# Supplementary material for: Candida species-specific colonization in the healthy and impaired human gastrointestinal tract as simulated using the Mucosal Ileum-SHIME® model
Source: FEMS Microbiol Ecol. 2024 Aug 21;100(9):fiae113. doi: 10.1093/femsec/fiae113 (PMC11350379; doi:10.1093/femsec/fiae113)
Supplement: fiae113_Supplemental_Files [file fiae113_supplemental_files.zip]

Archive with 9 entries (9 files):
- Figure S1 - Revised_Supplementary Data - pix.tif
- Figure S2 - Revised_Supplementary Data - pix.tif
- Figure S3 - Revised_Supplementary Data_v2.tif
- Figure S4 - New_Supplementary Data - pix.tif
- Figure S5 - New_Supplementary Data - pix.tif
- Raw data_Supplementary Data_v2.xlsx
- Specific growth rate_Supplementary Data_v2_Clean.docx
- Supplementary data_Figure_Legends_v1.docx
- Table S1_Supplementary Data.xlsx
