# Supplementary material for: Candida species-specific colonization in the healthy and impaired human gastrointestinal tract as simulated using the Mucosal Ileum-SHIME® model
Source: FEMS Microbiol Ecol. 2024 Aug 21;100(9):fiae113. doi: 10.1093/femsec/fiae113 (PMC11350379; doi:10.1093/femsec/fiae113)
Supplement: fiae113_Supplemental_Files [file fiae113_supplemental_files.zip › Raw data_Supplementary Data_v2.xlsx]

## Sheet: qPCR Standard
Species	Gene	Primers	Standard sequence
S.cerevisiae	26S	SCDF/SCFR	CGACGATCGATTTGCACGTCAGAACCGCTACGAGCCTCCACCAGAGTTTCCTCTGGCTTCACCCTATTCAGGCATAGTTCACCATCTTTCGGGTCCCAACAGCTATGCTCTTACTCAAATCCATCCGAAGACATCAGGATCGGTCGATTGTGCACCTCTTGCGAGGCCCCAACCTACGTTCACTTTCATTACGCGTATGGGTTTTACACCCAAACACTCGCATAGACGTTAGACTCCTTGGTCCGTGTTTCAAGACGGGCGGCATATAACCATTATGCCAGCATCCTTGACTTACGTCGCAGTCCTCAGTCCCAGCTGGCAGTATTCCCACAGGCTATAATACTTACCGAGGCAAGCTACATTCCTATGGATTTATCCTGCCACCAAAACTGATGCTGG…
C.glabrata	VMA1	C.glaF/C.glaR	ACAGCTGGAATCTAACGAATCTACTGCTACCAACTTGGCTTACCTTTTGGGTACCTGGATTGCTTCAAAGGCTACCACAGCAGGCACAATTTCAGTACCTACAACTAAAGCAGATCTATTATCAAAGGTGAAATCTGCTTTGTCAAGTTTAAGCATTGACTACTCCTCCGAAAGCATCAACTCCGTCTCCACATATAGAAGAACACAATCAATTCCATTAATGGAAAATGGTAAACATGTTGGCAATGCTAACATAACTGCTGAACAAGAAATTGAAGAAACTATGGAAGTGCTTTCCCTAAATGTCACAAATCACTCATCTAAACTCTTCCACGATCTAGCATTATCTATGATCAACCAAGATGGTTCCAGAAGTATCCCATCCGCCTTCACACATGA…
C.tropicalis	VMA1	C. trop F/C. trop R	TTAGAGTTCCAAGACCAGTTGCTGAAAAATTGACTGCTGATCATCCATTGTTGACCGGTCAAAGAGTCTTGGATTCTTTATTCCCATGTGTTCAAGGTGGTACTACTTGTATTCCAGGGGCTTTTGGTTGTGGTAAAACTGTTATTTCTCAATCTTTATCCAAATTCTCCAACTCTGATGTTATTATCTATGTTGGTTGTTTCACTAAAGGTACTCAAGTCATGATGGCTGATGGTGCCGACAAATCTATTGAATCTATTGAAGTTGGTGACAAAGTCATGGGTAAAGATGGTATGCCAAGAGAAGTTGTTGGCTTACCAAGAGGTTATGATGATATGTACAAGGTTCGTCAACTTTCTAGTACTAGACGTAATGCTAAATCCGAAGGCTTGATGGATT…
C.albicans	ITS2	CalbF/CalbR/Calb2	GAAAGGGGGCAACCTCATTCTGGAACCGAGAAGCTGGTCAAACTTGGTCATTTAGAGGAAGTAAAAGTCGTAACAAGGTTTCCGTAGGTGAACCTGCGGAAGGATCATTACTGATTTGCTTAATTGCACCACATGTGTTTTTCTTTGAAACAAACTTGCTTTGGCGGTGGGCCCAGCCTGCCGCCAGAGGTCTAAACTTACAACCAATTTTTTATCAACTTGTCACACCAGATTATTACTAATAGTCAAAACTTTCAACAACGGATCTCTTGGTTCTCGCATCGATGAAGAACGCAGCGAAATGCGATACGTAATATGAATTGCAGATATTCGTGAATCATCGAATCTTTGAACGCACATTGCGCCCTCTGGTATTCCGGAGGGCATGCCTGTTTGAGC…
C. parapsilosis	26S	s-Cpara-F/s-Cpara-R	AGGTCATTTCAACCCCAAGACTTCTAATCATTCGCTTTACCTCATAAAACTGATACGAGCTTCTGCTATCCTGAGGGAAACTTCGGCAGGAACCAGCTACTAGATGGTTCGATTAGTCTTTCGCCCCTATACCCAAATTCGACGATCGATTTGCACGTCAGAACCGCTACGAGCCTCCACCAGAGTTTCCTCTGGCTTCACCCTATTCAGGCATAGTTCACCATCTTTCGGGTCCCAACAGCTATGCTCTTACTCAAATCCATCCGAAGACATCAGGATCGGTCGATAGTGCACTCCTAAAGGAGGTCCTACCTACGTTCACTTTCATTACGCGTACGGGTTTTACACCCAAACACTCGCATAGACGTTAGACTCCTTGGTCCGTGTTTCAAGACGGGC…
E. Coli	16S	UNI-F/UNI-R	agtctgcttcgcaagacgccttgcttttcactttctatcagacaatctgtgtgagcacttcaaagaacgcttctttaaggtaaggaggtgatccaaccgcaggttcccctacggttaccttgttacgacttcaccccagtcatgaatcacaaagtggtaagcgccctcccgaaggttaagctacctacttcttttgcaacccactcccatggtgtgacgggcggtgtgtacaaggcccgggaacgtattcaccgtggcattctgatccacgattactagcgattccgacttcatggagtcgagttgcagactccaatccggactacgacgcactttatgaggtccgcttgctctcgcgaggtcgcttctctttgtatgcgccattgtagcacgtgtgta…

## Sheet: Raw_qPCR
			qPCR raw data (gene copy/mL)
			Candida parapsilosis			Candida tropicalis			Saccharomyces cerevisiae			Candida glabrata			Candida albicans			Bacteria
Origin	Reactor/Faecal inoculum	Days	Replicat1	Replicat2	Replicat3	Replicat1	Replicat2	Replicat3	Replicat1	Replicat2	Replicat3	Replicat1	Replicat2	Replicat3	Replicat1	Replicat2	Replicat3	Replicat1	Replicat2	Replicat3
Donor 1	Faecal inoculum	0	28591.5		26707.7	109.363	108.248	100.353	43.6823	24.1097	16.144	27.4457		41.3296	3086.8		13.0337	1.94098e+10	1.82442e+10	2.07693e+10
Donor 2	Faecal inoculum	0				5.71788	4.82073	7.4504	64.6762	496.687	410.729		16.422					1.74119e+10	1.0786e+10
Donor 3	Faecal inoculum	0				101.202	53.5265	64.2283	618.581	1044.87	1421.34	17.4299	8.84265	8.49154				3.60341e+10	3.26643e+10	2.45269e+10
Donor 1	PC1	0					3.61005	3.10892	7.48508									6309229000	6131303000	6377273000
Donor 1	DC1	0				14.2783	12.2083	22.5193	3.89324	4.07304				12.1624				2054600000	1817436000
Donor 2	PC2	0	921.555		971.186		2.90563	38.983							546.721		518.166	8054313000	7823838000	8.10079e+09
Donor 2	DC2	0		1233.35		10.2684	6.72055	5.31111	17.4278	7.87562	4.35748					67.7803		925525160	7.40832e+08	692905200
Donor 3	PC3	0				6.15275		5.79178										18762056000	15963274000	16489941000
Donor 3	DC3	0				11.2532	24.624	15.972	14.279	17.2269	38.7697	16.8206		21.8253				1975655600	2004383400	2134905600
Ileal consortium	ILE1	0	111.27		144.809	2.51129									94.8554		22.0097	19565451000	18917701000	18364932000
Ileal consortium	ILE2	0				11.0454												2566204400	854229700	1474999700
Ileal consortium	ILE3	0				3.30907		2.66678										18837705000	17814446000	13736118000
Ileal consortium	ILE1	19						4.73275	67.5965	285	49.1398							17613352000	18443604000	20391925000
Ileal consortium	ILE2	19			117.467		14.2508		81.1429	21.7661	25.6962						199.708	11983725000	9376762000	12523350000
Ileal consortium	ILE3	19			324.113		2.72452		48.6209	28.0036	26.1909						15.0534	27550398000	28032020000	29948048000
Donor 1	PC1	19				5.31282	10.5405	10.7725	7.75124	4.8599	3.21235							6686925000	4694647800	7916958000
Donor 1	DC1	19				23.5875	31.5385	24.4483	43.4741	35.6735	30.8176	9.12067		29.7776				24327318000	27097698000	28668368000
Donor 2	PC2	19		2930.35	2894.55	25.507	21.8303	22.3507	2.96108	5.54096	4.80032					62.7145	53.4901	4730038400		4110633800
Donor 2	DC2	19	23657.8			145.895	133.177	135.357	24.1432	62.7946	28.4393		33.1912	11.246	201.829			25858958000	23575898000	24927930000
Donor 3	PC3	19		4231.74		9.87917	6.1347	12.9729	34.7589	79.5786	23.0814					33.6781		8129086000	7290642500	7789028000
Donor 3	DC3	19				19.5932	24.3678	21.922	31.4333	44.3193	30.0026		10.4284					26897088000	25032780000	23867282000
Ileal consortium	ILE1	21	181.318	116.484	151.262				38.1427	22.7344	26.7184				636.993	354.321	538.75	29007642000	27895958000	33480450000
Ileal consortium	ILE2	21							20.3092	33.3373	33.2982				79.3247			8.01661e+09	9674435600	7.92454e+09
Ileal consortium	ILE3	21		371.101	431.047	3.56227	2.99167		9.41909	52.7061	7.85266					300.823	47.5999	31219580000	28708330000	36904258000
Donor 1	PC1	21			9983.53	23.3627	17.0028	17.7079	24.806	8.04263	4.08894						178.501	6581630000	7233188000	5429740000
Donor 1	DC1	21				52.724	64.5527	71.9267	44.0763	83.1105	44.467							21066332000	15616071000	18117071000
Donor 2	PC2	21				62.0635	61.8024	58.869	6.96254	10.3364								4827044400	5707575000	4497981600
Donor 2	DC2	21			22492.7	209.463	221.233	190.501	43.4852	31.2399	47.3362		7.77944	10.1686			27.2866	17486502000	14949639000	12227602000
Donor 3	PC3	21				18.6196	27.015	22.7489	27.8485	18.6401	45.5088							13432964000	12132468000	10238284400
Donor 3	DC3	21				31.7566	38.3843	36.8497	41.2341	51.5021	25.3564		15.5889	8.77984				42010865000	31512735000	30049602000
Ileal consortium	ILE1	23				3.03723	3.85081		31.225	41.5278	11.4491							12394950000	12387429000	10523899000
Ileal consortium	ILE2	23					25.5634		37.8762	19.7558	16.7818	7.74804						12154824000	12658252000	16909204000
Ileal consortium	ILE3	23				6.51556	3.62644	4.87314	26.7033	38.8267	27.9017							12998905000	12392746000	14258742000
Donor 1	PC1	23				90.2929	90.5295	57.3584	25.5085	47.7944	23.7983	22.4316	26.7155					11514689000	12209366000	12894941000
Donor 1	DC1	23	8874.15			12.3162	13.1398	13.0762	16.7585	9.92318	5.67931				310.191			16031134000	13747754000	15022506000
Donor 2	PC2	23				39.4599	35.1198	47.9043	4.29432	3.63461	9.94172			10.8809				4674744000	4586938800	4.0578e+09
Donor 2	DC2	23			23061.7	183.871	170.995	162.816	23.014	15.8495	24.0112	10.9574	22.0992	15.9938			244.088	32648770000	30000530000	39677202000
Donor 3	PC3	23	2509.45	2403.45		2.90036	3.85289	5.80918	8.23501	24.9562	6.63349				2218.99	1634.65			3304849000	3169353800
Donor 3	DC3	23	16409.6			42.7453	86.2327	39.3771	9.71662	26.8864	42.4431				12.0691			9305699000	10316076000	9669948000
Ileal consortium	ILE1	26				43.4732	8.12491	21.4398	41.4737	39.1396	61.8671	12.2252	12.1424					12149695000	13173221000	13123082000
Ileal consortium	ILE2	26	221.734	300.217	312.747				17.3977	16.4627	16.3474				3726.55	2692.5	4595.06	14424555000	16210510000	19447269000
Ileal consortium	ILE3	26	289.02		142.979	4.31932	5.01161		32.3416	34.4067	17.1308				29.7879		44.9213	16846901000	17193014000	16521722000
Donor 1	PC1	26				69.9711	62.4601	60.7802	3.54921	12.5592		15.4599						7156897000	6370767000	7.10305e+09
Donor 1	DC1	26				69.6745	164.742	140.679	16.6016	33.9197	43.0734			14.6573				12425894000	33128892000	24413332000
Donor 2	PC2	26		5549.61		94.1016	93.9542	130.071	15.55	3.63637	3.17031		20.2582	24.5622		250.84		6062229000	5233721000
Donor 2	DC2	26				301.666	364.31	283.273	59.7208	45.9001	31.7872	7.45256	12.5182	10.6356				21469180000	24369225000	23758350000
Donor 3	PC3	26	3542.5			12.6011	12.1819	7.99068	19.983	22.3246	26.0969				15.2884			20822700000	29512150000	16419268000
Donor 3	DC3	26				59.8758	44.5859	38.3058	27.6641	16.0957	31.7091	36.0905	10.0157	13.1377				27062980000	27314178000	25117405000
Ileal consortium	ILE1	28				7.27952	4.57763	3.77653	28.0835	19.7767	58.127							25529718000	28911492000	26100852000
Ileal consortium	ILE2	28							17.5543	14.415	25.1507							10065191000	11461395000
Ileal consortium	ILE3	28				4.16016	4.76157	3.15268	27.3986	31.0056	15.8796							36854655000	32550455000	33616240000
Donor 1	PC1	28			9984.92	23.9109	20.1614	21.6866	7.67873	3.23248	5.89754						261.163	3609653800	3.82595e+09	2.78789e+09
Donor 1	DC1	28	19762.8		21582.7	174.066	196.626	214.684	11356	13585.7	12389.3		27.1116	75.1045	48.2732		339.046	28963600000	30894372000	32357912000
Donor 2	PC2	28				41.5738	32.4934	41.1475	49.2309	4.4253	6.00293							4854104700	4469355300	4774019000
Donor 2	DC2	28				181.147	173.238	152.042	302.742	27.637	32.3433	8.51997	15.7923	25.5367				31853985000	36517332000	35438602000
Donor 3	PC3	28			3162.28		2.89501		13.8949	6.92939	15.4387						185.986	9068916000	9044834000	8049817000
Donor 3	DC3	28				34.5518	42.9285	44.4591	14.9992	38.1507	17.6862	234.309	24.5987	24.1993				33006918000	31187262000	30687665000
Ileal consortium	ILE1	30	434.077	736.661		5.14359	6.47183	12.8615	33.3278	40.7583	32.7466	9.70811	24.7035	15.2269	667.387	495.808		31456528000	30434025000	32462208000
Ileal consortium	ILE2	30			871.135		5.17602	16.665	22.9117	36.8944	24.9136						19.8434	10127058000	9816737000	9586422000
Ileal consortium	ILE3	30		406.081	603.027	2.39818	7.66839	5.08107	53.3458	76.5139	54.1388					165.329	90.1871	22702615000	23561630000	22793912000
Donor 1	PC1	30	6180.84		5350.13	15.7273	17.1772	13.7191							10.7051		49.4854	13224662000	10514144000	9548610600
Donor 1	DC1	30				115.792	133.487	148.011	23.2593	66.305	31.46	8.19507	19.3627	8.86191				16861685000	18652661000	18935525000
Donor 2	PC2	30				31.8452	25.1127	29.8179	5.82931	13.558	15.8958			7.74209				3.15276e+09	3.12586e+09	2833761000
Donor 2	DC2	30				206.825	520.331	213.832	72.3743	2105.75	18.9162	33.8574	23.6332	153.369				9906230000	11279698000	9677786000
Donor 3	PC3	30	2223.73			4.34935		2.42429	4.27415	306.6	4.65444				29.8043			7181214000	7514238000	6.75745e+09
Donor 3	DC3	30				878.179	31.4572	33.9304	3167.24	20.9847	19.6087	64.8362	78.3867	443.62				7269729000	8344478000	7482372500
Ileal consortium	ILE1	33	1216.98	850.162	714.966	17.0619	38.0359	14.6263	53.058	109.773	60.9247			9.10403	424.546	328.743	691.115	17116359000	13398995000	13361255000
Ileal consortium	ILE2	33	590.406		708.428	11.6773	6.00639	7.79308	29.8626	81.933	46.3407	13.9251		4.71614	113.996		110.112	6853904000	7065025000	6711213000
Ileal consortium	ILE3	33	940.667	607.01	1798.43	8.2985	6.72989	5.93562	115.485	62.1365	47.9742	20.7266		13.8952	1165.46	1093.96	211.233	9820929400	9377764000	10583371000
Donor 1	PC1	33				20.3082	13.0352	31.9158		10.9023	3.54869	5.87272	12.3021					8146432000	7.43318e+09	7536142500
Donor 1	DC1	33	15971.6	12711.7		119.835	128.763	122.848	6.86466	5.73646	5.42953		12.2305	7.75102	232.967	221.508		5.91059e+09	6205544000	6004755000
Donor 2	PC2	33	3897.63	4359.33		43.401	82.5051	43.2194	4.1843	4.17933		9.45847		9.37825	440.83	272.683		3.03891e+09	3090718800	3.25927e+09
Donor 2	DC2	33	11055.2			176.19	177.31	157.772	7.31529	12.7507	9.19867	15.4182	6.74869	25.6194	107.658			5180788400	5364262000	5173714700
Donor 3	PC3	33		3064.8		6.48614		11.3761	12.1677	41.7866	75.3428	15.39	7.3515			459.464		1245513100	1300361250	1200698100
Donor 3	DC3	33				38.5071	40.5712	58.3673	21.316	18.4762	7.29588	37.0987	30.0031	117.188				3493656200	3723896200	2876734000
Ileal consortium	ILE1	35		479.894	1033.89	1632.77	2206.96	1918.3	37.7931	268.886	35.2917					219.505	118.683	8507464000	7622043000	7272422500
Ileal consortium	ILE2	35	1057.33	2097.2	390.435		522.609		48.5443	26.4978	16.5749				243415	249868	243258	9800612500	8813147000	8977329400
Ileal consortium	ILE3	35	4738.64	5866.21	6418.45	11.3762	14.5614	7.47104	56.1824	43.695	49.2688	6.06815		6.77337	2168.63	1532.39	2149.47	7.24523e+09	7.48934e+09	7832797000
Donor 1	PC1	35			6371.93	12.3208	12.7041	14.7796									555.207	4043722000	4032704400	4064109400
Donor 1	DC1	35	28940.3	28637.7	30382.3	242.713	217.187	254.332	1220.44	1318.65		44.6877	240.452		502.591	1023.95	1440.26	11579055000	12020091000	10690276000
Donor 2	PC2	35	3577.96	2801.97	2248.87	25.2096	25.349	23.2005	6.92875	5.62802			5.26428	702.959	129.208	348.605	276.842	5059201000	4980016200
Donor 2	DC2	35		20934.8		225.286	184.126	188.029	29.773	20.2675	22.2966	7.38739	15.7537			59.6906			10429500000	9387561000
Donor 3	PC3	35	3272.43	2032.89	1098.64		5.69391		8.68034	309.509	17.9903	26.6102	9.75096		240.266	69.0601	303.988	5871327500	6.14948e+09	5.9959e+09
Donor 3	DC3	35		11957.6	10593.3	97.7847	50.6126	60.5982	22.8141	29.3801	22.6115	62.7342	57.9672	43.5636		529.053	510.633	9284240600	8314378000	8323687000
Ileal consortium	ILE1	36	4.313e+06	5.17613e+06	5.07346e+06	10362.7	17367.4	17102.9	104996	124981	155473	11589.9	12052.7	14189.4	1.46913e+06	1.35111e+06	1.45389e+06	5045923400	5635157500	4958031600
Ileal consortium	ILE2	36	5279447	4.79217e+06	3894213	12473.4	15131.9	14484.7	174401	153369	145492	11136.5	13754.8	13354.3	1637443	1267026	1.5219e+06	5366377500	5654440000	5735395000
Ileal consortium	ILE3	36	3822758	3.00447e+06	2.15497e+06	15287.5	9615.32	12342.8	152715	156830	154646	9075.82	9889.33	6776.88	732096	791843	776145	3171148800	3338133000	3228921000
Donor 1	PC1	36	49027.9	33188.1	26649.4	472.082	85.9757	319.818	3048.08	2962.95	4854.4	461.804			135156	131621	142124	9641476000	9055408000	9336669400
Donor 1	DC1	36	33379.6	22906.5	27076.8	175.84	52.7941	202.251	2206.44	1495.9	2938.18	38.5559	30.6852		22139.3	15873.2	14505.8	13025046000	14106580000	14446846000
Donor 2	PC2	36	197988	129410	148570	50.99	44.8738	659.618	11520.5	10892.4	10988.4	1090.51	811.791	1812.17	29052.4	28707.4	31636.9	6.41301e+09	5083360600	4991330300
Donor 2	DC2	36	25219.7	20854.1	20984.1	143.302	371.201	140.021	613.491	669.167	538.024		14.7768	19.9255	18909.8	17040.7	18416.2	8706974400	9443212500	11962279000
Donor 3	PC3	36	35044.7	30438.7	18337.9	281.552		451.491	30448.5	29293.7	29638.9	1608.59	2225.68	2062.18	63101.1	67391.9	53084.2	10033340000	8930769400	8449334000
Donor 3	DC3	36	19018.3	13974.8	12646.7	136.793	49.7356	42.7832	3788.84	3120.66		1290.4	1111.58		27840.8	38633.9	31370.1	14807179000	18101771000	19414868000
Ileal consortium	ILE1	37	5.04968e+06	4740478	4.99924e+06	16476.7	11169.2	17651.3	177109	166767	187268	5307.81	5815.88	6359.49	1.28091e+06	1.33515e+06	1336940	9129320000	10204190600	6016610000
Ileal consortium	ILE2	37	7.74234e+06	7519329	8.14469e+06	23195.8	22026.9	17887.7	312612	312090	300780	8055.9	8715.04	9858.52	2.36035e+06	2.13511e+06	2.12286e+06	13843305000	13734512000	12241034000
Ileal consortium	ILE3	37	4.98752e+06	4698388	4.91949e+06	17874.9	9460.97	15321.9	223509	196633	225828	5973.22	8962.9	7267.72	909600	926786	864359	8.43089e+09	9001008000	7.16246e+09
Donor 1	PC1	37	16727.9	23907.8	13318.1	598.919	555.398	337.867	1041.82	1233.14	1212.51	49.0464			52267.6	52615.8	55026.8	8605539000	10395005000	9149435000
Donor 1	DC1	37	24559.3	20408.3	23402.6	317.706	497.229	636.365	306.599	335.068		7.47688	10.6007		6996.73	8938.68	6119.75	19392680000	12629708000	10970661000
Donor 2	PC2	37	256076	267933	275209	42.1045	695.22	381.724	13432.8	12408.8	14878.9	841.745	840.854		97900.4	102675	95701.8	9098685600	9782475000	7214712500
Donor 2	DC2	37	27585.6	25544.3	28233.9	127.825	134.052	134.141	394.492	444.395		33.2036	20.2148	6.26473	18046.2	17029.1	15303.7	12989696000	11848009000	12064705000
Donor 3	PC3	37	100142	101599	104047	383.723	619.133	463.322	43287.6	48908.9	38343.3	1141.11	1836.87	1780.36	87255.5	86326.9	82204.2	7481839000	6799814000	6465151000
Donor 3	DC3	37	21906.3	21422.4	20091.7	44.3049	24.8754	32.5932	1905.7	2011.9		1392.66	1371.24	1619.04	27115.9	24056.7	23323.8	12036534000	11922550000	12306914000
Ileal consortium	ILE1	40	2305147	2.43172e+06	2.54899e+06	42847.5	43048.5	41247	61743.9	74431.9	66486.7	17952	14757.9	12627.7	1.8277e+06	1.74562e+06	1.88359e+06	15146824000	16578811000
Ileal consortium	ILE2	40	2.30908e+06	2.1017e+06	2.27818e+06	39757.7	46653.6	39796.2	34008.9	33058.1	37420.3	13863.8	14262.7		1.58317e+06	1.46576e+06	1.3992e+06	5386593000	4829590000	4953059000
Ileal consortium	ILE3	40	2.21567e+06	2.32474e+06	2.32573e+06	48500.8	51029.3	52128.4	81650.6	82604.9	85563.2	8452.54	5123.27	10831.8	836052	855198	908174	7.47603e+09	8.21536e+09	6204526000
Donor 1	PC1	40	18983.4	18128.1	22321.2	1047.5	1094.19	1467.55	296.239	186.076	37.1005	8.32372		5.25324	48064.1	52795.2	30765	3160598800	3495069400	3.6194e+09
Donor 1	DC1	40	47940.2	54701.8		1129.65	1093.49	377.37	43.7459	617.592	298.247	37.9349	13.0722	6.15333	18917.7	23865		9227440000	9341889000	7175303000
Donor 2	PC2	40	30550.8	28809.2	39539.1	2097.8	1557.63	1819.97	1258.57	10.7261	288.139		436.569	235.028	27032.9	27295.8	29888.4	5175777800	5424333000	5393951000
Donor 2	DC2	40	28171	22776.9	20629.1	4289.97	5260.04	3134.17	454.056	15.2862	34.0163	845.36	1051.75		21786.4	20077.7	21045.9	12630366000	12134779000
Donor 3	PC3	40	52848.7	50230.6	59804.9	2659.59	26404.1	41191.3	4605.74	3554.6		3703.77	7760		114571	127238	111489	4837745300	4553079400	4628552200
Donor 3	DC3	40		18216.3	16792.9	841.979	49.3722	1509.5	26.5401	13.5221	73.5545	41.3042	82.663	503.94		15557.9	14624.2	15086402000	13806011000	14498775000
Ileal consortium	ILE1	42	440781	421036	441616	17208.2	21605.2	15766.1	949.179	1787.46	469.809	278.349	460.778	468.208	429001	424522	425792	5155206200	5207599700	5178242800
Ileal consortium	ILE2	42	1.11578e+06	970527	966726	17696.7	11553.8	17045.3	2523.4	1325.36	4377.59	717.439	509.753	1870.11	790600	833393	748143	9356273000	9448064000	8428381000
Ileal consortium	ILE3	42	722131	552371	715572	14125.2	9649.96	10950.7	5112.09	2832.25	2675.07				360969	357378	356716	8.42789e+09	9305253000	9507374400
Donor 1	PC1	42	21472.3	15913.4	22619.1	2318.58	3161.69	3186.38		98.0098					92860.2	91999.4	108665	5593537000	5872098000	6224959000
Donor 1	DC1	42	33105.1	28597.6	19882	433.807	1366.46	804.741	434.195	1166.29	623.422	6.60994	18.7037	13.04	31809.7	26644.2	23216.9	5162217500	4912886600	4959215300
Donor 2	PC2	42	77642	66738	57628.5	237.027	1625.35	3001.76	105.402	385.429	42.5675	5.69628	202.706	215.393	105716	99523.4	96237	3012321200	3549494000	3.61838e+09
Donor 2	DC2	42	25040.9	34545.9	25847.2	2213.73	1041.81	3621.37	3172.76	1117.44	1171.28	31.653		18.5955	213422	197320	196717	10195437000	11410738000	11158565000
Donor 3	PC3	42	29325.3	21903.8	28568.4	1343.56	2985.88	3574.93	849.238	367.975	13.4793			7.92671	46713.2	57923.2	61949.4	5971397000	5902398000	6295705000
Donor 3	DC3	42	31820	29645.7	33200.8	1600.23	3564.52	2323.46	230.793	221.101	175.572	43.2933	39.4363	49.5509	35816.8	39564.7	36597.7	13906092000	14087911000	14448659000
Ileal consortium	ILE1	44	171807	206137	213549	21963.3	17816.7	20719.9	1540.98	235.868	820.132	46.029	6.68799		629784	566516	575878	7315735000	7408608000	8133105000
Ileal consortium	ILE2	44	163455	198658	156940	26201.8	21159.5	20290	35.0695	28.4195	14.5831		17.5014		1.31589e+06	1.43941e+06	1.32335e+06	7410426000	7035193000	7374777500
Ileal consortium	ILE3	44	137998	126200	113652	15691.5	18164.2	10227.2	451.494	250.92	613.805	529.71	10.8019		772634	746812	724495	8.45212e+09	9194627000	8873342000
Donor 1	PC1	44	24863	21739.2	21362.5	5213.18	3222.6	5273.13		7.62675	5.09946				126787	122352	130050	4724231600	4749893800	4869752500
Donor 1	DC1	44	34767.4	54048.3	55782.4	3239.85	2485.05	2139.79	234.792	23.0814	430.918	5.28283		7.00667	120153	112280	134012	10068393000	11401180000	11829715000
Donor 2	PC2	44	59267.2	60815.3	49147.6	1405.03	3888.05	3362.38	17.136	6.36687					208505	204729	199591	4222692500	4660975300	4693136200
Donor 2	DC2	44	26352.8	27348.3	22537.2	3035.57	2830.85	5126.94	244.279	1387.34	722.082	354.076	16.2029	237.494	339963	335312	304576	10951254000	12215286000	11421762000
Donor 3	PC3	44	27513.7	30868.9	31134.6	2397.55	2336.15	2341.77	340.429	336.192	31.243		369.699		141437	155417	153203	5506167500	5708042500	5.60281e+09
Donor 3	DC3	44	33196.3	29845.9	28851.8	2487.52	2222.34	3615.04	15.4796	22.5265	315.364	39.9543	127.334	30.9982	153457	163746	165917	10261029000	10924298000	10410657000
Ileal consortium	ILE1	47	65799.8	63428.8	75826.1	3719.03	2804.11	2597.79	16.9642	25.1103	16.8836	338.339	7.48532	252.952	797758	782587	809338	5408004000	6.16691e+09	5880248000
Ileal consortium	ILE2	47	11207.5	6686.94	16871.6	895.298	759.951	648.295	17.8791	20.5058	32.2052	6.02075		21.2043	508820	478968	485705	6146877000	6.347e+09	6048247500
Ileal consortium	ILE3	47	5526.48	10091.3	26790.5	506.144	1050.59	431.989	61.858	45.5529	28.096	8.65818	14.4668	258.363	344620	305374	299667	6541957500	5967195000	6796514000
Donor 1	PC1	47	20440	19271.6	24957.2	920.397	2286.94	1617.7	9.09973	5.35315	7.60181		186.623		233149	229964	257227	2607700200	2498124000	2486881700
Donor 1	DC1	47	43036.6	31765.4	49985.6	29.7554	1014.86	478.067	36.8567	21.3107	77.4971	17.5016	13.1106		239405	248959	247238	8878894000	9477802000	8782445600
Donor 2	PC2	47	8650.02	13763.8	17068.4	1420.88	369.511	1589.86	6.95867	13.7688	26.8927			7.37187	332541	290052	325804	3254273000	3388151000	3174905000
Donor 2	DC2	47	17488.3	15236.3	13413.3	28.7969	712.269	1129.29	19.3447	6.31299	34.8397	5.37339	12.8191		589156	604572	565061	262284060	254604340	297734380
Donor 3	PC3	47	17754.5	14077.7	14415	1109.06		693.342	12.8034	21.4037	6.89347			14.4664	489525	512469	500633	3392909000	3.57144e+09	3438236000
Donor 3	DC3	47	25756.5	23347.5	340616	1198.38	1456.26	1392.4	18.7482	66.8433	40.7895	60.1285	905.157	95.2868	130779	120436	139668	6.70227e+09	6.75861e+09	6942697000
Ileal consortium	ILE1	49	720.146	57037.4	43601.2	1185.16	1086.55	1308.41	13.8898	19.7993	26.7384	152.881	17.0151	494.256	59420.8	53819.5	55408.8	4642341600	4484134000	4.26784e+09
Ileal consortium	ILE2	49	38786.5	50504.9	48522.6	4887.93	1101.25	3557.52	24.8376	41.3315	24.6736	11.4783	4.91882	6.37108	345491	328930	352198	5121410600	5230698000	4927932200
Ileal consortium	ILE3	49	4873.66	6492.83	2806.76	1249.29	9.94284	8.84416	12.6052	29.0048	41.2669	7.32854		8.88619	138438	139802	140239	5529349000	5684787500	5358492500
Donor 1	PC1	49	175460	28423.5	22610.5	1271.44	2288.6	1116.02		68.238			4.41395	12.0426	111920	123761	123273	3.78489e+09	3.75783e+09	3.70441e+09
Donor 1	DC1	49	39127.2	38083.4	40182.8	314.05	2607.29	826.325	37.6404	49.9918	61.3973	7.66011		10.9739	203052	214483	225484	10205662000	10328890600	10909309000
Donor 2	PC2	49	28101.7	33559.9	12827	1690.53	479.207	1248		3.23907	8.93209		461.818	26.5238	145509	156181	133613	3829854000	4.09279e+09	4.07605e+09
Donor 2	DC2	49	211602	21626.4	16824.9	240.398	592.332	1127.49	11.7864	8.72289	9.45294	23.2654	458.22	235.023	339129	349608	316522	7870670000	7.27506e+09	7403423000
Donor 3	PC3	49	168018	17169.5	20753.4	893.992	1970.89	1608.54	15.0228	14.8566	6.75962	13.4513			127772	140392	128912	3.65204e+09	3.73492e+09	3875399400
Donor 3	DC3	49	18363.2	18243	17411.1	1927.66	2817.47	3166.66	16.6282	41.8236	17.8157	26.1811	61.688	32.1548	148560	153802	172401	5395947500	5620910000	5581307500
Ileal consortium	ILE1	51	234724	218732		3037.61	4358.04	5649.28	19.1227	37.1105	27.0226	6.58799	8.82112	10.7884	90982.8	103126		7.16033e+09		6784828000
Ileal consortium	ILE2	51	45250.8	24431.5	39468.3	3558.65	3567.55	1949.12	17.9678	10.9371	27.4227	4.68537	9.24561	449.92	229613	227451	208186	8354514000		9643987500
Ileal consortium	ILE3	51	13548.9	9828.08	12096.7	1685.29	1290.15	397.82	28.7304	43.0034	85.4485	11.0643		196.974	305442	271039	278782	6129110000	5614845000	5.80089e+09
Donor 1	PC1	51	31398.6	18831.6	18677.3	4070.82	4330.5	3457.01	60.1454	16.1177	37.1863	8.24806			607529	524873	564935	6107337500	5356544000	5906233000
Donor 1	DC1	51	36543.5	37145.6	37589.3	299.777	405.736	1064.47	68.9746	42.7624	21.6801	11.1148	21.7221	11.9486	175053	190642	184634	9836070600	8807119400	9248367500
Donor 2	PC2	51	31121.3	28305.5	20700.5	1128.04	1292.83	864.037		3.99015				6.11261	151724	133546	145562	3870562000	3.44305e+09	3250712500
Donor 2	DC2	51	30231.8	29488.6	22451.7	1589.25	1010.66	2685.76	8.3237	16.6285	14.3835	260.521		12.2775	403152	397783	412741	10330694000	9790857500	8659455000
Donor 3	PC3	51	25501.7		15639.4	281.467	1001.05	1297.08	10.2435	11.1979	22.1998	7.85103	6.27671		224791		213134	3136104400	2.96349e+09	3053085000
Donor 3	DC3	51	23114.8	37137.4	28393.7	2384.81	1237.24	2004.56	37.4704	20.0226	379.956	119.293	31.3429	64.9389	269658	275076	269690	6939887500	6806562000	6674653000
Ileal consortium	ILE1	54	47406.1	28566.8	36772.4	1735.8	8.50336	596.261	27.6871	87.2148	50.4429	10.4349	16.0968	35.8558	1451.65	2095.82	2349.69	1.44068e+09	1319906200	1375605000
Ileal consortium	ILE2	54		2697.07	4846.78	791.606	1122.59	1723.83	24.428	46.1199	29.6926	7.79527	14.503	13.183		24995.7	23412.2	2242728900	2071151900	2159541100
Ileal consortium	ILE3	54	7560.07	6301.09	5164.54	766.793	1032.81	1692.92	23.808	23.2998	61.5721	6.59736	397.103		9469.94	7455.12	9255.86	5250222000	4998723800	5086607200
Donor 1	PC1	54		33682.9	34154	922.944	1855.98	4603.43	201.366					23.2287		48069.8	50755.7	2874898800	2.78567e+09	2.77288e+09
Donor 1	DC1	54	17182.8	18571	20213.8	3790.2	50.4257	362.565	24.6337	609.916	48.3076	8.27878	1171.44	1081.04	28272.9	29823.6	27550.8	5074988000	4545355300	5094656000
Donor 2	PC2	54	17215.6	20955.2	24039.2	15691.1	724.089	760.275	4.43039	1004.13	6.03319	6.69641			22539.6	21721.2	16887.2	2798295000	2874480600	2686225600
Donor 2	DC2	54	17519.3	15284.4	13894.7	817.714	51.041	333.641	32.2493		9.68767	16.9918	7.58067	13.566	44958.4	42845.2	43951.2	4939036600	4773572800	4354967200
Donor 3	PC3	54		19826.9	21069.6	429.468	1191.7	962.502	26.8909	22.2793	7.67245	5948.67	4628.15	5575.77		29329.8	29144.1	4594635600	4725035300	4819996000
Donor 3	DC3	54	19702.1	17736.8	16183.5	1079.04	2882.05	1424.22	25.0619	56.478	615.548	1399.49	1118.82	993.33	18416	21113.5	17144.2	4584601200	4666414000	4712075000
Ileal consortium	ILE1	56	539141	566696	606196	28283.7	10948.6	12594.1	43.8963	49.658			467.381	1152.94	11804.8	13410.5	14281.2	5066772000	5086514000	4930981200
Ileal consortium	ILE2	56	8107.88	5062.43	12889.1	5630.72	10599	10704.5	2288.74	629.624		3778.67	8132.52	2696.07	55452.3	59025	49338.6	5738697000	5946859000	5560165000
Ileal consortium	ILE3	56	38254.3	32029.2	36008.7	4582.25	4750.29	5970.8	1280.13	1767.99	437.829	3350.29	6.28034	2479.54	40064.6	36601.2	37111.8	6338937500	6097226000	6024365000
Donor 1	PC1	56	25827.1	29970.6	26926.7	413.986	1001.98	733.55		9.61723	8.33575				21200.9	22277.8	20827.9	1.03851e+09	1052831000	1070641300
Donor 1	DC1	56	23451.9	29882.5	21572	2248.18	1855.89		61.4367	11.2006	57.4452	9.72576	12.7938	28.3673	38819.9	32535.5	30406.6	3310422500	3.35603e+09	3.3329e+09
Donor 2	PC2	56	67816.5	59598.3	57009.3	2445.03	2185.91	2252.26		6.72296	42.0482		15.1835		95022.3	81481.1	81664.1	2440339000	2291320500	2175261400
Donor 2	DC2	56	24561.7	12790.5	18828.6	1236.21	931.117	1039	5.27311	21.0682	14.0293	54.652	52.1832	45.052	61844.7	61157	58223.9	3918579000	3750812500	3744896200
Donor 3	PC3	56	5827.94	5313.37	2629.71	789.909	1264.29	2345.77	11.0717	6.13134	9.28108	1983.99	1492.9	2160.87	46100.1	39291.3	41346.9	2559653400	2501019800	2576574700
Donor 3	DC3	56	17883.6	11846.2	9959.27	2128.04	2456.59		36.5701	44.5464	25.9099	56.7685	61.8892	376.381	20313.5	26212.8	23711.7	3658651200	3466602500	3.5287e+09
Ileal consortium	ILE1	58	80206.6	75387.5	110757	11171	6626.33	5732.21	4.89786						15114.2	11725	13081.7	580222930	4.87172e+08	487660300
Ileal consortium	ILE2	58	366.294	237.008	260.664	2095.34	2541.76	2597.64		137.536	195.002	6.4571	4.3589		13868.2	14279.1	13774	113591100	105813120	108403750
Ileal consortium	ILE3	58	16592.7	11574.8	9442.95	5392.15	3817.94	4913.91	12.0026	20.3095	10.9374	228.854	6.5893		9406.77	8833.46	12737.2	657921000	593452500	4.57204e+08
Donor 1	PC1	58	51658.6	53256.5	39202.9	1808.4	1299.86	1112.81							35427.6	31565.7	29493.5	625115620	495186250	474404180
Donor 1	DC1	58	15572.9		13056	11.4364	472.847	592.739	27.018	796.649	7.18826	6.92343	27.8244	5.66727	18324.5		19366.2	1446486600	1592994700	1565079700
Donor 2	PC2	58	36000.2	27628	32410.6									3.99031	33151.5	31079.4	32895.4	363264000	386012900	324403570
Donor 2	DC2	58	34150.9	39923.7	39053.1	3560.67	3040.15	3419.17	19.7404	17.3259	44.1297				90241.5	77461.6	91392.8	4036362500	3811826200	4038326000
Donor 3	PC3	58	23524	16166.7	23248.8	1803.88	3421.86	4749.56				8286.12	7472.48	6964.43	71235.7	71097.7	62522.1	631547230	641746100	622307660
Donor 3	DC3	58	5933.81	7809.11	7478.27	1759.63	3474.61	3137.36	7.97448	10.1453	11.4678	628.292	1341.25	654.245	58377.8	62828	51523.9	2504904000	2523407000	2545570600
Ileal consortium	ILE1	61	891166	980950	1.00707e+06	158231	159271	159334				256.427	444.628		364945	357518	294256	527863670	525022230	535289700
Ileal consortium	ILE2	61	3432.83	5543.04	4953.27	107539	92383.1	112959	390.09						920735	870171	844166	1.15946e+08	115107080	123502870
Ileal consortium	ILE3	61	31822	33642.8		156211	138889	145312	3.62336	5.61645	6.47707	4.6004	427.848		1294065	1.34601e+06	1.26542e+06	208112640	217583540	210687810
Donor 1	PC1	61	416249	442291	408530	27983.8	31361.9	24685.2	19.5555	12.1783	19.9088	452.815	467.809		134275	130861	128679	1259266700	1183906300	1244073300
Donor 1	DC1	61	67360.1	67008.2	58514.5	9522.67	15150.3	9467.32	42.474	23.8419	59.9954	387.519	4.37031		143634	134977	126700	4393288800	4340865600	3527986200
Donor 2	PC2	61	750117	838039	796297	10440.5	12420.4	11730.8				3504.47	6070.78	3834.18	461155	462253	410914	4362558000	3.51784e+09	2.71442e+09
Donor 2	DC2	61	287479	244173	257854	6054.21	8897.56	8468.05	24.3442	11.722	11.0381	739.908	463.229	13.2312	260191	282134	251003	11749201000	8642900000	5247121000
Donor 3	PC3	61	102606	119108	132276	5537.06	6101.01	4595.6		811.198	424.552	274312	278715	288655	20208.9	28188.3	25022.3	3.46109e+09	2434356900	2392688400
Donor 3	DC3	61	30577.9	26869.5	34475.5	5728.16	4596.92	4387.31	12.3376	22.9104	30.9617	63966.8	79056	66299.2	26429.8	31608.5	24868.4	9529545600	11026736000	6.28869e+09
Ileal consortium	ILE1	63	999347	1.08362e+06	886102	251227	264336	267191	5.71709	8.83788		743.075		344.62	1.63251e+06	1.76892e+06	1.7306e+06	236171500	253940860	255253280
Ileal consortium	ILE2	63	24805.5	11111.8	3546.58	122894	116664	127021				9.96718	11.3763	6.92249	4360621	4.52105e+06	4.52595e+06	113494020	103582290	113061900
Ileal consortium	ILE3	63	32888.5	20073.6	1755509	213465	230459	186904		9.38187	5.53477		6.36566	9.65889	958774	947960	993059	165519690	161864660	162992060
Donor 1	PC1	63	1.9884e+06	1.86097e+06	1.56053e+06	91378.9	80114.2	87283.6	9.95859	14.5152	60.7614	1334.3	985.511		347376	347730	351136	3321078000	3262590000	3198241200
Donor 1	DC1	63	226876	192426	117892	21386	23272.2	21872	78.0634	44.3665	145.826	6.34329			137091	152478	167042	4839220000	4757813400	4783111000
Donor 2	PC2	63	1.11587e+06	458677	460965	19513.3	19759.8	17678.5	49.5019	23.2463	11.1656	3605.69	3163.45	4032.36	618119	641433	636095	4527152000	3.90084e+09	4692149400
Donor 2	DC2	63	580447	533920	465413	12376.3	21442.9	13406.1	374.678	14.0428	10.8302	1907.47	1635.67	1696.6	350671	316969	293020	8807354400	8895500000	8980500600
Donor 3	PC3	63	304930	266456		17463.8	14981.2	16434.9	6.46123			353511	308489	376735	113167	113841	111564	4588182200	4482348400	4397870000
Donor 3	DC3	63	46088.7	43754.3	330804	14496.6	17201.9	15684.6	28.9194	13.5364	60.2563	19961.9	25181.4	33018.2	85779.9	101069	86134.8	9117343000	8919613000	9060769000
Ileal consortium	ILE1	64	569484	589711	535142	114437	121551	113819	92485.7	107147	94844.8	65174.9	72798.8	64155.5	969634	981032	981510	9.07275e+07	92679430	88689290
Ileal consortium	ILE2	64	259052	292530	262415	115312	121436	126972	128397	147879	165501	174845	173231	182600	9236799	8763022	9388651	76638640	72365205	68359240
Ileal consortium	ILE3	64	248028	203736	207500	145623	140964	157818	126080	128971	121600	176981	135402	165381	3.66104e+06	3.53588e+06	3.69473e+06	4.42011e+07	42651797	43272710
Donor 1	PC1	64	2.58412e+06	2331219	2.60833e+06	75070.1	86046.9	83360.6	28830	33676.9	23231.7	25124.8	25959.8	22825.9	570444	542711	514122	3190069000	3144806000	3126908800
Donor 1	DC1	64	614938	540282	527350	45827.9	46293.7	51897.8	673.68	199.692	290.653	2828.49	1548.43	2640.21	279516	290484	295764	7347757000	6885369000	7146352000
Donor 2	PC2	64	1.47058e+06	1.46411e+06	1.39333e+06	25890	25809.5		56143.6	46773.7	56263.3	45149.9	40557	46853.3	882403	920165	757001	5015472000	4720307200	4898113000
Donor 2	DC2	64	1.13828e+06	1.0141e+06	1.08071e+06	43610	44923.3	41870.4	38515.6	34506.5	39889.4	35113.4	31414.1	32142	886018	816604	803371	12169808000	11405709000	11792509000
Donor 3	PC3	64	737619	636732	712587	27732.7	30663.8	31064	155184	194709	176370	709053	708510	696811	248975	219899	262329	6508741000	6.30462e+09	6249433000
Donor 3	DC3	64	225470	172166	209346	17456.4	24629.1	20673.5	8198.19	7287.56	7665.16	72464.1	79016.1	79008.3	94413.5	97219.1	95759.1	7784047500	7561489000	8149676000
Ileal consortium	ILE1	65	538133	602986	558255	265248	246199	211627	221056	259434	203830	265184	248789	245985	2243731	2.12457e+06	2209219	118031330	123946890	115903990
Ileal consortium	ILE2	65	86864.7	74050.3	67080.7	179531	185108	159168	215833	197589	181712	446751	451459	441036	23494980	23256637	22204803	48459700	4.74536e+07	49014150
Ileal consortium	ILE3	65	63445.7	48195.5	61088.3	191889	189663	179292	305559	294982	298251	529734	562722	511417	11423407	10643908	10349697	33694683	33563040	36065603
Donor 1	PC1	65	1.12036e+06	1171355	1.17381e+06	51282.7	56966.8	50406.7	28139.6	22482.6	22170.9	30118.7	24471.3	23600.2	415164	404628	461365	3407093000	3534171200	3.48844e+09
Donor 1	DC1	65	240136	211159	193771	34189.2	37062.2	25341.2	23.5752	78.9762	22.9833	1132.14	1051.11		181794	140167	142593	6988932000	7.33277e+09	7151507500
Donor 2	PC2	65	871873	769384		27699.2	20007.4	21254.8	57077.4	50638	67598.5	69475.2	77682.6	55197	375322	359325	358236	3.14923e+09	3019583000	3.04687e+09
Donor 2	DC2	65	594429	537417	517204	26191.8	30641.7	27371.1	40814.2	51031.1	42473.7	45538	39723.5	40184.9	657578	686823	682322	11383738000	12471766000	12461745000
Donor 3	PC3	65	224467	211319	173766	17001.1	17180.8	15291.3	162190	155951	164386	320748	377962	292717	551821	583022	593414	3536998800	4074452000	3.45981e+09
Donor 3	DC3	65	50757.2	47182.5	41416.1	8868.51	11668.2	9039.55	1766.7	1265.98	1053.42	3865.99	4773.01		212375	113304	192770	7.14829e+09	7.09733e+09	7.29882e+09
Ileal consortium	ILE1	68	252308	293125	257657	233324	254496	259150	210188	179612	191284	877678	551561	653563	2.07703e+06	1.93278e+06	2.02786e+06	63642437	69272440	74228325
Ileal consortium	ILE2	68	42391.2	29379.2	46949.5	166556	202045	165863	154390	143268	176550	1.23541e+06	825567	494299	19749770	19203328	18016719	4.68917e+07	46355050	51502590
Ileal consortium	ILE3	68	91859.4	79728.3	105788	370296	383524	355788	161190	166234	148096	4.10781e+06	2258915	1.60652e+06	19685428	17582355	16142763	58521160	55250513	56409270
Donor 1	PC1	68	326719	306038	331244	44967.3	47708.8	57106.7	858.021	756.987		15195	11229	10158.9	689089	651931	689646	4793595300	4731481200	5.80826e+09
Donor 1	DC1	68	58267.3	52232.7	51545.7	22527.7	21148.8	22210.7	304.704	233.216	42.3674			319.226	103565	120827	104740	7077433000	8.03273e+09	8.57099e+09
Donor 2	PC2	68	1.79052e+06	1.68632e+06	1.71347e+06	44651.9	37398.6	36174.6	40686.8	36664.5	32969	400873	244376	155527	1.82009e+06	1.74564e+06	1.56161e+06	5329582500	5725555000	5444960000
Donor 2	DC2	68	824866	729522	754733	22811.4	19699.1	26603.2	27741.3	23289.4	27717.1	141382	74711.6	82654.2	724546	622205	707304	15565955000	13838874000	14306324000
Donor 3	PC3	68	190475	200877	198233	29973.9	34469.9	32856.7	2367.91	1338.81	1973.7	81390.5	81956.3	68349.5	329393	348487	327768	4731731000	4812429000	5.74952e+09
Donor 3	DC3	68	25994.4	22462.4	28073.6	9117.64	13774	11959.7	507.351	10.9621	44.0113	46.5218	8.56088	34.786	38001.8	31778	28694.7	9319184000	9679421000	9605549000
Ileal consortium	ILE1	70	223667	170615	170188	217041	229476	229126	19678.6	20236.8	17751.4	857699	741548		10535136	11190531	10804014	113324795	111755280	101689795
Ileal consortium	ILE2	70	35182.8	36837.6		161760	167640	188796	72291	82703.2	68631.8	2.16421e+06	1.66019e+06	1.43241e+06	31837615	32807797	26785785	120768760	123169880	133431420
Ileal consortium	ILE3	70	36971.5	48328	48530.7	406165	389836	431211	50342.1	49606.1	51700.5	3.80592e+06	2.75711e+06	2.62705e+06	44980508	42078918	30159645	2.32883e+08	222903050	230882130
Donor 1	PC1	70	150909	190163	108439	22084.7	21266.5	24220.9	325.315	441.865	1238.37	18946.2	13372.7	15050.9	336651	256078	255478	3.93409e+09	4150749400	4.14626e+09
Donor 1	DC1	70	41674.4	53800.7	42388.7	24421.8	19392.4	22455.8	31.1324	22.5922	39.2718		346.996		72903.4	66732.4	65586.5	8786199000	9474157500	8.35556e+09
Donor 2	PC2	70	666339	790584	662951	35040.1	33429.5	26258.6	16931.6	15586.7	12877.8	188099	199162		1.34141e+06	1.20181e+06	1.09724e+06	4990678000	5305224000	4782130300
Donor 2	DC2	70	973620	990454	1.04779e+06	40811.1	41700.2	49014.8	13930.5	12445.1	14692.3	306447	257286		1.80979e+06	1.484e+06	1.5036e+06	11358415000	12356765000	10144816000
Donor 3	PC3	70	205787	248874	187686	41309.5	34382	36023	699.249	4343.58	526.22	233841	195041		179306	179383	164828	4.25715e+09	4915888400	4402572200
Donor 3	DC3	70	31538.3	40950.8	33790.9	20659.3	18995.7	20481.1	22.5013	710.626	18.1582	8933.15	8360.21	7491.32	40516.8	37865.1	34100.7	7585277000	8.3221e+09	7.87334e+09
Ileal consortium	ILE1	71	18363.3	12273.8	15745.6	132661	128796	140514	2493.8	1735.56	2186.69	337671	397294	396816	3.02883e+06	2.87741e+06	2.78323e+06	304600450	311793090	304523360
Ileal consortium	ILE2	71	9610.72	11656.2	13343.3	173880	166153	188685	12375.3	10684.2	10628.7	1.62251e+06	1.59162e+06	1.59976e+06	20942756	19861975	20456950	480466700	527236950	529535470
Ileal consortium	ILE3	71	5948.85	4181.5	2982.29	112348	118887	120712	4553.07	3205.04	4307.84	772797	780088	770390	6521394	5.90779e+06	6326031	1022126100	997667000	972667660
Donor 1	PC1	71	222502	211816	228230	39644.8	49082.2	46891.3	8.36161	22.4635	9.57729	36871	56574.1	50797.4	685557	720989	691616	4253041000	3536885000	4002670000
Donor 1	DC1	71	67443.2	60586.1		26923.7	24933.6	25182.9	23.7041	69.7054	16.9732	2070.7	2267.56		270551	235976		8966870600	10075553000	9575892000
Donor 2	PC2	71	438717	471016		46549.7	42021.7	40728.3	10941.1	13260.5	7623.2	558019	586453	617310	1.01827e+06	1.06143e+06		5995642000	5366802500	5612151000
Donor 2	DC2	71	418973	338806	332996	14044	16350.3	19543.3	2072.81	2436.65	1504.54	205631	207174	167586	288251	308416	313219	8080162000	7466367500	7.42452e+09
Donor 3	PC3	71	172264	178164	167557	41167.1	46198.3	61126.8	506.917	1338.6	2812.61	487709	414745	431992	174077	206032	176347	3552268000	3340504400	5052699400
Donor 3	DC3	71	56831.8	60032.9	47173.2	19467.8	14570.2	22793.4	16.0349	15.1781	53.3255	62906.4	71814.4	63962.3	40853	38587.3	34761.1	8348971000	7484039000	7869133000
Ileal consortium	ILE1	76	22198	22889.2		283697	304517	261838	2520.31	2907.55	2524.03	236068	239895	157576	3779324	3.46867e+06	3.65809e+06	5.68697e+09	5020843000	4874728400
Ileal consortium	ILE2	76	18826.7	8608.84	2259.86	275152	249102	255770	4567.13	8254.31	6610.68	1.19086e+06	890738	974613	35519645	38171950	37025965	8953305000	7949984000	8227022000
Ileal consortium	ILE3	76	2993	154.065	307.292	130575	130858	130800		58.9956		185071	201837	208638	3.33232e+06	3201681	3293694	4859943400	4369477800	4498653000
Donor 1	PC1	76	224689	271642	195386	30295.9	24539.5	24975.6		14.148	20.7482	322.185	226.478		541890	534185	528038	3804397500	3.81222e+09	2923919000
Donor 1	DC1	76	40821.2	38459.4	37497.1	6403.53	10957.7	8020.54	43.4192	214.177	130.853	666.997	39.9621	39.4797	151824	144573	136386	9715510000	8.45478e+09	9070402500
Donor 2	PC2	76	548992	416439	424207	23327.7	22713.1	19754	58.6348	61.4195		64786.8	64598.5	63466.3	1.18954e+06	1.19898e+06	1.26181e+06	2.74631e+09	2.74868e+09	2512934400
Donor 2	DC2	76	893154	684735	728923	15378	20028.5	23349.4	543.284	416.337	621.633	117299	81845.8	85067.6	1.28697e+06	1.3017e+06	1.17715e+06	10425737000	9733920000	10093979400
Donor 3	PC3	76	396669	391605	333784	28546.6	27855.1	36481.3			48.935	15191.2	17019.2	18656.9	749178	761549	735773	2.76063e+09	2532351600	2403777700
Donor 3	DC3	76	44568.2	43722.3		3099.8	2856.38	4174.39	14.1417	44.7227	22.8328	36.9489	244.376	968.355	32836.9	29050.1	33611.7	5642872500	7583780000	7.96553e+09
Ileal consortium	ILE1	77	10773.6	10855.4		73561.7	95084.9	153337	1077.28	458.456	705.895	88076.3	89523.3	79795.2	2325221	2.17878e+06	2.18651e+06	3208520000	3236296200	3548132500
Ileal consortium	ILE2	77	11994.3	14530.4	13944.1	216148	224066	226995	2364.39	1908.13	2355.77	732269	736637	673032	32416861	31977922	26044291	6138357000	5.42649e+09	5032916600
Ileal consortium	ILE3	77	6866.88	11032.5	3845.79	113328	119632	87350.4	956.215		610.999	166889	177766	129865	4.05461e+06	3.19629e+06	3.09268e+06	4764347200	5110035300	4769708800
Donor 1	PC1	77	93843.5	98429.1	117881	25563.8	20335.8	26455.9			5.83548		1428.39		236912	252404	237854	5485075000	5.31343e+09	5023762200
Donor 1	DC1	77	43134.6	42608.3	48940.2	10162.8	11301.7	13880.2	48.6658	20.6019	297.488	15.4413	15.9486		74234.1	75170.4	57188.3	8395223000	8265545000	8135054000
Donor 2	PC2	77	465082	427555	519935	57617.9	53542.2	57648.9		1323.37	675.872	125196	115996	137052	3.41522e+06	2.88931e+06	2.72507e+06	4236879400	4.17216e+09	4518821000
Donor 2	DC2	77	399974	401844	454569	34706.5	33070.8	32841.3	400.124	190.524	536.43	72025.9	74732.6	51280.8	1.13596e+06	999203	1.06592e+06	8998262000	9412494000	9394089000
Donor 3	PC3	77	159823	150276	144145	20568.6	20054.3	20712.8		268.408		8202.52	4950.93	6958.91	305488	321666	287761	2352349700	2525187300	2339962300
Donor 3	DC3	77	53766.5	59482.2	52109.5	8168.03	10750.3	9235.19	260.236	20.7919	20.8791	12.2698	436.036	15.3014	64443.2	59143.8	52711.1	7784256000	8438775000	7378927000
Ileal consortium	ILE1	79	6035.05	3561.33	7243.29	172112	180439	169504	45.7105	499.565	314.889	29874.1	27257.3	27738.1	2.61104e+06	2.64391e+06	2.47705e+06	1072931250	9.60184e+08	1064833400
Ileal consortium	ILE2	79		285.869		86139.7	86193.5	94972.3	498.148		773.892	140243	138646	109927	4.21147e+06	4.00935e+06		6954185000	6604965000	6.52204e+09
Ileal consortium	ILE3	79	4780.93	4191.26		153000	148763	165625	335.881	481.675		93391	71810.7	47193.5	3.63654e+06	3523749	3277592	3825108800	3917325600	3719171200
Donor 1	PC1	79	109699	109520	108070	21100.6	27592.2	21164.8	5.20115		43.0226		509.468	206.277	563838	545682	458037	3138423000	2.97859e+09	3127185600
Donor 1	DC1	79	41976.4	42456	47697.8	12518.4	11127.2	13715.4	29.3741	13.9927	65.3823	440.946	12.8214	478.988	208624	213878	217922	9308440600	9602414400	8736414400
Donor 2	PC2	79	289500	271154	229078	30868.8	26195.1	35800.2	1028.57	195.69		27142.8	30089.9	33796.8	1.41741e+06	1.30301e+06	1.43499e+06	4907535600	4880852500	5614569000
Donor 2	DC2	79	68596.3	72952.2	66540.7	7447.39	6519.19	8727.52	85.4249	133.028	382.917	1881.78	1698.86		299309	297475	290338	5516709000	5702567000	7.13408e+09
Donor 3	PC3	79	113855	102712	154364	14667.6	15049	16791.2		15.3317	275.522	2183.87	1326.64	452.559	193952	192564	188944	2541364700	2361965800	2.64525e+09
Donor 3	DC3	79	32093.7	47915.7	46098.3	3255.96	6385.67	9748.26	16.6967	63.3851	15.2421		51.9948	856.273	35916.7	38364.2	34493.2	7544962500	7589569000	8433016000

## Sheet: Corr. Factor. copy.afu-1
Candida parapsilosis
qPCR (gene copy/mL)				afu/mL
Replicat1	Replicat2	Replicat3	Average replicates	Simplicat	Correction factor
1546528800	1450245400	1699131400	1.5653e+09	4.46732e+07	64.1108	copy/afu
2834914800	3111375800	3057073200	3.00112e+09	3.19968e+07
1328266600	1418305400	1289874100	1.34548e+09	1.58638e+07
955359900	956296250	821676000	9.11111e+08	1.38916e+07
Candida tropicalis
qPCR (gene copy/mL)				afu/mL
Replicat1	Replicat2	Replicat3	Average replicates	Simplicat	Correction factor
669210	620163	701819	663731	3.7779e+06	0.129609	copy/afu
2.08064e+06	2293970	2.27342e+06	2.21601e+06	7.92189e+06
1842742	2.03077e+06	2.10192e+06	1.99181e+06	6.24267e+06
2.16823e+06	1.98217e+06	1.79289e+06	1.98109e+06	1.84003e+07
881334	878791	753146	837757	1.9528e+07
1.93677e+06	1.91134e+06	1.9959e+06	1.94801e+06	1.84945e+07
Saccharomyces cerevisiae
qPCR (gene copy/mL)				afu/mL
Replicat1	Replicat2	Replicat3	Average replicates	Simplicat	Correction factor
130488310	138949950	139885330	1.36441e+08	1.21062e+07	18.5271	copy/afu
173023170	177426940	166096020	1.72182e+08	8.00235e+06
98938660	83315180	97321530	93191790	4.96428e+06
336092660	317338380	315158300	3.22863e+08	1.09835e+07
299590500	301365100	297758500	2.99571e+08	1.92276e+07
Candida glabrata
qPCR (gene copy/mL)				afu/mL
Replicat1	Replicat2	Replicat3	Average replicates	Simplicat	Correction factor
11188130	10603268	10179939	1.06571e+07	1.39184e+07	0.576912	copy/afu
5.21292e+06	5364188	5652780	5.40996e+06	5.18349e+06
26037393	26791402	19141049	23989948	2.67927e+07
10575663	8432996	10420305	9.80965e+06	4.05426e+07
Candida albicans
qPCR (gene copy/mL)				afu/mL
Replicat1	Replicat2	Replicat3	Average replicates	Simplicat	Correction factor
147509140	132399750	130601170	1.36837e+08	1.19072e+07	12.3293	copy/afu
209373110	222445970	195672810	2.09164e+08	1.17129e+07
134248400	138081050	137054530	1.36461e+08	1.11336e+07
58537316	60397920	62426887	60454041	9.28088e+06

## Sheet: Raw_Flow cytometry
Origin	Reactor	Days	afu/mL (log10)
Ileal consortium	ILE1	19	9.05118
Ileal consortium	ILE2	19	9.1552
Ileal consortium	ILE3	19	9.13711
Donor 1	PC1	19	9.49856
Donor 1	DC1	19	9.58337
Donor 2	PC2	19	9.20811
Donor 2	DC2	19	9.33437
Donor 3	PC3	19	9.57656
Donor 3	DC3	19	9.58238
Ileal consortium	ILE1	21	9.0234
Ileal consortium	ILE2	21	9.02733
Ileal consortium	ILE3	21	9.06783
Donor 1	PC1	21	9.46693
Donor 1	DC1	21	9.63851
Donor 2	PC2	21	9.31965
Donor 2	DC2	21	9.53802
Donor 3	PC3	21	9.54524
Donor 3	DC3	21	9.63807
Ileal consortium	ILE1	23	9.02862
Ileal consortium	ILE2	23	9.0648
Ileal consortium	ILE3	23	9.08164
Donor 1	PC1	23	9.46583
Donor 1	DC1	23	9.58231
Donor 2	PC2	23	9.31829
Donor 2	DC2	23	9.56133
Donor 3	PC3	23	9.61103
Donor 3	DC3	23	9.68737
Ileal consortium	ILE1	26	9.10445
Ileal consortium	ILE2	26	9.11404
Ileal consortium	ILE3	26	9.06328
Donor 1	PC1	26	9.48861
Donor 1	DC1	26	9.55989
Donor 2	PC2	26	9.20774
Donor 2	DC2	26	9.47939
Donor 3	PC3	26	9.57361
Donor 3	DC3	26	9.68297
Ileal consortium	ILE1	28	8.91111
Ileal consortium	ILE2	28	9.00062
Ileal consortium	ILE3	28	9.03584
Donor 1	PC1	28	9.47105
Donor 1	DC1	28	9.57607
Donor 2	PC2	28	9.29207
Donor 2	DC2	28	9.50434
Donor 3	PC3	28	9.6485
Donor 3	DC3	28	9.70422
Ileal consortium	ILE1	30	9.10068
Ileal consortium	ILE2	30	9.02689
Ileal consortium	ILE3	30	9.01339
Donor 1	PC1	30	9.47646
Donor 1	DC1	30	9.56058
Donor 2	PC2	30	9.37464
Donor 2	DC2	30	9.4763
Donor 3	PC3	30	9.75717
Donor 3	DC3	30	9.72207
Ileal consortium	ILE1	33	9.15866
Ileal consortium	ILE2	33	9.04338
Ileal consortium	ILE3	33	9.10061
Donor 1	PC1	33	9.44037
Donor 1	DC1	33	9.54286
Donor 2	PC2	33	9.32198
Donor 2	DC2	33	9.47048
Donor 3	PC3	33	9.78917
Donor 3	DC3	33	9.73599
Ileal consortium	ILE1	35	9.04201
Ileal consortium	ILE2	35	9.02438
Ileal consortium	ILE3	35	8.96327
Donor 1	PC1	35	9.50808
Donor 1	DC1	35	9.67777
Donor 2	PC2	35	9.37954
Donor 2	DC2	35	9.55759
Donor 3	PC3	35	9.77086
Donor 3	DC3	35	9.75026
Ileal consortium	ILE1	36	8.88847
Ileal consortium	ILE2	36	8.93647
Ileal consortium	ILE3	36	9.02538
Donor 1	PC1	36	9.56417
Donor 1	DC1	36	9.55888
Donor 2	PC2	36	9.35521
Donor 2	DC2	36	9.57912
Donor 3	PC3	36	9.73232
Donor 3	DC3	36	9.71706
Ileal consortium	ILE1	37	9.00808
Ileal consortium	ILE2	37	9.15752
Ileal consortium	ILE3	37	8.98652
Donor 1	PC1	37	9.5399
Donor 1	DC1	37	9.60508
Donor 2	PC2	37	9.37405
Donor 2	DC2	37	9.53242
Donor 3	PC3	37	9.61669
Donor 3	DC3	37	9.66254
Ileal consortium	ILE1	40	9.00285
Ileal consortium	ILE2	40	8.82089
Ileal consortium	ILE3	40	9.0343
Donor 1	PC1	40	9.44702
Donor 1	DC1	40	9.4685
Donor 2	PC2	40	9.37995
Donor 2	DC2	40	9.56487
Donor 3	PC3	40	9.6448
Donor 3	DC3	40	9.54828
Ileal consortium	ILE1	42	8.86737
Ileal consortium	ILE2	42	8.8967
Ileal consortium	ILE3	42	8.97573
Donor 1	PC1	42	9.57795
Donor 1	DC1	42	9.55514
Donor 2	PC2	42	9.27935
Donor 2	DC2	42	9.58253
Donor 3	PC3	42	9.58659
Donor 3	DC3	42	9.58577
Ileal consortium	ILE1	44	8.78004
Ileal consortium	ILE2	44	8.88742
Ileal consortium	ILE3	44	8.75216
Donor 1	PC1	44	9.57563
Donor 1	DC1	44	9.64219
Donor 2	PC2	44	9.33831
Donor 2	DC2	44	9.52776
Donor 3	PC3	44	9.73382
Donor 3	DC3	44	9.78037
Ileal consortium	ILE1	47	8.98755
Ileal consortium	ILE2	47	9.00362
Ileal consortium	ILE3	47	8.99818
Donor 1	PC1	47	9.50412
Donor 1	DC1	47	9.57924
Donor 2	PC2	47	9.30451
Donor 2	DC2	47	9.55291
Donor 3	PC3	47	9.51445
Donor 3	DC3	47	9.64096
Ileal consortium	ILE1	49	8.88968
Ileal consortium	ILE2	49	8.83805
Ileal consortium	ILE3	49	8.81988
Donor 1	PC1	49	9.54486
Donor 1	DC1	49	9.62069
Donor 2	PC2	49	9.50481
Donor 2	DC2	49	9.66199
Donor 3	PC3	49	9.73945
Donor 3	DC3	49	9.77577
Ileal consortium	ILE1	51	8.96981
Ileal consortium	ILE2	51	8.99414
Ileal consortium	ILE3	51	9.02855
Donor 1	PC1	51	9.49043
Donor 1	DC1	51	9.67684
Donor 2	PC2	51	9.35106
Donor 2	DC2	51	9.57864
Donor 3	PC3	51	9.49611
Donor 3	DC3	51	9.55919
Ileal consortium	ILE1	54	8.99193
Ileal consortium	ILE2	54	8.86092
Ileal consortium	ILE3	54	9.04786
Donor 1	PC1	54	9.53044
Donor 1	DC1	54	9.5762
Donor 2	PC2	54	9.31004
Donor 2	DC2	54	9.55816
Donor 3	PC3	54	9.62991
Donor 3	DC3	54	9.71488
Ileal consortium	ILE1	56	8.93099
Ileal consortium	ILE2	56	8.9128
Ileal consortium	ILE3	56	8.98371
Donor 1	PC1	56	9.4166
Donor 1	DC1	56	9.54594
Donor 2	PC2	56	9.37008
Donor 2	DC2	56	9.52299
Donor 3	PC3	56	9.30224
Donor 3	DC3	56	9.68166
Ileal consortium	ILE1	58	8.04884
Ileal consortium	ILE2	58	7.94658
Ileal consortium	ILE3	58	8.25896
Donor 1	PC1	58	8.18292
Donor 1	DC1	58	9.1483
Donor 2	PC2	58	8.68817
Donor 2	DC2	58	8.97242
Donor 3	PC3	58	8.74499
Donor 3	DC3	58	9.30399
Ileal consortium	ILE1	61	7.88131
Ileal consortium	ILE2	61	7.5442
Ileal consortium	ILE3	61	7.76217
Donor 1	PC1	61	9.02633
Donor 1	DC1	61	8.86218
Donor 2	PC2	61	9.25196
Donor 2	DC2	61	9.77401
Donor 3	PC3	61	8.70862
Donor 3	DC3	61	8.6946
Ileal consortium	ILE1	63	7.80161
Ileal consortium	ILE2	63	7.70567
Ileal consortium	ILE3	63	7.85556
Donor 1	PC1	63	9.17102
Donor 1	DC1	63	9.57411
Donor 2	PC2	63	9.21062
Donor 2	DC2	63	9.76452
Donor 3	PC3	63	9.51081
Donor 3	DC3	63	9.82807
Ileal consortium	ILE1	64	7.51545
Ileal consortium	ILE2	64	7.62497
Ileal consortium	ILE3	64	7.50914
Donor 1	PC1	64	9.28001
Donor 1	DC1	64	9.59227
Donor 2	PC2	64	9.3102
Donor 2	DC2	64	9.64451
Donor 3	PC3	64	9.55515
Donor 3	DC3	64	9.76394
Ileal consortium	ILE1	65	7.62246
Ileal consortium	ILE2	65	7.62027
Ileal consortium	ILE3	65	7.86762
Donor 1	PC1	65	9.11663
Donor 1	DC1	65	9.69965
Donor 2	PC2	65	9.13985
Donor 2	DC2	65	9.63438
Donor 3	PC3	65	9.24967
Donor 3	DC3	65	9.81921
Ileal consortium	ILE1	68	7.43603
Ileal consortium	ILE2	68	7.5999
Ileal consortium	ILE3	68	7.61923
Donor 1	PC1	68	9.36422
Donor 1	DC1	68	9.5595
Donor 2	PC2	68	9.0752
Donor 2	DC2	68	9.66961
Donor 3	PC3	68	9.14875
Donor 3	DC3	68	9.70309
Ileal consortium	ILE1	70	7.56526
Ileal consortium	ILE2	70	7.72541
Ileal consortium	ILE3	70	7.689
Donor 1	PC1	70	9.28921
Donor 1	DC1	70	9.58819
Donor 2	PC2	70	9.44975
Donor 2	DC2	70	9.75671
Donor 3	PC3	70	9.4918
Donor 3	DC3	70	9.73038
Ileal consortium	ILE1	71	7.73186
Ileal consortium	ILE2	71	7.97221
Ileal consortium	ILE3	71	8.00649
Donor 1	PC1	71	9.46448
Donor 1	DC1	71	9.66916
Donor 2	PC2	71	9.38207
Donor 2	DC2	71	9.54792
Donor 3	PC3	71	9.47692
Donor 3	DC3	71	9.68799
Ileal consortium	ILE1	76	8.63049
Ileal consortium	ILE2	76	8.53648
Ileal consortium	ILE3	76	8.39412
Donor 1	PC1	76	9.26816
Donor 1	DC1	76	9.48202
Donor 2	PC2	76	9.47613
Donor 2	DC2	76	9.59499
Donor 3	PC3	76	9.29011
Donor 3	DC3	76	9.7052
Ileal consortium	ILE1	77	8.71242
Ileal consortium	ILE2	77	8.91211
Ileal consortium	ILE3	77	8.91263
Donor 1	PC1	77	9.29774
Donor 1	DC1	77	9.68748
Donor 2	PC2	77	9.50699
Donor 2	DC2	77	9.62196
Donor 3	PC3	77	9.4885
Donor 3	DC3	77	9.66159
Ileal consortium	ILE1	79	8.37965
Ileal consortium	ILE2	79	9.01844
Ileal consortium	ILE3	79	8.95131
Donor 1	PC1	79	9.31939
Donor 1	DC1	79	9.64808
Donor 2	PC2	79	9.44063
Donor 2	DC2	79	9.64602
Donor 3	PC3	79	9.33008
Donor 3	DC3	79	9.57357

## Sheet: Raw_Fungal inocula
	Corrected qPCR values with Flow cytometry (log10(afu/mL))
	Day 35			Day 36			Day 37			Day 63			Day 64			Day 65
Candida albicans	7.07788	7.03095	7.02501	7.22998	7.25629	7.20059	7.03697	7.0492	7.04595	6.67649	6.69008	6.70443	6.04862	6.10871	6.0503	6.51429	6.26602	6.41139
Candida tropicalis	6.71293	6.67987	6.73359	7.20556	7.24795	7.24405	7.15283	7.19503	7.20998	7.22347	7.1845	7.14092	6.83251	6.83125	6.76424	7.17444	7.1687	7.1875
Candida parapsilosis	7.38243	7.35451	7.4233	7.64561	7.68602	7.67837	7.31635	7.34484	7.30362	7.17324	7.17366	7.10777	5.45486	5.45231	5.46112	6.42946	6.44569	6.41029
Candida glabrata	7.28765	7.26433	7.24664	6.95597	6.96839	6.99115	7.65449	7.66689	7.52086	7.2632	7.16487	7.25677	6.89265	6.7057	6.84882	7.47853	7.36417	7.43831
Saccharomyces cerevisiae	6.84777	6.87505	6.87797	6.9703	6.98121	6.95255	6.72756	6.65292	6.7204	7.25865	7.23372	7.23072	7.20872	7.21129	7.20606	7.33273	7.34428	7.3836

## Sheet: Raw_Lac_Eth_SCFA_BSCFA
Origin	Reactor	Days	Lactate (mM)	Ethanol (mM)	Acetate (mM)	Propionate (mM)	Isobutyrate (mM)	Butyrate (mM)	Isovalerate (mM)	Valerate (mM)	Isocaproate (mM)	Caproate (mM)
Ileal consortium	ILE1	19	0.0150977	1.08797	10.1657	7.99209	-----	0.299	-----	-----	-----	-----
Ileal consortium	ILE2	19	0.0147647	1.15743	10.5078	8.48388	-----	0.23112	-----	-----	-----	-----
Ileal consortium	ILE3	19	0.0150977	1.08994	10.718	8.32358	-----	0.28463	-----	-----	-----	-----
Donor 1	PC1	19	0.00233126	5.79623	39.9506	24.8169	0.78179	29.0936	1.14036	0.85088	-----	-----
Donor 1	DC1	19	0.000888099	5.03985	48.1244	27.2826	1.05455	31.8973	1.43124	3.71852	-----	-----
Donor 2	PC2	19	0.00488455	9.70283	34.9162	20.0374	0.90838	26.4165	1.46814	0.36912	-----	-----
Donor 2	DC2	19	0.00199822	6.76409	54.4136	23.1222	1.0662	24.1966	1.63256	1.7838	-----	-----
Donor 3	PC3	19	0.0026643	3.81205	30.7708	21.7084	0.83975	36.3658	1.28529	0.77939	-----	-----
Donor 3	DC3	19	0.000333037	1.41546	39.8494	22.6671	1.09369	40.3515	1.40295	2.53154	-----	-----
Ileal consortium	ILE1	21	0.0134325	0.86865	11.264	8.77673	-----	2.17639	-----	0.19039	-----	-----
Ileal consortium	ILE2	21	0.00988011	1.03166	11.1314	8.8419	-----	0.8392	-----	-----	-----	-----
Ileal consortium	ILE3	21	0.00910302	0.92317	11.0556	8.61198	-----	0.54891	-----	-----	-----	-----
Donor 1	PC1	21	0.00199822	5.54515	42.8865	24.5768	0.77585	26.1612	1.18538	0.78097	-----	-----
Donor 1	DC1	21	0	4.85375	44.858	23.9672	0.95067	27.886	1.3603	2.87268	-----	-----
Donor 2	PC2	21	0.00344139	8.87994	37.8497	20.5245	0.92459	26.3566	1.44793	0.66532	-----	-----
Donor 2	DC2	21	0	5.96664	56.0875	22.9231	1.09415	24.6885	1.55391	1.93691	-----	-----
Donor 3	PC3	21	0.000777087	4.64128	36.6468	25.3791	0.98925	40.3761	1.4016	0.968	-----	-----
Donor 3	DC3	21	0	2.10973	42.4057	24.2832	1.10326	38.9386	1.44752	2.85677	-----	-----
Ileal consortium	ILE1	23	0.00788188	0.93855	12.4049	9.28234	-----	2.53633	-----	0.23643	-----	-----
Ileal consortium	ILE2	23	0.0124334	1.00095	11.1269	8.34202	-----	0.94388	-----	-----	-----	-----
Ileal consortium	ILE3	23	0.00832593	2.12441	10.8478	8.22834	-----	0.6103	-----	-----	-----	-----
Donor 1	PC1	23	0.00166519	5.47821	44.0186	22.6525	0.72414	23.4056	1.59714	0.72002	-----	-----
Donor 1	DC1	23	0	4.78599	49.4504	24.0411	0.96661	26.73	1.38943	2.90362	-----	-----
Donor 2	PC2	23	0.00432948	9.36297	41.2786	19.9203	0.91686	25.6227	1.41773	1.1485	-----	-----
Donor 2	DC2	23	0.000111012	6.02042	57.1934	23.2279	1.11954	24.9891	1.52821	2.04085	-----	-----
Donor 3	PC3	23	0.000999112	4.35372	32.2651	20.8255	0.86522	36.7117	1.20619	0.95697	-----	-----
Donor 3	DC3	23	0	1.94032	42.8449	23.045	1.07052	38.0933	1.42759	2.81284	-----	-----
Ileal consortium	ILE1	26	0.0102131	0.95583	12.1844	9.02059	-----	2.59417	-----	0.25755	-----	-----
Ileal consortium	ILE2	26	0.0106572	1.11937	10.8727	8.11838	-----	0.97159	-----	-----	-----	-----
Ileal consortium	ILE3	26	0	0.92839	11.5243	8.62576	-----	0.63802	-----	-----	-----	-----
Donor 1	PC1	26	0.00188721	5.59213	49.8248	23.6926	0.78517	25.0361	1.19817	0.84272	-----	-----
Donor 1	DC1	26	0.000222025	5.14839	57.4818	25.9849	1.08277	29.0599	1.49707	3.16098	-----	-----
Donor 2	PC2	26	0.00521758	10.4033	42.3939	19.4478	0.93344	25.7558	1.4149	1.11415	-----	-----
Donor 2	DC2	26	0	6.73939	57.6866	21.9966	1.09897	24.8403	1.5781	1.92811	-----	-----
Donor 3	PC3	26	0.0017762	4.25965	32.4072	19.8895	0.85539	36.1853	1.20841	1.01713	-----	-----
Donor 3	DC3	26	0	1.99643	41.1401	21.3982	1.04683	37.0483	1.39078	2.62511	-----	-----
Ileal consortium	ILE1	28	0.00222025	0.92635	12.1134	8.91787	-----	2.53441	-----	0.23886	-----	-----
Ileal consortium	ILE2	28	0.00299734	1.13932	11.2046	8.31838	-----	0.98559	-----	-----	-----	-----
Ileal consortium	ILE3	28	0	0.9087	10.7702	9.80775	-----	0.62447	-----	-----	-----	-----
Donor 1	PC1	28	0.00222025	6.01106	50.9793	24.6821	0.8659	23.7717	1.2502	0.79642	-----	-----
Donor 1	DC1	28	0	5.38131	58.6051	26.5103	1.06538	27.506	1.53222	3.03579	-----	-----
Donor 2	PC2	28	0.00333037	10.401	43.99	20.2738	0.93896	24.1492	1.3573	0.88077	-----	-----
Donor 2	DC2	28	0	6.98222	59.4846	22.8049	1.12504	24.4437	1.54511	2.00781	-----	-----
Donor 3	PC3	28	0.00155417	4.38869	31.6278	17.7698	0.842	36.1553	1.21789	1.01776	-----	-----
Donor 3	DC3	28	0	2.18765	43.1486	21.9611	1.09526	39.2854	1.45711	2.87069	-----	-----
Ileal consortium	ILE1	30	0.00499556	1.03237	13.079	9.14501	-----	2.53711	-----	0.24984	-----	-----
Ileal consortium	ILE2	30	0.00410746	1.10033	11.1407	8.29175	-----	1.0352	-----	-----	-----	-----
Ileal consortium	ILE3	30	0.00455151	1.07379	11.0174	8.52614	-----	0.6641	-----	-----	-----	-----
Donor 1	PC1	30	0.00277531	5.99408	50.5509	23.287	0.7811	22.843	1.14063	0.77455	-----	-----
Donor 1	DC1	30	0	5.71314	59.2507	25.101	1.02962	25.7637	1.4048	2.85531	-----	-----
Donor 2	PC2	30	0.00310835	10.3472	46.3148	21.0015	0.90835	22.3223	1.42391	1.01087	-----	-----
Donor 2	DC2	30	0.000666075	7.01585	60.5999	22.9952	1.12252	23.5737	1.64536	2.0353	-----	-----
Donor 3	PC3	30	0.00144316	3.92988	33.566	18.9584	0.90043	38.4076	1.25911	1.12217	-----	-----
Donor 3	DC3	30	0	1.85058	42.3442	20.752	1.04773	38.2157	1.40981	2.79348	-----	-----
Ileal consortium	ILE1	33	0.00610568	0.94765	12.6685	9.09095	-----	2.59184	-----	0.24534	-----	-----
Ileal consortium	ILE2	33	0.00577265	1.11717	10.7532	8.48308	-----	1.07257	-----	-----	-----	-----
Ileal consortium	ILE3	33	0.0044405	0.81936	10.983	8.62234	-----	0.69267	-----	-----	-----	-----
Donor 1	PC1	33	0.00277531	6.68389	51.5906	23.0485	0.78628	24.6463	1.53211	0.83704	-----	-----
Donor 1	DC1	33	0	5.81957	58.5858	24.6681	1.10566	26.6145	1.44627	2.80639	-----	-----
Donor 2	PC2	33	0.00410746	12.1217	49.2609	23.7917	0.97966	23.7366	1.44981	1.20626	-----	-----
Donor 2	DC2	33	0	7.32912	57.9695	21.5743	1.05441	21.6678	1.38904	1.85007	-----	-----
Donor 3	PC3	33	0.00188721	3.5143	32.5169	17.8781	0.83952	39.327	1.20189	1.16046	-----	-----
Donor 3	DC3	33	0	1.60987	39.4519	18.7437	0.9754	36.1151	1.32064	2.56972	-----	-----
Ileal consortium	ILE1	35	0.00421847	0.98954	12.5094	9.19907	-----	2.69169	-----	0.52435	-----	-----
Ileal consortium	ILE2	35	0.00588366	1.13894	11.6487	8.70941	-----	1.16596	-----	-----	-----	-----
Ileal consortium	ILE3	35	0.00377442	0.8516	10.4837	7.45836	-----	0.68598	-----	-----	-----	-----
Donor 1	PC1	35	0.00466252	6.54293	55.1547	22.6013	0.78015	23.8849	1.13721	0.87028	-----	-----
Donor 1	DC1	35	0	5.95335	58.6651	24.633	1.02137	27.2746	1.38835	2.88231	-----	-----
Donor 2	PC2	35	0.00588366	10.4538	45.548	21.7204	1.03421	21.4089	1.32315	1.02031	-----	-----
Donor 2	DC2	35	0.000111012	7.67203	59.6942	23.5151	1.14605	22.0558	1.5532	2.12867	-----	-----
Donor 3	PC3	35	0.00388544	3.65823	35.2963	18.4551	0.90541	37.0361	1.20308	1.10688	-----	-----
Donor 3	DC3	35	0	1.75875	43.6144	20.9983	1.07192	38.981	1.39781	2.88467	-----	-----
Ileal consortium	ILE1	36	0.0200933	1.02014	10.7948	8.24201	-----	2.08967	-----	0.20307	-----	-----
Ileal consortium	ILE2	36	0.00743783	1.24317	10.8344	8.84822	-----	0.94175	-----	-----	-----	-----
Ileal consortium	ILE3	36	0.00421847	0.90783	11.1427	8.69372	-----	0.78777	-----	-----	-----	-----
Donor 1	PC1	36	0.0035524	7.47834	55.4411	24.2896	0.9261	27.4633	1.28023	0.93371	-----	-----
Donor 1	DC1	36	0	6.18777	60.9072	25.3948	1.07519	28.1596	1.51653	3.17742	-----	-----
Donor 2	PC2	36	0.00344139	10.7558	46.5099	23.3042	0.90976	21.4621	1.84611	1.058	-----	-----
Donor 2	DC2	36	0	7.28456	50.2553	19.8121	0.95597	18.5128	1.25976	1.93804	-----	-----
Donor 3	PC3	36	0.00321936	4.07976	34.2026	17.7276	0.83804	33.7321	1.18145	1.31102	-----	-----
Donor 3	DC3	36	0	1.67496	42.2824	20.1159	1.03713	36.1985	1.33148	2.85489	-----	-----
Ileal consortium	ILE1	37	0.0129885	1.25757	11.3039	8.1586	-----	2.26293	-----	0.225	-----	-----
Ileal consortium	ILE2	37	0.00677176	1.34263	9.24672	7.39967	-----	0.98816	-----	-----	-----	-----
Ileal consortium	ILE3	37	0.00044405	0.92112	9.49729	7.20194	-----	0.68048	-----	-----	-----	-----
Donor 1	PC1	37	0.00199822	6.67506	45.4162	20.4738	0.75616	22.6177	1.22669	0.80635	-----	-----
Donor 1	DC1	37	0	6.1269	51.7704	22.1128	0.96183	25.1498	1.36355	2.79292	-----	-----
Donor 2	PC2	37	0.00377442	9.74071	42.3667	20.6939	0.89012	19.8712	1.28	1.11672	-----	-----
Donor 2	DC2	37	0	6.60358	47.8907	19.2035	0.92001	18.7263	1.33255	2.29931	-----	-----
Donor 3	PC3	37	0.00199822	3.56975	30.8167	16.298	0.77904	31.7358	1.11111	0.98106	-----	-----
Donor 3	DC3	37	0	0.93866	21.1918	9.64625	0.51093	17.5378	0.71157	1.56364	-----	-----
Ileal consortium	ILE1	40	0.0484014	0.94693	11.0184	6.65077	-----	1.67291	-----	0.17848	-----	-----
Ileal consortium	ILE2	40	0.00865897	0.97434	8.8164	6.73864	-----	0.61072	-----	-----	-----	-----
Ileal consortium	ILE3	40	0.00455151	0.74873	8.75293	6.61816	-----	0.47088	-----	-----	-----	-----
Donor 1	PC1	40	0.00111012	5.51046	40.9646	16.9672	0.6626	18.6192	0.97994	0.67915	-----	-----
Donor 1	DC1	40	0.000222025	5.03489	47.9399	20.1007	0.91079	22.6577	1.27142	2.47709	-----	-----
Donor 2	PC2	40	0.00366341	7.91242	35.9069	17.9268	0.80243	18.9532	1.2277	1.0023	-----	-----
Donor 2	DC2	40	0.000222025	5.33892	43.4553	17.2987	0.82428	17.2655	1.19258	1.70047	-----	-----
Donor 3	PC3	40	0.00199822	2.97657	29.5797	14.8391	0.70158	28.7163	1.0013	0.82124	-----	-----
Donor 3	DC3	40	0	0.90212	28.2026	12.6948	0.68473	23.1959	0.88828	1.74435	-----	0.13188
Ileal consortium	ILE1	42	0.00999112	0.82592	9.94848	8.23918	-----	1.67485	-----	0.16146	-----	-----
Ileal consortium	ILE2	42	0.00599467	0.92601	8.97829	8.24793	-----	0.70213	-----	-----	-----	-----
Ileal consortium	ILE3	42	0.00410746	0.67932	8.73445	6.53984	-----	0.53359	-----	-----	-----	-----
Donor 1	PC1	42	0.00299734	5.47541	42.8732	18.7216	0.75465	20.4107	1.04152	0.71067	-----	0.07856
Donor 1	DC1	42	0	5.18248	48.8158	20.4007	0.89932	22.1695	1.2967	2.40658	-----	-----
Donor 2	PC2	42	0.00344139	7.48607	36.7241	18.4496	0.81647	20.1231	1.09551	1.02552	-----	-----
Donor 2	DC2	42	0	5.08787	45.5523	18.7441	0.87959	19.0119	1.25713	1.84251	-----	-----
Donor 3	PC3	42	0.00277531	2.95224	28.6274	14.217	0.71419	27.8505	0.99918	0.74665	-----	-----
Donor 3	DC3	42	0	1.14923	38.479	17.4827	0.90626	31.4033	1.25823	2.36872	-----	-----
Ileal consortium	ILE1	44	0.0162078	1.08169	10.5422	7.15601	-----	1.8229	-----	0.18009	-----	-----
Ileal consortium	ILE2	44	0.00399645	1.03966	8.69179	6.58159	-----	0.73231	-----	-----	-----	-----
Ileal consortium	ILE3	44	0.00233126	0.74087	8.10398	6.26956	-----	0.56965	-----	-----	-----	-----
Donor 1	PC1	44	0.0035524	5.53265	46.1159	17.996	0.66778	19.3965	1.00021	0.69523	-----	-----
Donor 1	DC1	44	0	5.11583	49.2605	20.1307	0.89063	21.9508	1.25492	2.49064	-----	0.11486
Donor 2	PC2	44	0.00432948	7.49003	33.8239	16.341	0.80468	18.3573	1.08141	0.98347	-----	-----
Donor 2	DC2	44	0.00155417	5.20716	44.051	18.0562	0.87607	18.2496	1.24987	1.85042	-----	-----
Donor 3	PC3	44	0.00210924	3.01411	29.0703	14.0427	0.69506	28.055	1.01717	0.77581	-----	-----
Donor 3	DC3	44	0	1.08011	36.0906	15.8853	0.85615	28.8228	1.13825	2.20039	-----	-----
Ileal consortium	ILE1	47	0.0146536	1.00922	9.93228	6.63394	-----	1.36599	-----	0.13802	-----	-----
Ileal consortium	ILE2	47	0.00421847	1.15938	8.66874	6.60531	-----	0.56368	-----	-----	-----	-----
Ileal consortium	ILE3	47	0.00321936	0.72881	8.17287	6.39806	-----	0.35725	-----	-----	-----	-----
Donor 1	PC1	47	0.00244227	5.34801	37.7188	17.5214	0.64488	18.973	0.99928	0.70135	-----	-----
Donor 1	DC1	47	0	4.98381	46.0603	19.1355	0.86052	20.8877	1.31138	2.25096	-----	-----
Donor 2	PC2	47	0.00344139	8.08325	34.1842	17.779	0.79071	20.1222	1.15331	1.00801	-----	-----
Donor 2	DC2	47	0	5.33028	45.4537	18.2461	0.92603	20.4481	1.37089	1.85199	-----	-----
Donor 3	PC3	47	0.00210924	2.90434	30.1105	14.2877	0.72044	29.476	1.40328	0.79632	-----	-----
Donor 3	DC3	47	0	1.21458	37.0939	16.0053	0.88857	29.7473	1.17186	2.1674	-----	-----
Ileal consortium	ILE1	49	0.0106572	1.07981	10.5866	7.15884	-----	1.59365	-----	0.15181	-----	-----
Ileal consortium	ILE2	49	0.00199822	0.89766	8.91731	6.99094	-----	0.52158	-----	-----	-----	-----
Ileal consortium	ILE3	49	0.00499556	0.78982	8.41607	6.59983	-----	0.39519	-----	-----	-----	-----
Donor 1	PC1	49	0.00321936	5.72363	42.6147	19.1909	0.71508	21.2425	1.05631	0.75062	-----	-----
Donor 1	DC1	49	0	4.79941	48.2466	20.6429	0.89216	22.8788	1.31093	2.88355	-----	-----
Donor 2	PC2	49	0.00333037	8.1592	39.4391	19.1908	0.8788	23.6478	1.35354	1.38857	-----	-----
Donor 2	DC2	49	0	4.61947	44.8491	17.8029	0.90369	20.8288	1.28837	1.95472	-----	-----
Donor 3	PC3	49	0.00288632	2.88109	30.4437	13.612	0.69669	30.2611	0.9902	0.83442	-----	-----
Donor 3	DC3	49	0	1.72738	38.3095	16.4504	0.90126	30.8288	1.20751	2.33973	-----	-----
Ileal consortium	ILE1	51	0.00910302	1.4719	10.6329	7.10425	-----	1.62987	-----	0.16125	-----	-----
Ileal consortium	ILE2	51	0.00366341	0.78849	4.3269	2.81611	-----	0.58938	-----	0.21961	-----	-----
Ileal consortium	ILE3	51	0.0053286	0.87772	6.42902	5.14884	-----	0.39612	-----	0.08604	-----	-----
Donor 1	PC1	51	0.00222025	4.67716	36.4711	16.1651	0.60415	18.3221	0.94649	0.7892	-----	-----
Donor 1	DC1	51	0	4.66177	43.9412	19.478	0.89015	22.0425	1.21796	2.40671	-----	-----
Donor 2	PC2	51	0.00244227	7.44224	33.1428	16.0193	0.74345	20.1299	1.17165	1.11411	-----	-----
Donor 2	DC2	51	0.000666075	4.65529	47.0761	17.8498	0.91956	21.1607	1.41107	1.94932	-----	-----
Donor 3	PC3	51	0.00199822	2.97309	29.1457	13.5765	0.68532	29.4552	0.96662	0.79918	-----	-----
Donor 3	DC3	51	0	0.89919	39.3974	15.5225	0.85411	29.933	1.15162	2.239	-----	-----
Ileal consortium	ILE1	54	0.0127664	0.99598	9.6611	6.55293	-----	1.59207	-----	0.15343	-----	-----
Ileal consortium	ILE2	54	0.00188721	1.37854	9.10946	6.72564	-----	0.5977	-----	-----	-----	-----
Ileal consortium	ILE3	54	0.00599467	0.72307	7.39305	5.37745	-----	0.46028	-----	-----	-----	-----
Donor 1	PC1	54	0.0026643	5.24261	39.4542	17.9422	0.6737	21.4374	1.04578	0.74911	-----	-----
Donor 1	DC1	54	0	4.63923	46.5931	19.9093	0.87974	22.6251	1.20593	2.33375	-----	-----
Donor 2	PC2	54	0.00455151	7.71619	37.2623	16.9261	0.7679	21.0369	1.19431	1.03296	-----	-----
Donor 2	DC2	54	0.00111012	4.76498	45.9937	17.6186	0.90878	21.2751	1.30809	1.89719	-----	-----
Donor 3	PC3	54	0.00166519	3.08637	30.0337	14.6257	0.7474	29.3232	0.98465	0.80123	-----	0.11531
Donor 3	DC3	54	0	1.18201	36.5698	16.0009	0.7826	30.0095	1.14658	2.17464	-----	-----
Ileal consortium	ILE1	56	0.0166519	0.93637	10.9187	7.69348	-----	1.69699	-----	0.15868	-----	-----
Ileal consortium	ILE2	56	0.00421847	1.33795	9.85816	7.32948	-----	1.27768	-----	-----	-----	-----
Ileal consortium	ILE3	56	0.00566163	0.7959	9.16651	7.19698	-----	0.49134	-----	-----	-----	-----
Donor 1	PC1	56	0.00188721	5.33095	39.8957	17.9682	0.65301	22.1794	0.9174	0.71066	-----	-----
Donor 1	DC1	56	0	4.3532	44.393	18.9012	0.81423	22.1192	1.14992	2.23422	-----	-----
Donor 2	PC2	56	0.00299734	8.07198	35.9945	18.3078	0.77751	21.4266	1.18153	1.07296	-----	-----
Donor 2	DC2	56	0	4.85762	46.4765	18.33	0.90153	21.01	1.34168	1.86695	-----	-----
Donor 3	PC3	56	0.0026643	3.20076	29.9425	14.9599	0.69254	29.2783	0.96803	0.83109	-----	-----
Donor 3	DC3	56	0.000666075	1.2606	36.0404	15.9803	0.81298	28.45	1.13841	2.2061	-----	-----
Ileal consortium	ILE1	58	10.8748	0.52699	4.69963	1.47261	-----	1.58591	-----	0.15798	-----	-----
Ileal consortium	ILE2	58	11.1667	0.68267	3.05012	0.77861	-----	0.4877	-----	-----	-----	-----
Ileal consortium	ILE3	58	11.0169	0.51503	2.56703	0.82077	-----	0.40613	-----	-----	-----	-----
Donor 1	PC1	58	1.24223	4.36141	34.506	16.5881	0.92084	18.7257	1.61858	0.6566	-----	-----
Donor 1	DC1	58	0.472358	5.1319	47.9113	20.7211	0.98604	23.8045	1.49096	1.9588	-----	-----
Donor 2	PC2	58	6.80617	3.37898	21.4309	7.36947	0.33548	8.82944	0.6091	0.44559	-----	-----
Donor 2	DC2	58	1.64964	4.85285	44.9004	16.1014	0.81428	18.6156	1.33809	1.5409	-----	-----
Donor 3	PC3	58	0.380218	2.9512	20.681	11.9429	0.79273	25.1508	1.45038	0.75695	-----	-----
Donor 3	DC3	58	0	2.18904	35.902	16.3355	0.96341	29.0038	1.41016	2.01733	-----	-----
Ileal consortium	ILE1	61	10.5073	3.20321	3.06747	0.6266	-----	1.29399	-----	0.13375	-----	-----
Ileal consortium	ILE2	61	8.80329	4.56689	1.5968	-----	-----	0.38008	-----	-----	-----	-----
Ileal consortium	ILE3	61	8.35813	4.19478	1.11122	-----	-----	0.16861	-----	-----	-----	-----
Donor 1	PC1	61	2.34902	1.80459	11.7293	2.31177	0.08956	9.53931	0.18512	0.29657	-----	-----
Donor 1	DC1	61	1.14121	2.8555	26.7917	13.3506	0.3498	21.5587	0.68206	0.84684	-----	-----
Donor 2	PC2	61	2.75755	7.31936	16.5488	10.6657	-----	1.45028	0.15848	-----	-----	-----
Donor 2	DC2	61	0.140431	5.81771	35.167	14.9183	0.3339	9.10207	0.76271	0.6601	-----	-----
Donor 3	PC3	61	2.55107	11.9085	20.2784	7.43887	-----	3.45788	0.22064	0.29225	-----	-----
Donor 3	DC3	61	0.618672	8.2495	31.6982	18.6221	0.36732	15.3629	0.72405	0.79703	-----	-----
Ileal consortium	ILE1	63	8.67229	3.95207	2.65415	0.64897	-----	0.67589	-----	-----	-----	-----
Ileal consortium	ILE2	63	5.96692	6.40052	1.24033	-----	-----	0.15353	-----	-----	-----	-----
Ileal consortium	ILE3	63	5.01443	6.18488	1.00772	-----	-----	-----	-----	-----	-----	-----
Donor 1	PC1	63	1.37988	3.66253	21.1751	5.58415	-----	13.303	0.1778	0.61836	-----	-----
Donor 1	DC1	63	0.902531	3.2577	32.6423	18.2782	0.21662	18.1314	0.46066	0.79164	-----	-----
Donor 2	PC2	63	1.84947	7.56394	14.6211	8.22048	-----	1.20636	0.1561	-----	-----	-----
Donor 2	DC2	63	0	7.69138	35.9154	16.491	0.33069	7.55321	0.55506	0.36038	-----	-----
Donor 3	PC3	63	0.502109	11.201	20.2223	10.1021	-----	1.97743	0.19857	0.24526	-----	-----
Donor 3	DC3	63	0.0489565	10.0785	34.0991	24.2811	0.30124	9.01227	0.66555	0.50515	-----	-----
Ileal consortium	ILE1	64	5.9214	5.18222	2.67173	0.78274	-----	0.36418	-----	-----	-----	-----
Ileal consortium	ILE2	64	5.89143	8.24055	1.27294	-----	-----	-----	-----	-----	-----	-----
Ileal consortium	ILE3	64	4.31061	8.0116	1.01421	-----	-----	-----	-----	-----	-----	-----
Donor 1	PC1	64	1.05906	4.82134	22.6968	7.73648	-----	11.7468	0.16613	0.64772	-----	-----
Donor 1	DC1	64	0.518317	4.44303	36.8653	22.102	0.22395	17.8886	0.54334	0.86038	-----	-----
Donor 2	PC2	64	1.28774	10.1319	17.6175	9.14539	0.14466	2.20996	0.20044	-----	-----	-----
Donor 2	DC2	64	0.000555062	8.7458	36.2227	27.5191	0.32786	8.12669	0.60802	0.27122	-----	-----
Donor 3	PC3	64	0.215919	13.4672	20.8388	11.1545	-----	2.0242	0.23119	0.30533	-----	-----
Donor 3	DC3	64	0.00155417	11.2997	37.0532	27.5366	0.30774	8.3203	0.70259	0.49373	-----	-----
Ileal consortium	ILE1	65	9.29063	6.67191	3.00461	0.85706	-----	0.31465	-----	-----	-----	-----
Ileal consortium	ILE2	65	3.74112	9.12324	1.2391	-----	-----	-----	-----	-----	-----	-----
Ileal consortium	ILE3	65	3.17829	9.30652	1.0388	-----	-----	-----	-----	-----	-----	-----
Donor 1	PC1	65	0.746004	5.85087	24.445	9.84958	-----	9.60789	0.16886	0.58059	-----	-----
Donor 1	DC1	65	0.2752	5.19526	36.1068	23.1673	0.19882	15.6014	0.53317	0.8089	-----	-----
Donor 2	PC2	65	1.02131	10.7997	16.842	10.2041	-----	3.40644	0.2132	-----	-----	-----
Donor 2	DC2	65	0	9.55586	35.8892	26.7937	0.32694	8.1784	0.62752	0.23268	-----	-----
Donor 3	PC3	65	0.217584	14.5625	22.4598	10.6742	-----	2.1566	0.24161	0.28011	-----	-----
Donor 3	DC3	65	0.00199822	12.7163	37.484	27.8354	0.29088	7.51539	0.68293	0.45878	-----	-----
Ileal consortium	ILE1	68	4.88233	7.82764	2.93317	0.81269	-----	0.28904	-----	-----	-----	-----
Ileal consortium	ILE2	68	3.33148	10.0331	1.28974	-----	-----	-----	-----	-----	-----	-----
Ileal consortium	ILE3	68	2.31572	9.4029	1.04482	-----	-----	-----	-----	-----	-----	-----
Donor 1	PC1	68	0.785968	9.21969	18.9945	8.52212	-----	12.2114	0.14335	0.2953	-----	-----
Donor 1	DC1	68	0.00399645	10.0097	35.4345	25.4305	0.24798	12.1212	0.59137	0.34448	-----	-----
Donor 2	PC2	68	0.835924	9.82173	17.8653	7.583	-----	5.92873	0.16793	-----	-----	-----
Donor 2	DC2	68	0	9.42914	34.1692	27.3177	0.28896	11.5963	0.5779	0.19289	-----	-----
Donor 3	PC3	68	0.201932	7.48825	32.6097	20.2519	-----	7.90546	0.15105	0.50019	-----	-----
Donor 3	DC3	68	0	6.70123	43.1166	26.2251	0.18949	13.314	0.55663	0.61829	-----	-----
Ileal consortium	ILE1	70	4.34614	7.72359	2.44283	0.56703	-----	0.25168	-----	-----	-----	-----
Ileal consortium	ILE2	70	3.04285	9.22425	1.21365	-----	-----	-----	-----	-----	-----	-----
Ileal consortium	ILE3	70	2.1925	8.85681	1.059	-----	-----	-----	-----	-----	-----	-----
Donor 1	PC1	70	0.760324	8.12559	34.618	18.2194	-----	5.95129	-----	0.30501	-----	-----
Donor 1	DC1	70	0.0136545	6.74345	40.4107	24.4157	0.18092	11.0629	0.51185	0.45911	-----	-----
Donor 2	PC2	70	0.952487	10.012	19.6291	20.5894	-----	5.05104	0.14752	-----	-----	-----
Donor 2	DC2	70	0	9.21935	36.5554	27.7646	0.26054	10.0282	0.52955	0.14136	-----	-----
Donor 3	PC3	70	0.163632	8.87106	17.1749	8.39327	-----	11.178	0.14478	0.28528	-----	-----
Donor 3	DC3	70	0.000333037	8.56106	33.557	24.8321	0.22914	14.8954	0.57219	0.31832	-----	-----
Ileal consortium	ILE1	71	4.74356	8.20004	3.05906	0.72625	-----	0.50941	-----	-----	-----	-----
Ileal consortium	ILE2	71	3.84214	9.87485	1.72451	-----	-----	-----	-----	-----	-----	-----
Ileal consortium	ILE3	71	4.25178	8.47791	1.75613	-----	-----	-----	-----	-----	-----	-----
Donor 1	PC1	71	0.599134	9.59719	35.9473	18.2475	-----	6.44313	-----	0.19612	-----	-----
Donor 1	DC1	71	0.00222025	8.05579	43.4694	24.8343	0.20504	10.5797	0.54717	0.32165	-----	-----
Donor 2	PC2	71	0.453708	9.64627	17.4294	18.8398	-----	8.12487	0.16321	0.1085	-----	-----
Donor 2	DC2	71	0.000888099	8.74282	36.4509	26.8116	0.24573	10.663	0.56926	0.12672	-----	-----
Donor 3	PC3	71	0.348135	8.73091	17.5264	7.53641	-----	7.27926	0.11546	0.13052	-----	-----
Donor 3	DC3	71	0.0218694	9.17929	34.9988	24.8906	0.22501	13.914	0.68986	0.24319	-----	-----
Ileal consortium	ILE1	76	10.1032	1.30978	4.79902	0.68194	-----	0.72099	-----	-----	-----	-----
Ileal consortium	ILE2	76	0.0739343	1.89628	8.1555	6.46142	-----	0.58132	-----	-----	-----	0.21878
Ileal consortium	ILE3	76	10.0244	0.91344	3.47142	0.26033	-----	0.283	-----	-----	-----	-----
Donor 1	PC1	76	0.246559	6.48546	31.8287	17.1831	-----	12.5134	-----	0.28664	-----	-----
Donor 1	DC1	76	0.00455151	4.5213	44.5447	24.0927	0.52959	14.0366	0.72541	0.38907	-----	-----
Donor 2	PC2	76	2.752	7.01353	28.1934	20.5485	-----	4.03608	-----	-----	-----
Donor 2	DC2	76	0	5.53031	37.03	24.655	0.22245	10.482	0.46081	0.14884	-----
Donor 3	PC3	76	1.73401	7.37947	24.7547	9.27631	-----	20.5981	-----	0.73813	-----
Donor 3	DC3	76	0.00344139	5.4753	38.7191	20.7581	0.77813	21.0157	0.93943	0.6632	-----
Ileal consortium	ILE1	77	10.3064	1.09351	5.12148	0.63597	-----	1.02013	-----	-----	-----
Ileal consortium	ILE2	77	0.0119893	2.13211	8.48829	6.2426	-----	0.69612	-----	-----	-----
Ileal consortium	ILE3	77	10.1921	0.84647	3.49196	-----	-----	0.38589	-----	-----	-----
Donor 1	PC1	77	0.097913	5.99136	32.4994	18.4523	-----	14.5949	-----	0.43279	-----
Donor 1	DC1	77	0.000666075	3.86666	47.0425	25.665	0.94413	15.9677	1.01712	0.57557	-----
Donor 2	PC2	77	0.939165	6.62172	29.8407	23.7108	-----	4.32552	-----	-----	-----
Donor 2	DC2	77	0.00233126	5.4633	42.9664	28.5119	0.3405	10.3649	0.53749	0.19402	-----
Donor 3	PC3	77	1.3488	6.59894	23.3897	8.16568	-----	23.0737	-----	0.81212	-----
Donor 3	DC3	77	0.00122114	4.93381	38.8747	19.0397	0.92467	24.3245	0.99395	0.84952	-----
Ileal consortium	ILE1	79	9.01643	1.22722	4.66511	1.27997	-----	1.35827	-----	-----	-----
Ileal consortium	ILE2	79	0.00666075	2.54563	8.56285	4.72611	-----	0.83738	-----	-----	-----
Ileal consortium	ILE3	79	9.43162	0.78931	3.55373	-----	-----	0.57966	-----	-----	-----
Donor 1	PC1	79	0.0153197	3.92718	28.9606	16.4916	-----	17.7468	-----	0.63534	-----
Donor 1	DC1	79	0	2.59434	46.7669	25.9509	1.00926	20.3193	1.25178	0.86078	-----
Donor 2	PC2	79	0.486901	5.9343	30.1289	22.4504	-----	4.76809	0.12753	-----	-----
Donor 2	DC2	79	0	4.71203	46.2624	29.8474	0.84193	9.91851	0.93769	0.39603	-----
Donor 3	PC3	79	1.11234	5.83404	25.2945	8.93609	-----	26.0825	0.13034	0.91682	-----
Donor 3	DC3	79	0	3.53115	39.2218	17.295	0.93523	30.2108	1.01104	1.09931	-----

## Sheet: PCA_Input_ClustVis
	ILEUM - Eubiosis study																	ILEUM - Dysbiosis study
ID	ILE1_28	ILE2_28	ILE3_28	ILE1_35	ILE2_35	ILE3_35	ILE1_37	ILE2_37	ILE3_37	ILE1_47	ILE2_47	ILE3_47	ILE1_56	ILE2_56	ILE3_56		ID	ILE1_56	ILE2_56	ILE3_56	ILE1_63	ILE2_63	ILE3_63	ILE1_65	ILE2_65	ILE3_65	ILE1_70	ILE2_70	ILE3_70	ILE1_77	ILE2_77	ILE3_77	ILE1_79	ILE2_79	ILE3_79
Reactor	C	A	B	C	A	B	C	A	B	C	A	B	C	A	B		Reactor	C	A	B	C	A	B	C	A	B	C	A	B	C	A	B	C	A	B
Days	28	28	28	35	35	35	37	37	37	47	47	47	56	56	56		Days	56	56	56	63	63	63	65	65	65	70	70	70	77	77	77	79	79	79
Otu00002	0.00232171	0.00184279	0.000742239	0.00107147	0.000693494	0.00147815	0.00124766	0.000533628	0.0013023	0.00518266	0.00393613	0.00319253	0.00882653	0.0108364	0.00299074		Otu00002	0.00882653	0.0108364	0.00299074	0.270099	0.609544	0.0654699	0.534273	0.705012	0.142395	0.670964	0.892502	0.652739	0.977406	0.765022	0.986187	0.700559	0.57553	0.974645
Otu00001	0.692988	0.710618	0.722904	0.693212	0.757221	0.751079	0.69542	0.717444	0.658018	0.605795	0.644032	0.651612	0.751525	0.70507	0.733788		Otu00001	0.751525	0.70507	0.733788	0.624815	0.260622	0.78654	0.263479	0.138289	0.613851	0.12077	0.00994644	0.150132	0.00018768	7.00035e-05	0.000264703	0.00282176	0.00134187	0.00126686
Otu00006	0	0	0	0	0	0	0	0	0	0.000737089	0	0	2.08173e-05	0	0		Otu00006	2.08173e-05	0	0	0	0	7.95503e-05	0	0	9.25241e-05	0	0	0	0	2.33345e-05	0	0	0	1.78431e-05
Otu00003	0	6.35445e-05	3.71119e-05	0	1.87431e-05	1.97087e-05	0	0	0	2.3034e-05	1.86546e-05	0	0	0	0		Otu00003	0	0	0	0.000351692	0.000131644	0.000609885	2.9495e-05	0.000233879	0.000323834	9.47957e-05	0	8.54482e-05	0	0	0	1.33733e-05	0	0
Otu00023	0.00475267	0.00324077	0.00334008	0.00576705	0.00228666	0.0076864	0.00363542	0.00407844	0.0079153	0.00566637	0.0066597	0.00591624	0.00934696	0.00597455	0.0074039		Otu00023	0.00934696	0.00597455	0.0074039	0.00112541	0.00161264	0.00217437	0.000206465	0.0017708	0.00217432	0.000426581	0.000267789	0.00136717	0.0195331	0.060553	0.0107205	0.28897	0.051255	0.0206088
Otu00008	0.196635	0.169346	0.17489	0.218518	0.162484	0.169948	0.226106	0.194927	0.277188	0.316303	0.276107	0.292865	0.140371	0.13785	0.204245		Otu00008	0.140371	0.13785	0.204245	0.00344658	0.0111239	0.0299374	0.00280203	0.0182426	0.106125	0.00199071	0.000535578	0.00797516	1.44369e-05	0.0856609	0	0.000160479	0.102334	0.000107059
Otu00033	0	0	0	0	0	0	0	0	0	0	0.00143641	0	0	0.00486188	0		Otu00033	0	0.00486188	0	0	0.00625309	0	0	0.00420982	0	0	0.00168324	0	0	0.0857076	0	0	0.261268	0
Otu00009	0.0938516	0.106628	0.090683	0.0720093	0.0691433	0.0585349	0.0654807	0.074079	0.0470013	0.0533008	0.0579599	0.0383774	0.0696963	0.112525	0.0365089		Otu00009	0.0696963	0.112525	0.0365089	0.0846873	0.0818496	0.0848271	0.0797251	0.0787504	0.0998797	0.10219	0.0348508	0.122105	0.00199229	0.00254346	0.00161228	0.00528244	0.00734728	0.00228392
Otu00010	2.73142e-05	0	0	0	0	0	0	0	0	2.3034e-05	0	0	2.08173e-05	0	0		Otu00010	2.08173e-05	0	0	3.51692e-05	0	5.30335e-05	0	0	0	0	0	2.84827e-05	0	0	0	0	0	0
Otu00015	0.000901368	0.000889623	0.000556679	0.00119753	0.000262403	0.0009066	2.15114e-05	0.000114349	0.000152217	0.000391579	0.000261165	0.000513485	0.000166538	9.67539e-05	0.000109417		Otu00015	0.000166538	9.67539e-05	0.000109417	0.00692833	0.0149087	0.0012728	0.111698	0.0275309	0.00513509	0.0925206	0.0542081	0.0366003	0.000433107	7.00035e-05	0.000312831	0.00156467	6.59935e-05	0.000356862
Otu00007	0	0	0	0	0	0	0	0	0	2.3034e-05	0	0	0	0	0		Otu00007	0	0	0	3.51692e-05	0	5.30335e-05	0	0	0.000138786	0.000142194	7.65111e-05	0.00156655	0	0	0	0	0	0
Otu00061	0	0	0	6.30279e-05	0	0.000295631	2.15114e-05	1.90581e-05	0	2.3034e-05	3.73093e-05	0	0.00022899	9.67539e-05	0.00014589		Otu00061	0.00022899	9.67539e-05	0.00014589	0.00214532	0.00618726	0.0042692	0.002979	0.0175743	0.0137398	0.00488198	0.00363428	0.0100829	5.77476e-05	2.33345e-05	0.000156415	0.000280839	2.19978e-05	0.000160588
Otu00027	0	0	0	0	0	0	0	0	0	2.3034e-05	1.86546e-05	0	0	0	0		Otu00027	0	0	0	0	0	0	0	0	0	0	0	0	0	0	0	0	0	0
Otu00124	0	0	0	0	0	0	0	0	0	4.60681e-05	0.000167892	4.46508e-05	0	0	0		Otu00124	0	0	0	0	3.2911e-05	2.65168e-05	0	0.000100234	4.6262e-05	9.47957e-05	0	0.000341793	0	0	0	1.33733e-05	0	0
Otu00020	0	0	0	0	0	0	0	0	0	0	0	0	0	0	0		Otu00020	0	0	0	0	0	5.30335e-05	0	6.68226e-05	0	0	0	8.54482e-05	0	0	0	0	0	0
Otu00028	0.00101063	0.00146152	0.000909243	0.00409681	0.0023054	0.00244388	0.00350636	0.00257285	0.00262152	0.0085917	0.00488751	0.00223254	0.0169661	0.0196894	0.00962871		Otu00028	0.0169661	0.0196894	0.00962871	0.00246184	0.00250123	0.00405706	0.0012093	0.00327431	0.00337713	0.00170632	0.000382555	0.00119627	1.44369e-05	0	0	5.34931e-05	0.000131987	1.78431e-05
Otu00021	0	0	0	0	0	0	0	0	0	2.3034e-05	0	0	0	0	0		Otu00021	0	0	0	3.51692e-05	0	0	0	0	0	0	0	2.84827e-05	0	0	0	0	0	0
Otu00106	0	0	5.56679e-05	0	0	0.00264097	0	0	0.000659608	0	0	0.000625112	0	0	0.0017142		Otu00106	0	0	0.0017142	0	0	0.0159366	0	0	0.00550518	0	0	0.0108519	0	0	4.81278e-05	0	0	0.000160588
Otu00073	0.00371473	0.00311368	0.00167004	0.0027102	0.00262403	0.00147815	0.00238776	0.00274437	0.00128539	0.00135901	0.00128717	0.000937667	0.000666153	0.000894974	0.000692975		Otu00073	0.000666153	0.000894974	0.000692975	0.00158261	0.00108606	0.00156449	0.000884851	0.000835282	0.00212805	0.000710968	0.000153022	0.000512689	0	0	0	1.33733e-05	0	1.78431e-05
Otu00054	0	0	0	0	0	0	0	0	0	0	0	0	0	0	0		Otu00054	0	0	0	0	0	0	0	0	0	0	0	0	0	0	0	0	0	0
Otu00005	0	0	1.8556e-05	3.15139e-05	0	0	2.15114e-05	0	0	0.000161238	0	0	0	0	0		Otu00005	0	0	0	3.51692e-05	0	7.95503e-05	0	0	4.6262e-05	0	0	8.54482e-05	0	0	0	0	0	0
Otu00089	0	0	0	0	0	0	0	0	0	0	0	0	0	0	0		Otu00089	0	0	0	0	0	0	0	0	0	0	0	0	0	0	0	0	0	0
Otu00016	0	0	0	0	0	0	0	0	0	2.3034e-05	0	0	0	0	0		Otu00016	0	0	0	0	0	0	0	0	0	0	0	0	0	0	0	0	0	0
Otu00045	0	0	0	0	0	0	0	1.90581e-05	0	0	0	0	0	0	0		Otu00045	0	0	0	0	0	0	0	0	0	0	0	0	0	0	0	0	0	0
Otu00017	0	6.35445e-05	0	0	0	0	2.15114e-05	0	0	0	0	0	0	0	0		Otu00017	0	0	0	0	0	2.65168e-05	0	0	4.6262e-05	4.73979e-05	3.82555e-05	0	0	0	0	0	0	0
Otu00172	0	0	0	0	0	0	0	0	0	0	0	0	0	2.41885e-05	0		Otu00172	0	2.41885e-05	0	7.03383e-05	3.2911e-05	7.95503e-05	0	0.000133645	4.6262e-05	0.000284387	3.82555e-05	0.000199379	0	0	1.2032e-05	1.33733e-05	0	0
Otu00171	0	0	0	0	0	0	0	0	0	0	0	0	0	0	0		Otu00171	0	0	0	0	0	0	0	0	0	0	0	0	0	0	0	0	0	0
Otu00011	0	0	0	0	0	0	0	0	0	0	0	0	0	0	0		Otu00011	0	0	0	0	3.2911e-05	5.30335e-05	0	3.34113e-05	0.00023131	0.000189591	0.000114767	0.000284827	1.44369e-05	0	0	2.67465e-05	0	0
Otu00025	2.73142e-05	0	0	0	0	0	0	0	0	0	0	0	0	0	0		Otu00025	0	0	0	0	3.2911e-05	0	0	0	0	0	0	0	0	0	0	0	0	0
Otu00013	0	0	0	0	0	0	0	0	0	4.60681e-05	0	0	2.08173e-05	0	0		Otu00013	2.08173e-05	0	0	0	0	2.65168e-05	0	0	0	0	0	0	0	0	0	0	0	0
Otu00109	0	0	0	0	0	0	0	0	0	0	0	0	0	0	0		Otu00109	0	0	0	0	0	0	0	0	0	0	0	0	0	0	0	0	0	0
Otu00024	0	0	0	0	0	0	0	0	0	0	0	0	0	0	0		Otu00024	0	0	0	3.51692e-05	0	7.95503e-05	0	0	4.6262e-05	4.73979e-05	0	0.000113931	0	0	0	1.33733e-05	0	0
Otu00225	0	0	0	0	0	0	0	0	0	0	0	0	8.32691e-05	0	0		Otu00225	8.32691e-05	0	0	0	6.5822e-05	0	2.9495e-05	0	0	0	0	0	1.44369e-05	0	0.000469246	2.67465e-05	0	0.000124902
Otu00035	0	0	0	0	0	0	0	0	0	0	0	0	0	0	0		Otu00035	0	0	0	0.000105507	0	0	0	0	0	4.73979e-05	0	0	0	0	0	0	0	0
Otu00012	0	0	1.8556e-05	0	0	0	0	0	0	0	0	0	0	0	0		Otu00012	0	0	0	0	0	2.65168e-05	2.9495e-05	0	0	0	0	0	0	0	1.2032e-05	0	0	0
Otu00030	0	0	0	0	0	0	0	0	0	0	0	0	0	0	0		Otu00030	0	0	0	0	0	0	0	0	0	0	0	0	0	0	0	0	0	0
Otu00158	0.000464341	0.00069899	0.000909243	9.45418e-05	0.000524806	0.00110369	0.000215114	0.000647977	0.00182661	0.000161238	0.000615603	0.0015851	0.000166538	0.000290262	0.000875337		Otu00158	0.000166538	0.000290262	0.000875337	0	9.87329e-05	0	0	0	0.000138786	0	0	0	0	4.6669e-05	0	0	0.000109989	0
Otu00284	0	0	0	0	0	0	0	0	0	0	0	0	0	0	0		Otu00284	0	0	0	0	0	0	0	0	0	0	0	0	0	0	0	0	0	0
Otu00018	0	0	0	0	0	0	0	0	0	0	0	0	0	0	0		Otu00018	0	0	0	0	0	5.30335e-05	0	0	4.6262e-05	4.73979e-05	0	5.69655e-05	0	0	0	0	0	0
Otu00026	0	0	0	0	0	0	0	0	0	0	0	0	0	0	0		Otu00026	0	0	0	0.000175846	0	0.000291684	0	0	4.6262e-05	0	0	0	0	0	0	0	0	0
Otu00336	0	0	0	0	0	0	0	0	0	0	0	0	0	0	0		Otu00336	0	0	0	0	0	0	0	0	0	0	0	0	0	0	0	0	0	0
Otu00043	0	0	0	0	0	0	0	0	0	2.3034e-05	0	0	0	0	0		Otu00043	0	0	0	0	0	2.65168e-05	0	0	0	0	0	0	0	0	0	0	0	0
Otu00410	0	0	0	0	0	0	0	0	0	0	0	0	0	0	0		Otu00410	0	0	0	0	0	0	0	0	0	0	0	0	0	0	0	0	0	0
Otu00388	0	0	0	0	0	0	0	0	0	0	0	0	0	0	0		Otu00388	0	0	0	0	0	0	0	0	0	0	0	0	0	0	0	0	0	0
Otu00004	0	0	0	0	0	0	0	0	0	0	0	0	4.16346e-05	0	0		Otu00004	4.16346e-05	0	0	7.03383e-05	0	2.65168e-05	2.9495e-05	0	9.25241e-05	4.73979e-05	0	0	0	0	0	0	0	0
Otu00055	0.00032777	0.000444812	0.000352564	0.000252111	0.000112459	0.000374465	0.00015058	7.62326e-05	6.76521e-05	0.00011517	9.32731e-05	0.000111627	0.000270625	7.25654e-05	7.29448e-05		Otu00055	0.000270625	7.25654e-05	7.29448e-05	0.000668214	0.00134935	0.000768986	0.00106182	0.00143669	0.00166543	0.00137454	0.000612089	0.000825999	1.44369e-05	0	1.2032e-05	2.67465e-05	4.39957e-05	0
Otu00229	0	0	0	0	0	0	0	0	0	2.3034e-05	1.86546e-05	0	0	0	0		Otu00229	0	0	0	7.03383e-05	0.000164555	2.65168e-05	0	6.68226e-05	0.000138786	4.73979e-05	7.65111e-05	5.69655e-05	0	0	0	0	0	0
Otu00340	0	0	0	0	0	0	0	0	0	0	0	0	0	0	0		Otu00340	0	0	0	0	0	0	0	0	0	0	0	0	0	0	0	0	0	0
Otu00372	0	0	0	0	0	0	0	0	0	2.3034e-05	0	0	0	0	0		Otu00372	0	0	0	0	0	0	0	0	0	0	0	0	0	0	0	0	0	0
Otu00184	0	0	0	0	0	0	0	0	0	0	0	0	0	0	0		Otu00184	0	0	0	0	0	0	0	0	0	0	0	0	0	0	0	0	0	0
Otu00031	0	0	0	0	0	0	0	0	0	0	0	0	0	0	0		Otu00031	0	0	0	7.03383e-05	0	2.65168e-05	0	0	0	0	0	0	0	0	0	0	0	0
Otu00319	0	0	0	0	0	0	0	0	0	0	0	0	0	0	0		Otu00319	0	0	0	0	0	0	0	0	0	0	0	0	0	0	0	0	0	0
Otu00367	8.19426e-05	0	0.000111336	3.15139e-05	0.00078721	0	0	1.90581e-05	0	0	1.86546e-05	0	2.08173e-05	0	0		Otu00367	2.08173e-05	0	0	0	0	5.30335e-05	0	0	0	0	0	0	0	0	0	0	0	0
Otu00286	0	0	0	0	0	0	0	0	0	0	0	0	0	0	0		Otu00286	0	0	0	0	0	0	0	0	0	0	0	0	0	0	0	0	0	0
Otu00202	0	0	0	0	0	0	0	0	0	0	0	0	0	0	3.64724e-05		Otu00202	0	0	3.64724e-05	0.000175846	0.000526576	0.000132584	5.89901e-05	0.000233879	0.00023131	4.73979e-05	0.000153022	0.000512689	4.33107e-05	0	0	2.67465e-05	0	0
Otu00493	0	0	0	0	0	0	0	0	0	0	0	0	0	0	0		Otu00493	0	0	0	0	0	0	0	0	0	0	0	0	0	0	0	0	0	0
Otu00402	0	0	0	0	0	0	0	0	0	2.3034e-05	0	0	0	0	0		Otu00402	0	0	0	0	0	0	0	0	0	0	0	0	0	0	0	0	0	0
Otu00498	0	0	0	0	0	0	0	0	0	0	0	0	0	0	0		Otu00498	0	0	0	0	0	0	0	0	0	0	0	0	0	0	0	0	0	0
Otu00114	0	0	1.8556e-05	0	0	0	4.30228e-05	0	0	0	0	0	0	0	0		Otu00114	0	0	0	0	0	0	0	0	0	0	0	0	0	0	0	0	0	0
Otu00302	0	0	0	0	0	0	0	0	0	0	0	0	0	0	0		Otu00302	0	0	0	0	0	0	0	0	0	0.000331785	0	0	0	0	0	0	0	0
Otu00316	0	0	0	0	0	0	0	0	0	0	0	0	0	0	0		Otu00316	0	0	0	0	3.2911e-05	0	0	6.68226e-05	4.6262e-05	0	3.82555e-05	2.84827e-05	1.44369e-05	0	0	1.33733e-05	0	0
Otu00290	0	0	0	0	0	0	0	0	0	0	0	0	0	0	0		Otu00290	0	0	0	3.51692e-05	9.87329e-05	2.65168e-05	2.9495e-05	0	0	0	3.82555e-05	5.69655e-05	0	0	0	0	0	0
Otu00312	0	0	0	0	0	0	0	0	0	0	0	0	0	0	0		Otu00312	0	0	0	0	3.2911e-05	5.30335e-05	0	0	4.6262e-05	4.73979e-05	3.82555e-05	5.69655e-05	1.44369e-05	0	0	0	0	0
Otu00428	0	0	0	0	0	0	0	0	0	0	0	0	0	0	0		Otu00428	0	0	0	0	0	0	0	6.68226e-05	0.000138786	0	0	0	0	0	0	0	0	0
Otu00036	0	0	0	0	0	0	0	0	0	0	0	0	0	0	0		Otu00036	0	0	0	3.51692e-05	0	5.30335e-05	0	0	0	0	0	2.84827e-05	0	0	0	0	0	0
Otu00505	0	0	0	0	0	0	0	0	0	0	0	0	0	0	0		Otu00505	0	0	0	0	0	0	0	0	0	0	0	0	0	0	0	0	0	0
Otu00580	0	0	0	0	0	0	0	0	0	0	0	0	0	0	0		Otu00580	0	0	0	0	0	0	0	0	0	0	0	0	0	0	0	0	0	0
Otu00064	0	0	0	0	0	0	0	0	0	0	0	0	0	0	0		Otu00064	0	0	0	3.51692e-05	0	0	0	0	0	0	0	0	0	0	0	0	0	0
Otu00058	0	0	0	0	0	0	0	0	0	0	0	0	0	0	0		Otu00058	0	0	0	0	0	0	0	0	4.6262e-05	0	0	0	0	0	0	0	0	0
Otu00083	0.000382399	0.000127089	0.000371119	3.15139e-05	0.000112459	0.00015767	4.30228e-05	5.71744e-05	8.45652e-05	6.91021e-05	1.86546e-05	6.69762e-05	0.000166538	9.67539e-05	0.00014589		Otu00083	0.000166538	9.67539e-05	0.00014589	0.000140677	0.00069113	0.000238651	0.000619396	0.000868694	0.00115655	0.000236989	7.65111e-05	0.00031331	0	0	0	1.33733e-05	0	0
Otu00277	0	0	0	0	0	0	0	0	0	0	0	0	0	0	0		Otu00277	0	0	0	0	0.000164555	2.65168e-05	2.9495e-05	6.68226e-05	0.00023131	0	0	8.54482e-05	0	0	0	0	0	0
Otu00019	0	0	0	0	0	0	0	0	0	0	0	0	0	0	0		Otu00019	0	0	0	3.51692e-05	0	0	0	0	0	0	3.82555e-05	2.84827e-05	0	0	0	0	0	0
Otu00279	0	0	0	0	0	0	0	0	0	0	0	0	0	0	0		Otu00279	0	0	0	3.51692e-05	6.5822e-05	5.30335e-05	2.9495e-05	3.34113e-05	4.6262e-05	0	7.65111e-05	2.84827e-05	0	0	0	0	0	0
Otu00029	0	0	0	0	0	0	0	0	0	0	0	0	0	0	0		Otu00029	0	0	0	3.51692e-05	0	0.000185617	0	0	0	0	0	2.84827e-05	0	0	0	0	0	0
Otu00511	0	0	0	0	0	0	0	0	0	0	0	0	0	0	0		Otu00511	0	0	0	0	0	0	0	0	0	0	0	0	0	0	0	0	0	0
Otu00212	0.000464341	0.000571901	0.000408231	0.000220598	3.74862e-05	0.000216796	0.000365694	0.00030493	0.000321348	0.000253374	0.000223856	0.000401857	0.000249807	0.000338639	0.000255307		Otu00212	0.000249807	0.000338639	0.000255307	0	0.000131644	2.65168e-05	5.89901e-05	3.34113e-05	0	4.73979e-05	0	0	1.44369e-05	0	0	1.33733e-05	0	3.56862e-05
Otu00377	0	0	0	0	0	0	0	0	1.6913e-05	0	0	0	0	0	0		Otu00377	0	0	0	0	6.5822e-05	0	0	3.34113e-05	4.6262e-05	9.47957e-05	0	0	0	0	0	0	0	0
Otu00568	0	0	0	0	0	0	0	0	0	0	0	0	0	0	0		Otu00568	0	0	0	0	0	0	0	0	0	0	0	0	0	0	0	0	0	0
Otu00588	0	0	0	0	0	0	0	0	0	0	0	0	0	0	0		Otu00588	0	0	0	0	0	0	0	0	0	0	0	0	0	0	0	0	0	0
Otu00041	0	0	0	0	0	0	0	0	0	2.3034e-05	0	0	0	0	0		Otu00041	0	0	0	0	0	2.65168e-05	0	0	0	0	0	0	0	0	0	0	0	0
Otu00318	0	0	0	0	0	0	0	0	0	0	0	0	0	0	0		Otu00318	0	0	0	0	0	0	0	0	0	0	0	0	0	0	0	0	0	0
Otu00333	8.19426e-05	6.35445e-05	0.000296896	3.15139e-05	3.74862e-05	0.000118252	8.60456e-05	0.000400221	6.76521e-05	2.3034e-05	0.000111928	0.000133952	0	0.000362827	0.000109417		Otu00333	0	0.000362827	0.000109417	3.51692e-05	0	0	0	0	0	0	0	0	0	0	0	0	0	0
Otu00231	0	0	0	0	0	0	0	0	0	0	0	0	0	0	0		Otu00231	0	0	0	0	0	0	0	0	0	0	0	0	0	0	0	0	0	0
Otu00283	0	0	0	0	0	0	0	0	0	0	0	0	0	0	0		Otu00283	0	0	0	0	0	0	0	0	0	0	0	0	0	0	0	0	0	0
Otu00543	0	0	0	0	0	0	0	0	0	0	0	0	0	0	0		Otu00543	0	0	0	0	0	0	0	0	0	0	0	0	1.44369e-05	0	0	0	0	1.78431e-05
Otu00682	0	0	0	0	0	0	0	0	0	0	0	0	0	0	0		Otu00682	0	0	0	0	0	0	0	0	0	0	0	0	0	0	0	0	0	0
Otu00063	0	0	0	0	0	0	0	0	0	0	0	0	0	0	0		Otu00063	0	0	0	0	0	0	0	0	4.6262e-05	0	0	0	0	0	0	0	0	0
Otu00048	0	0	0	0	0	0	0	0	0	0	0	0	0	0	0		Otu00048	0	0	0	3.51692e-05	0	0	0	0	0	0	0	0	0	0	0	0	0	0
Otu00104	0	0	0	0	0	0	0	0	0	0	0	0	0	0	0		Otu00104	0	0	0	0	0	0	0	0	0	0	0	0	0	0	0	0	0	0
Otu00309	0	0	0	0	0	0	0	0	0	0	0	2.23254e-05	0	0	0		Otu00309	0	0	0	0	9.87329e-05	2.65168e-05	2.9495e-05	0.000100234	0.00023131	0	3.82555e-05	0.000142414	0	0	0	0	0	0
Otu00631	0	0	0	0	0	0	0	0	0	0	0	0	0	0	0		Otu00631	0	0	0	0	0	0	0	0	0	0	0	0	0	0	0	0	0	0
Otu00107	0	0	0	0	0	1.97087e-05	0	0	0	0	0	0	0	0	0		Otu00107	0	0	0	0	0	0	0	0	0	0	0	0	0	0	0	0	0	0
Otu00278	0	0	0	0	0	0	6.45342e-05	7.62326e-05	0	0	0	0	0	2.41885e-05	0		Otu00278	0	2.41885e-05	0	0	0	0	5.89901e-05	3.34113e-05	0	4.73979e-05	0.000153022	0.000455724	0	4.6669e-05	0	0	6.59935e-05	0
Otu00269	0.000218514	0	0.00018556	0.00015757	0.000299889	0.000118252	0.000279648	0.000152465	0.000219869	9.21362e-05	0.000167892	0.000111627	0.000166538	0.000169319	0.00014589		Otu00269	0.000166538	0.000169319	0.00014589	3.51692e-05	0	2.65168e-05	0	0	9.25241e-05	0	0	0	0	2.33345e-05	0	0	0	0
Otu00297	0.000109257	0.000127089	0.00027834	6.30279e-05	0.00024366	3.94174e-05	0.000107557	9.52907e-05	6.76521e-05	0.000276409	0.000298474	0.000178603	0.000187356	7.25654e-05	0.000109417		Otu00297	0.000187356	7.25654e-05	0.000109417	0	0	0	0	0	0	0	0	0	0	0	0	0	0	0
Otu00374	0.000109257	0	9.27799e-05	9.45418e-05	3.74862e-05	7.88348e-05	0	0.000190581	0.000118391	0.00011517	0.000130582	8.93017e-05	4.16346e-05	4.8377e-05	3.64724e-05		Otu00374	4.16346e-05	4.8377e-05	3.64724e-05	0	0	2.65168e-05	0	0	0	0	0	0	0	0	0	0	0	0
Otu00383	0	0	0	0	0	0	0	0	0	0	0	0	0	0	0		Otu00383	0	0	0	0	0	0	2.9495e-05	3.34113e-05	0	9.47957e-05	3.82555e-05	0.000199379	1.44369e-05	0	0	0	0	0
Otu00462	0	0	0	0	0	0	0	0	0	0	0	0	0	0	0		Otu00462	0	0	0	0	0	0	0	0	0	0	0	0.000199379	0	0	0	0	0	0
Otu00790	0	0	0	0	0	0	0	0	0	0	0	0	0	0	0		Otu00790	0	0	0	0	0	0	0	0	0	0	0	0	0	0	0	0	0	0
Otu00022	0	0	0	0	0	0	0	0	0	2.3034e-05	0	0	0	0	0		Otu00022	0	0	0	3.51692e-05	0	2.65168e-05	0	0	4.6262e-05	0	0	5.69655e-05	0	0	0	0	0	0
Otu00074	0	0	0	0	0	0	0	0	0	0	0	0	0	0	0		Otu00074	0	0	0	3.51692e-05	0	0	0	0	0	0	0	0	0	0	0	0	0	0
Otu00076	0	0	0	0	0	0	0	0	0	0	0	0	0	0	0		Otu00076	0	0	0	3.51692e-05	0	0	0	0	0	0	0	0	0	0	0	0	0	0
Otu00329	0.000163885	0.000190634	0.000204116	6.30279e-05	7.49724e-05	0.000137961	0.000193603	9.52907e-05	0.000236782	6.91021e-05	0.000111928	0.000200929	0.000124904	4.8377e-05	0.000109417		Otu00329	0.000124904	4.8377e-05	0.000109417	0	0	0	0	0	4.6262e-05	0	0	0	0	2.33345e-05	0	0	4.39957e-05	0
Otu00869	0	0	0	0	0	0	0	0	0	0	0	0	0	0	0		Otu00869	0	0	0	0	0	0	0	0	0	0	0	0	0	0	0	0	0	0
Otu00088	0	0	0	0	0	0	0	0	0	0	0	0	0	0	0		Otu00088	0	0	0	0	0	0	0	0	0	0	0	0	0	0	0	0	0	0
Otu00234	0	0	0	0	0	0	0	0	0	0	0	0	0	0	0		Otu00234	0	0	0	0	0	0	0	0	0	0	0	0	0	0	0	0	0	0
Otu00562	0	0	0	0	0	0	0	0	0	0	0	0	0	0	0		Otu00562	0	0	0	0	0	0	0	0	0	0	0	0	0	0	0	0	0	0
Otu00578	0	0	0	0	0	0	0	0	0	0	0	0	0	0	0		Otu00578	0	0	0	0	0	0	0	0	0	0	0	0	0	0	0	0	0	0
Otu00357	0	0	0	0	0	0	0	0	0	0	0	0	0	0	0		Otu00357	0	0	0	0	0.000131644	2.65168e-05	0	3.34113e-05	0	0	0	8.54482e-05	0	0	0	0	0	0
Otu00413	0.000136571	0	9.27799e-05	0	0.000224917	3.94174e-05	2.15114e-05	0.000171523	0	2.3034e-05	0.000149237	2.23254e-05	2.08173e-05	7.25654e-05	0		Otu00413	2.08173e-05	7.25654e-05	0	0	0	2.65168e-05	0	0	0	0	0	0	1.44369e-05	0	0	0	0	0
Otu00585	0	0	0	0	0	0	0	0	0	0	0	0	0	0	0		Otu00585	0	0	0	0	0	0	0	0	0	0	0	0	0	0	0	0	0	0
Otu00602	0	0	0	0	0	0	0	0	0	0	0	0	0	0	0		Otu00602	0	0	0	0	0	0	0	0	0	0	0	0	0	0	0	0	0	0
Otu00613	0	0	0	0	0	0	0	0	0	0	0	0	0	0	0		Otu00613	0	0	0	0	0	0	0	0	0	0	0	0	0	0	0	0	0	0
Otu00635	0	0	0	0	0	0	0	0	0	0	0	0	0	0	0		Otu00635	0	0	0	0	0	0	0	0	0	0	0	0	0	0	0	0	0	0
Otu00639	0	0	0	0	0	0	0	0	0	0	0	0	0	0	0		Otu00639	0	0	0	0	0	0	0	0	0	0	0	0	0	0	0	0	0	0
Otu00775	0	0	0	0	0	0	0	0	0	0	0	0	0	0	0		Otu00775	0	0	0	0	0	0	0	0	0	0	0	0	0	0	0	0	0	0
Otu00053	0	0	0	0	0	0	0	0	0	0	0	0	0	0	0		Otu00053	0	0	0	0	0	0	0	0	0	0	0	0	0	0	0	0	0	0
Otu00084	0	0	0	0	0	0	0	0	0	0	0	0	0	0	0		Otu00084	0	0	0	0	0	0	0	0	0	0	0	0	0	0	0	0	0	0
Otu00152	0	0	0	0	0	0	0	0	0	0	0	0	0	0	0		Otu00152	0	0	0	0	0	0	0	0	0	0	0	0	0	0	0	0	0	0
Otu00254	0	0	0	0	0	0	0	0	0	0	0	0	0	0	0		Otu00254	0	0	0	0	0	0	0	0	0	0	0	0	0	0	0	0	0	0
Otu00375	0	0	0	0	0	0	0	0	0	0	0	0	2.08173e-05	0	0		Otu00375	2.08173e-05	0	0	0	0	5.30335e-05	2.9495e-05	6.68226e-05	0	4.73979e-05	7.65111e-05	5.69655e-05	0	0	0	0	0	0
Otu00405	0.000109257	0	7.42239e-05	0	0	5.91261e-05	0.000107557	0.000171523	8.45652e-05	0	0.000205201	4.46508e-05	0.000104086	0	0.000109417		Otu00405	0.000104086	0	0.000109417	0	0	0	0	0	0	0	0	0	0	0	0	0	0	0
Otu00417	0	0	0	0	0	0	0	0	0	0	0	0	0	0	0		Otu00417	0	0	0	0	9.87329e-05	0	0	0.000167056	0	0	3.82555e-05	0.000170896	0	0	0	0	0	0
Otu00445	0	0	0	0	0	0	0	0	0	0	0	0	0	0	0		Otu00445	0	0	0	0	0	5.30335e-05	0	6.68226e-05	0	9.47957e-05	0	2.84827e-05	0	0	0	0	0	0
Otu00661	0	0	0	0	0	0	0	0	0	0	0	0	0	0	0		Otu00661	0	0	0	0	0	0	0	0	0	0	0	0	0	0	0	0	0	0
Otu00972	0	0	0	0	0	0	0	0	0	0	0	0	0	0	0		Otu00972	0	0	0	0	0	0	0	0	0	0	0	0	0	0	0	0	0	0
Otu00066	0	0	0	0	0	0	0	0	0	0	0	0	0	0	0		Otu00066	0	0	0	0	0	0	0	6.68226e-05	0	0	0	0	0	0	0	0	0	0
Otu00099	0	0	0	0	0	0	0	0	0	0	0	0	0	0	0		Otu00099	0	0	0	0	0	0	0	0	0	0	0	0	0	0	0	0	0	0
Otu00160	0	0	0	0	0	0	0	0	0	0	0	0	0	0	0		Otu00160	0	0	0	0	0	2.65168e-05	0	0	0	0	0	0	0	0	0	0	0	0
Otu00327	0.000136571	0	0.00018556	9.45418e-05	5.62293e-05	3.94174e-05	8.60456e-05	3.81163e-05	0.000101478	4.60681e-05	0.000149237	0.000133952	6.24519e-05	7.25654e-05	7.29448e-05		Otu00327	6.24519e-05	7.25654e-05	7.29448e-05	0	0	7.95503e-05	0	6.68226e-05	0	0	0	0	0	4.6669e-05	0	0	2.19978e-05	0
Otu00341	0.000191199	0.000127089	3.71119e-05	3.15139e-05	0.000112459	9.85435e-05	0.000107557	0.000190581	8.45652e-05	0.000184272	0.000111928	8.93017e-05	8.32691e-05	2.41885e-05	3.64724e-05		Otu00341	8.32691e-05	2.41885e-05	3.64724e-05	0	0	0	0	0	0	0	0	0	0	0	0	0	0	0
Otu00461	0	0	0	0	0	0	0	1.90581e-05	0	0	0	0	0	0	0		Otu00461	0	0	0	0	0	0	0.00029495	0	0	9.47957e-05	0	2.84827e-05	1.44369e-05	2.33345e-05	3.60959e-05	1.33733e-05	2.19978e-05	0
Otu00485	0	0	0	0	0	0	0	0	0	0	0	0	0	0	0		Otu00485	0	0	0	0	3.2911e-05	5.30335e-05	0	3.34113e-05	4.6262e-05	4.73979e-05	0	0	0	0	0	0	0	0
Otu00492	0	0	0	0	0	0	0	0	0	0	0	0	0	0	0		Otu00492	0	0	0	3.51692e-05	3.2911e-05	0	0	3.34113e-05	0	0	0	0	0	0	0	0	0	0
Otu00496	0	0	0	0	0	0	0	0	0	0	0	0	0	0	0		Otu00496	0	0	0	0	0	0	0	0	0	0	0	0	0	0	0	0	0	0
Otu00586	0	0	0	0	0	0	0	0	0	0	0	0	0	0	0		Otu00586	0	0	0	0	0	0	0	0	0	0	0	0	0	0	0	0	0	0
Otu01029	0	0	0	0	0	0	0	0	0	0	0	0	0	0	0		Otu01029	0	0	0	0	0	0	0	0	0	0	0	0	0	0	0	0	0	0
Otu00165	0	0	0	0	0	0	0	0	0	0	0	0	0	0	0		Otu00165	0	0	0	0	0	0	0	0	0	0	0	0	0	0	0	0	0	0
Otu00345	0.000109257	0.000254178	9.27799e-05	9.45418e-05	0.000149945	7.88348e-05	2.15114e-05	0.000171523	5.07391e-05	2.3034e-05	1.86546e-05	2.23254e-05	4.16346e-05	2.41885e-05	0		Otu00345	4.16346e-05	2.41885e-05	0	0.000140677	9.87329e-05	5.30335e-05	8.84851e-05	0.000100234	0	0	7.65111e-05	0	0	0	0	2.67465e-05	0	0
Otu00436	0.000136571	6.35445e-05	3.71119e-05	0	5.62293e-05	7.88348e-05	0	0.000114349	5.07391e-05	9.21362e-05	0.000167892	8.93017e-05	2.08173e-05	4.8377e-05	0.00014589		Otu00436	2.08173e-05	4.8377e-05	0.00014589	0	0	0	0	0	0	0	0	0	0	0	0	0	0	0
Otu00489	0	0	0	0	0	0	0	0	0	0	0	0	0	0	0		Otu00489	0	0	0	0	0	0	0	0	0	0	0	0	0	0	0	0	0	0
Otu00494	0.000163885	0	3.71119e-05	0	0	0.000177378	2.15114e-05	1.90581e-05	0	4.60681e-05	1.86546e-05	2.23254e-05	4.16346e-05	9.67539e-05	0		Otu00494	4.16346e-05	9.67539e-05	0	0	0	0	0	0	0	0	0	0	0	0	0	0	0	0
Otu00589	0	0	0	0	0	3.94174e-05	0	1.90581e-05	1.6913e-05	2.3034e-05	0	4.46508e-05	0	0	0		Otu00589	0	0	0	0	0	0	0	0	0	0	0	0	4.33107e-05	2.33345e-05	1.2032e-05	0	0.000197981	1.78431e-05
Otu00604	0	0	0	0	0	0	0	0	0	0	0	0	0	0	0		Otu00604	0	0	0	0	0	0	0	0	0	0	0	0	0	0	0	0	0	0
Otu00611	0	0	1.8556e-05	0	0	0	0	0	0	0	0	0	4.16346e-05	0	0		Otu00611	4.16346e-05	0	0	0	0	0	0	0	0	0	0	0	1.44369e-05	0	0.000108288	2.67465e-05	0	5.35294e-05
Otu01098	0	0	0	0	0	0	0	0	0	0	0	0	0	0	0		Otu01098	0	0	0	0	0	0	0	0	0	0	0	0	0	0	0	0	0	0
Otu01174	0	0	0	0	0	0	0	0	0	0	0	0	0	0	0		Otu01174	0	0	0	0	0	0	0	0	0	0	0	0	0	0	0	0	0	0
Otu00014	0	0	0	0	0	1.97087e-05	2.15114e-05	0	0	0.000184272	0	0	0	2.41885e-05	0		Otu00014	0	2.41885e-05	0	0	3.2911e-05	5.30335e-05	0	0	0	0	0	0	0	0	0	0	0	0
Otu00037	0	0	0	0	0	0	0	0	0	0	0	0	0	0	0		Otu00037	0	0	0	0	0	2.65168e-05	0	0	0	0	0	0	0	0	0	0	0	0
Otu00391	0	0	0	0	0	0	0	0	0	0	0	0	0	0	0		Otu00391	0	0	0	0	0	0	0	0	0	0	0	0	0	0	0	0	0	0
Otu00432	0	0	0	0	0	0	0	0	0	0	0	0	0	0	0		Otu00432	0	0	0	0	0	0	0	0	0	0	0	0	0	0	0	0	0	0
Otu00537	0	0	0	0	0	0	0	0	0	0	0	0	0	0	0		Otu00537	0	0	0	0	0	0	0	0.000100234	0	0	0	2.84827e-05	0	0	0	0	0	0
Otu00687	2.73142e-05	0	0	0	0	0.00015767	0	0	0	0	3.73093e-05	4.46508e-05	2.08173e-05	0	0		Otu00687	2.08173e-05	0	0	0	0	0	0	0	0	0	0	0	0	0	0	0	0	0
Otu00815	0	0	0	0	0	0	0	0	0	0	0	0	0	0	0		Otu00815	0	0	0	0	0	0	0	6.68226e-05	0	0	0	0	0	0	0	0	0	0
Otu00868	0	0	0	0	0	0	0	0	0	0	0	0	0	0	0		Otu00868	0	0	0	0	0	0	0	0	0	0	0	0	0	0	0	0	0	0
Otu00065	2.73142e-05	0	0	0	0	0	0	0	0	0	0	0	0	0	0		Otu00065	0	0	0	0	0	0	0	0	0	0	0	0	0	0	0	0	0	0
Otu00046	0	0	0	0	0	0	0	0	0	0	0	0	0	0	0		Otu00046	0	0	0	0	0	0	0	0	0	0	0	0	0	0	0	0	0	0
Otu00260	0	0	0	0	0	0	0	0	0	0	0	0	0	0	0		Otu00260	0	0	0	0	0	0	0	0	0	0	0	0	0	0	0	0	0	0
Otu00304	0	0	0	0	0	0	0	0	0	0	0	0	0	0	0		Otu00304	0	0	0	0	0	0	0	0	0	0	0	0	0	0	0	0	0	0
Otu00370	0	0	0	0	0	0	0	0	0	0	0	0	0	0	0		Otu00370	0	0	0	0	0	0	0	0	0	0	0	0	0	0	1.2032e-05	0	0	0
Otu00352	0	0	0	0	0	0	0	0	0	0	0	0	0	0	0		Otu00352	0	0	0	0	0	0	0	0	0	0	0	0	0	0	0	0	0	0
Otu00458	0.000136571	0	9.27799e-05	0	0	0.000137961	0	0	3.38261e-05	6.91021e-05	0.000111928	4.46508e-05	0	4.8377e-05	3.64724e-05		Otu00458	0	4.8377e-05	3.64724e-05	0	0	0	0	0	0	0	0	0	1.44369e-05	0	1.2032e-05	0	0	0
Otu00469	2.73142e-05	0	3.71119e-05	0	1.87431e-05	0.000118252	2.15114e-05	3.81163e-05	6.76521e-05	0	0.000130582	0.000111627	6.24519e-05	0	3.64724e-05		Otu00469	6.24519e-05	0	3.64724e-05	0	0	2.65168e-05	0	0	0	0	0	0	0	0	0	0	0	0
Otu00709	2.73142e-05	0	0	0	0	0	0	0	0	0	0	0	0	0	0		Otu00709	0	0	0	0	0	0	0	6.68226e-05	0	0	0	0	0	0	0	0	0	0
Otu00786	0	0	0	0	0	0	0	0	0	0	0	0	0	0	0		Otu00786	0	0	0	0	0	0	0	0	0	0	0	0	0	0	0	0	0	0
Otu00944	0	0	0	0	0	0	0	0	0	0	0	0	0	0	0		Otu00944	0	0	0	0	0	0	0	0	0	0	0	0	0	0	0	0	0	0
Otu00981	0	0	0	0	0	0	0	0	0	0	0	0	0	0	0		Otu00981	0	0	0	0	0	0	0	0	0	0	0	0	0	7.00035e-05	0	0	0.000153985	0
Otu01230	0	0	0	0	0	0	0	0	0	0	0	0	0	0	0		Otu01230	0	0	0	0	0	0	0	0	0	0	0	0	0	0	0	0	0	0
Otu01231	0	0	0	0	0	0	0	0	0	0	0	0	0	0	0		Otu01231	0	0	0	0	0	0	0	0	0	0	0	0	0	0	0	1.33733e-05	0	0
Otu01255	0	0	0	0	0	0	0	0	0	0	0	0	0	0	0		Otu01255	0	0	0	0	0	0	0	0	0	0	0	0	0.000101058	0	1.2032e-05	0	0	0
Otu01368	0	0	0	0	0	0	0	0	0	0	0	0	0	0	0		Otu01368	0	0	0	0	0	0	0	0	0	0	0	0	0	0	0	0	0	0
Otu01369	0	0	0	0	0	0	0	0	0	0	0	0	0	0	0		Otu01369	0	0	0	0	0	0	0	0	0	0	0	0	0	0	0	0	0	0
Otu01440	0	0	0	0	0	0	0	0	0	0	0	0	0	0	0		Otu01440	0	0	0	0	0	0	0	0	0	0	0	0	0	0	0	0	0	0
Otu00536	5.46284e-05	0	0	0	0	1.97087e-05	0	0	0	2.3034e-05	1.86546e-05	0	0	0	0		Otu00536	0	0	0	0	3.2911e-05	0	0.00017697	0	0	4.73979e-05	0	2.84827e-05	0	0	0	0	0	0
Otu00044	0	0	0	0	0	0	2.15114e-05	0	0	0	0	0	0	0	0		Otu00044	0	0	0	0	0	0	2.9495e-05	0	4.6262e-05	0	0	0	0	0	0	0	0	0
Otu00040	0	0	0	0	0	0	0	0	0	0	0	0	0	0	0		Otu00040	0	0	0	0	0	0	0	0	0	0	0	0	0	0	0	1.33733e-05	0	0
Otu00095	0	0	0	0	0	0	0	0	0	0	0	0	0	0	0		Otu00095	0	0	0	0	0	0	0	0	0	0	0	0	0	0	0	0	0	0
Otu00103	0	0	0	0	0	0	0	0	0	0	0	0	0	0	0		Otu00103	0	0	0	3.51692e-05	0	2.65168e-05	0	0	0	0	0	0	0	0	0	0	0	0
Otu00308	0	0	0	0	0	0	0	0	0	0	0	0	0	0	0		Otu00308	0	0	0	0	0	0	0	0	0	0	0	0	0	0	0	0	0	0
Otu00563	0	6.35445e-05	0	0	0	0	0	0	0	0	0	0	0	0	0		Otu00563	0	0	0	0	0	0	0	0	0	0	0	0	0	0	0	0	0	0
Otu00381	0	0	0.000111336	3.15139e-05	1.87431e-05	1.97087e-05	8.60456e-05	3.81163e-05	0.000101478	0.000138204	0.000111928	2.23254e-05	2.08173e-05	7.25654e-05	0.00014589		Otu00381	2.08173e-05	7.25654e-05	0.00014589	0	0	0	0	0	0	0	0	0	0	2.33345e-05	0	0	4.39957e-05	0
Otu00590	2.73142e-05	0	9.27799e-05	0	1.87431e-05	3.94174e-05	2.15114e-05	3.81163e-05	0.000101478	4.60681e-05	1.86546e-05	4.46508e-05	2.08173e-05	0	3.64724e-05		Otu00590	2.08173e-05	0	3.64724e-05	0	0	0	0	0	0	0	0	0	0	0	0	0	0	0
Otu00607	2.73142e-05	0	0	3.15139e-05	1.87431e-05	0	0	9.52907e-05	0.000101478	2.3034e-05	7.46185e-05	4.46508e-05	0	0	0.00014589		Otu00607	0	0	0.00014589	0	0	0	0	0	0	0	0	0	0	0	0	0	0	0
Otu00688	0	0	0	0	0	0	0	0	0	0	0	0	0	0	0		Otu00688	0	0	0	0	0	0	0	0	0	0	0	0	0	0	0	0	0	0
Otu00692	2.73142e-05	0	3.71119e-05	0	0	0	2.15114e-05	0.000114349	0	0	1.86546e-05	0	4.16346e-05	7.25654e-05	0		Otu00692	4.16346e-05	7.25654e-05	0	0	0	0	0	0	0	0	0	0	0	0	0	0	0	0
Otu00719	0	0	0	0	1.87431e-05	0	2.15114e-05	0.000114349	3.38261e-05	2.3034e-05	3.73093e-05	0	0	0	0.000109417		Otu00719	0	0	0.000109417	0	0	0	0	0	0	0	0	0	0	0	0	0	0	0
Otu00865	0	0	0	0	0	0	0	0	0	0	0	0	0	0	0		Otu00865	0	0	0	0	0	0	0	0	0	0	0	0	0	0	0	0	0	0
Otu00912	0	0	0	0	0	0	0	0	0	0	0	0	0	0	0		Otu00912	0	0	0	0	0	0	0	0	0	9.47957e-05	0	2.84827e-05	0	0	0	0	0	0
Otu00970	0	0	0	0	0	0	0	0	0	0	0	0	0	0	0		Otu00970	0	0	0	0	0	0	0	0	0	0	0	0	0	0	0	0	0	0
Otu01175	0	0	0	0	0	0	0	0	0	0	0	0	0	0	0		Otu01175	0	0	0	0	0	0	0	0	0	0	0	0	0	0	0	0	0	0
Otu01186	0	0	0	0	0	0	0	0	0	0	0	0	2.08173e-05	0	0		Otu01186	2.08173e-05	0	0	0	0	0	0	0	0	0	0	0	0	0	0	0	0	0
Otu01306	0	0	0	0	0	0	0	0	0	0	0	0	0	0	0		Otu01306	0	0	0	0	0	0	0	0	0	0	0	0	0	0	0	0	0	0.000107059
Otu01494	0	0	0	0	0	0	0	0	0	0	0	0	0	0	0		Otu01494	0	0	0	0	0	0	0	0	0	0	0	0	0	0	0	0	0	0
Otu01653	0	0	0	0	0	0	0	0	0	0	0	0	0	0	0		Otu01653	0	0	0	0	0	0	0	0	0	0	0	0	0	0	0	0	0	0
	PROXIMAL COLON - Eubiosis study																	PROXIMAL COLON - Dysbiosis study
ID	Donor 1_PC1_28	Donor 2_PC2_28	Donor 3_PC3_28	Donor 1_PC1_35	Donor 2_PC2_35	Donor 3_PC3_35	Donor 1_PC1_37	Donor 2_PC2_37	Donor 3_PC3_37	Donor 1_PC1_47	Donor 2_PC2_47	Donor 3_PC3_47	Donor 1_PC1_56	Donor 2_PC2_56	Donor 3_PC3_56		ID	Donor 1_PC1_56	Donor 2_PC2_56	Donor 3_PC3_56	Donor 1_PC1_63	Donor 2_PC2_63	Donor 3_PC3_63	Donor 1_PC1_65	Donor 2_PC2_65	Donor 3_PC3_65	Donor 1_PC1_70	Donor 2_PC2_70	Donor 3_PC3_70	Donor 1_PC1_77	Donor 2_PC2_77	Donor 3_PC3_77	Donor 1_PC1_79	Donor 2_PC2_79	Donor 3_PC3_79
Reactor	C	A	B	C	A	B	C	A	B	C	A	B	C	A	B		Reactor	C	A	B	C	A	B	C	A	B	C	A	B	C	A	B	C	A	B
Days	28	28	28	35	35	35	37	37	37	47	47	47	56	56	56		Days	56	56	56	63	63	63	65	65	65	70	70	70	77	77	77	79	79	79
Otu00003	-0.397157	0.369316	-0.741065	-0.298117	1.12614	-0.773778	-0.401988	1.46769	-0.765841	1.20921	3.39044	-0.82008	-0.43735	-0.259596	-0.79628		Otu00003	0.0124406	0.0178659	0.00148554	0.220891	0.689203	0.615719	0.497164	0.701591	0.430421	0.000974058	0.514905	0.203482	0.0291378	0.50268	0.180445	0.0196321	0.457675	0.0971154
Otu00007	-0.60544	-0.359805	0.302195	-0.544044	-0.34824	-0.0238927	-0.511972	-0.404782	0.0210615	-0.375604	0.0269343	-0.279774	-0.633533	-0.514314	0.190811		Otu00007	6.9891e-05	0.000302172	0.001676	0.0683255	0.000303388	0.259452	0.152027	0.000541184	0.423961	0.549607	0.0869984	0.399641	0.338765	0.0714781	0.0436084	0.345496	0.063875	0.0161439
Otu00006	-0.557981	-0.642503	0.352124	-0.388394	-0.633172	0.535255	-0.564251	-0.637855	0.267106	-0.558172	-0.658279	-0.145418	-0.527992	-0.659356	1.38677		Otu00006	0.00947023	0.000377715	0.142003	0	0	0.00208939	0	0	0.000208398	0	0	0.000184209	0	0	0.333593	0	0	0.349794
Otu00004	0.100801	1.48133	-1.25585	-0.387344	0.220546	-1.40077	0.51022	1.19553	-1.28103	-0.231288	0.559839	-1.29466	-0.150195	1.58242	-1.35507		Otu00004	0.219842	0.498565	0.0260161	6.45189e-05	0.000191614	0	0	5.41184e-05	0	0	0	0	0	0	0	0	0.000175	0
Otu00005	0.810533	-1.01704	1.0048	1.12617	-0.837306	1.11804	0.00474405	-0.95861	0.486582	0.610085	-0.736528	2.46607	1.08509	-0.659471	1.63425		Otu00005	0.3396	0.0867611	0.41919	0.00161297	0	0	0.000492164	1.80395e-05	0.00830989	0.00236557	2.29305e-05	0.000322365	0.10817	0	0	0.200164	0	5.59581e-05
Otu00002	0.979311	-0.212326	-0.748927	-0.285131	-0.445415	-0.479861	-0.417874	-0.74179	-0.2118	0.815159	0.0388315	-0.285769	3.83187	1.18436	-0.250688		Otu00002	0.00237629	0.0010576	0.000342818	0.00313992	0.00400792	0.000869187	0.00204637	0.00131688	0.000989893	0.0021469	0.00243064	0.000851965	0.216486	0.262372	0.31061	0.0986317	0.113825	0.261436
Otu00012	-0.890106	0.129097	-0.556929	-0.890106	0.0538875	0.920994	-0.890106	-0.371571	-0.161576	-0.890106	-0.890106	-0.890106	-0.890106	-0.890106	-0.0856098		Otu00012	0	0	3.80909e-05	0.00584971	0.176875	0.0494601	0.00875534	0.0956633	0.0610607	0.000715635	0.069319	0.000598678	0.000670505	0.0034645	0.00033001	0.00116504	0.0005	0.000279791
Otu00001	0.594276	-0.0427816	0.137959	0.298486	-0.403549	-0.0527158	1.14387	0.244353	0.447784	0.14527	-0.304079	-2.11908	-1.0025	-0.998044	-1.2088		Otu00001	0.17616	0.176468	0.161886	0.00533356	0.00292211	0.00795641	0.00137288	0.000613342	0.00382932	0.000715635	6.87916e-05	0.000437496	8.74572e-05	7.29368e-05	0.000306438	0.000272669	0.0004	0.000475644
Otu00013	-0.575398	-0.341759	1.60399	-0.575398	1.51323	1.79188	-0.575398	-0.0661571	2.90683	-0.575398	-0.0771574	2.35996	-0.575398	0.1482	0.937461		Otu00013	0	0.0536544	0.112178	0	0	0	0	0	0	0	0	0	0	0	0.00959385	0	0	0.156151
Otu00016	-0.520024	-0.430659	0.122667	-0.520024	-0.460902	0.669705	-0.520024	-0.450743	0.0487947	-0.520024	-0.415722	-0.16618	-0.520024	-0.440084	-0.358792		Otu00016	0	0.000453258	0.000914181	0	0.00507776	1.67151e-05	0	0.102753	0.000182349	0	0.224054	0.322112	0	0.0495423	0.00412512	0	0.055375	0.00408494
Otu00019	-0.175016	0.0709198	-0.452951	-0.427956	-0.62311	-0.417564	-0.62311	-0.62311	-0.499086	-0.514785	-0.62311	-0.428147	0.130771	-0.62311	-0.62311		Otu00019	0.000209673	0	0	0.277818	1.59678e-05	1.67151e-05	0.0994431	0	2.60498e-05	0.00820992	0	4.60522e-05	5.83048e-05	1.82342e-05	4.71442e-05	0.000148728	0	0
Otu00011	-0.330803	-0.215602	-0.330803	-0.142333	-0.204703	-0.330803	-0.218149	-0.330803	-0.330803	0.257653	-0.315703	-0.330803	-0.148788	-0.330803	-0.330803		Otu00011	0.000419346	0	0	0.00533356	0	0.000518169	0.00207227	1.80395e-05	0.000755444	0.00298181	0	0.000322365	0.00660302	5.47026e-05	0.00174434	0.00475931	2.5e-05	0.00338547
Otu00014	-0.363282	0.470456	-1.12212	0.285369	-0.276326	-1.088	2.35766	-0.400583	-0.987119	0.465513	0.49431	-0.98167	0.917833	0.148402	-1.19647		Otu00014	0.0169136	0.0108971	0.000380909	8.60252e-05	0	0	2.59034e-05	0	0	0	0	0	1.45762e-05	0	0	0	0	0
Otu00018	-0.3873	-0.493299	-0.335723	-0.242048	-0.518748	-0.418253	-0.294769	-0.510116	-0.452047	3.12501	-0.482056	-0.480619	0.144703	-0.512108	-0.505356		Otu00018	0.00188706	1.88857e-05	3.80909e-05	0.193342	0.000351292	0.000133721	0.0671675	0.000469026	5.20996e-05	0.00166981	0.000229305	0.000161183	0.00138474	5.47026e-05	0.000165005	0.000867582	2.5e-05	0.000195854
Otu00020	-0.130622	-0.109712	-0.325552	-0.0592049	-0.302533	-0.386107	-0.186122	-0.249821	-0.37748	0.766769	0.716696	-0.367136	0.0064444	-0.26752	-0.397862		Otu00020	0.00167738	0.000566572	3.80909e-05	0.00309691	0.00386421	0.00314245	0.000958425	0.00211062	0.00320413	0.0112116	0.00045861	0.00184209	0.0203484	0.000109405	0.0111968	0.0187398	7.5e-05	0.0157522
Otu00010	-0.675125	-0.355857	-0.471678	0.164639	1.00307	-0.64445	-0.578644	-0.462413	-0.900589	-0.752301	0.63651	-0.997027	-0.536935	-0.721906	-0.91333		Otu00010	0.00227146	0.00151086	0.000723727	0.000279582	1.59678e-05	6.68606e-05	0.00209817	0	2.60498e-05	0.0689593	0	0.00347694	0.0530574	0.0396047	0.0508922	0.0106093	0.044675	0.0386671
Otu00017	-0.47058	-0.294729	-0.465581	-0.47058	-0.380544	-0.462816	-0.47058	-0.301649	-0.466676	-0.47058	-0.270586	-0.463216	-0.47058	-0.318404	-0.465407		Otu00017	0	0.00336166	0.000114273	0	0	6.68606e-05	0	1.80395e-05	0.0127384	0	2.29305e-05	0.0404338	1.45762e-05	0	0.00322938	0	0	0.00327355
Otu00030	-0.430597	-0.575005	-0.575005	-0.512112	-0.575005	-0.575005	-0.465644	-0.575005	-0.575005	-0.505185	-0.575005	-0.575005	-0.575005	-0.575005	-0.530868		Otu00030	0	0	3.80909e-05	0	0	0	0	0	2.60498e-05	0	0	0	0	0	0	4.95761e-05	0	0
Otu00026	-0.736002	-0.0321733	-0.736002	-0.736002	-0.414402	-0.736002	-0.736002	-0.49728	-0.729294	-0.736002	-0.43834	-0.736002	-0.722411	-0.0308494	-0.736002		Otu00026	3.49455e-05	0.00181303	0	0.000215063	0.0848689	0.000200582	0.00015542	0.0368546	0.000208398	0.00101382	0.00360009	0.000230261	0.000247795	0.00246162	7.07164e-05	7.43642e-05	0.0022	2.79791e-05
Otu00054	-0.261027	-0.261027	-0.261027	4.09218	-0.261027	-0.261027	-0.261027	-0.261027	-0.261027	-0.261027	-0.261027	-0.261027	-0.261027	-0.261027	-0.261027		Otu00054	0	0	0	0	0	8.35757e-05	0	0	0	0	0	0.000391444	0	0.00102112	0.0113382	0	0.14515	0.00702275
Otu00031	-0.605724	-0.605724	-0.605724	-0.605724	-0.605724	-0.605724	-0.605724	-0.605724	-0.605724	-0.605724	-0.605724	-0.605724	-0.605724	-0.605724	-0.605724		Otu00031	0	0	0	0	0	6.68606e-05	0	0	0.000234448	1.98787e-05	0	0	8.74572e-05	0	0	2.47881e-05	0	0
Otu00024	-0.619491	-0.619491	-0.619491	1.07196	-0.584669	-0.619491	0.924629	-0.619491	-0.619491	3.22991	-0.619491	-0.619491	1.17739	-0.619491	-0.560139		Otu00024	0.0011532	0	3.80909e-05	0.00152695	0.000255485	0.000685321	0.00103614	0.000559224	0.000703345	0.10321	0.00087136	0.000713809	0.0621675	0.0128004	0.000707164	0.064325	0.0112	0.00151087
Otu00022	-0.250611	-0.816591	-0.587359	0.552804	-0.779157	-0.604463	-0.299075	-0.815948	-0.669779	-0.37041	-0.819616	-0.748377	1.02971	-0.829777	-0.500659		Otu00022	0.0136287	0.000169972	0.00255209	0.076799	1.59678e-05	0	0.0644994	0	2.60498e-05	0.0623596	0	0	0.0493113	0.000437621	0	0.090179	0.007425	0
Otu00039	-0.345322	1.89272	-0.378853	-0.271668	4.58049	-0.272757	-0.392991	0.735629	-0.338314	-0.332452	0.309198	-0.387749	-0.221197	0.876242	-0.30413		Otu00039	0.00433324	0.0253824	0.00274254	2.15063e-05	0	0	0	0	0	0	0	0	0.0314117	3.64684e-05	0	0.0114273	0	0
Otu00038	-0.447323	-0.36865	-0.422256	-0.175172	0.152614	-0.471083	-0.372073	0.151753	-0.523492	0.608949	1.13491	-0.424069	-0.171082	-0.281095	-0.523492		Otu00038	0.0003844	0.0002644	0	2.15063e-05	0.00153291	0	0	0.00961504	0	0	0.0368723	0	0	0.00578024	0	0	0.003275	0
Otu00032	-0.666192	-0.666192	-0.666192	-0.666192	-0.666192	-0.666192	-0.597132	-0.666192	-0.615712	-0.666192	-0.666192	-0.666192	-0.666192	-0.666192	-0.666192		Otu00032	0	0	0	0	0	0	0	0	5.20996e-05	0	0	0	0	0	0	0	0	0
Otu00034	-0.758268	-0.817515	-0.809078	-0.730429	-0.817515	-0.817515	-0.762832	-0.817515	-0.817515	-0.382465	-0.811313	-0.817515	-0.437493	-0.817515	-0.817515		Otu00034	0.00213167	0	0	2.15063e-05	0	0	0	0	0	0	0	0	0	0	0	0	0	0
Otu00047	-0.340704	-0.340704	-0.340704	-0.340704	-0.340704	-0.340704	-0.340704	-0.340704	-0.340704	-0.340704	-0.340704	-0.340704	-0.340704	-0.340704	-0.340704		Otu00047	0	0	0	0	1.59678e-05	0	0	0	0	0	0	0	1.45762e-05	0	0	0	0	0
Otu00021	-0.635313	0.0769386	-1.04998	-0.136558	-0.36399	-0.961478	-0.799005	-0.592309	-0.981992	-0.601026	-1.09295	-1.121	-0.486904	-0.479361	-0.963586		Otu00021	0.00768801	0.00776204	0.00300918	0.0251624	0	0	0.0175366	0	0.0144837	0.0719809	2.29305e-05	0.00923346	0.00736098	0	0.0149212	0.0134103	0	0.0199491
Otu00043	-0.531669	-0.523703	3.20473	-0.531669	-0.525767	2.30323	-0.531669	-0.530048	1.33717	-0.52968	-0.531669	-0.248811	-0.531669	-0.527928	2.20234		Otu00043	0	5.66572e-05	0.0414048	0	0	3.34303e-05	0	0	2.60498e-05	0	0	0	0	0	0	0	0	0
Otu00029	1.61579	-0.298207	-0.611534	2.22847	-0.39709	-0.696778	0.888018	-0.459163	-0.707984	1.98502	-0.114496	-0.689957	-0.0405786	-0.517406	-0.700687		Otu00029	0.00181717	0.000642115	0.000190454	0.0313132	0.00190017	6.68606e-05	0.0112162	0.00138904	7.81494e-05	0.00405526	0.000802568	6.90783e-05	0.000787115	0.000364684	9.42885e-05	0.00064449	0.00045	0
Otu00052	-0.385531	0.955963	-0.338545	-0.385531	0.0360323	-0.328773	-0.385531	-0.0199031	-0.334161	-0.385531	4.31162	-0.170191	-0.385531	2.57701	-0.309895		Otu00052	0	0.00298395	7.61818e-05	0	3.19356e-05	0.000100291	0	3.60789e-05	2.60498e-05	0	0	0	0	0	0	0	0	0
Otu00062	-0.228626	-0.228626	-0.228626	-0.228626	-0.228626	-0.228626	-0.228626	-0.228626	-0.228626	-0.228626	-0.228626	-0.228626	-0.228626	-0.228626	-0.228626		Otu00062	0	0	0	0	0	0	0	0	0	0	0	0	0	0	0	0	0	0
Otu00023	3.8387	-0.306906	1.26734	-0.306906	-0.306906	-0.306906	-0.306906	-0.306906	-0.306906	-0.306906	-0.306906	-0.306906	3.18041	-0.306906	-0.306906		Otu00023	3.49455e-05	0	0	0	3.19356e-05	1.67151e-05	0	0	0	0	0	0	7.2881e-05	0.000820539	7.07164e-05	2.47881e-05	0.00055	2.79791e-05
Otu00044	-0.345668	-0.451764	-0.45232	-0.0167845	-0.453368	-0.453368	0.680658	-0.448472	-0.453368	1.51937	-0.453368	-0.453368	2.55962	-0.449602	-0.453368		Otu00044	0.0453243	5.66572e-05	0	4.30126e-05	0	0	2.59034e-05	0	0	0	0	0	0	0	0	0	0	0
Otu00025	-0.239842	1.34099	-0.454519	-0.272202	0.0767228	-0.454519	-0.393553	-0.314957	-0.454519	-0.454519	-0.25677	-0.454519	-0.29199	-0.337404	-0.454519		Otu00025	0.000314509	0.000226629	0	0	0	0	2.59034e-05	0	0	0.0512871	0.0200183	0	0.0199111	0.00707487	0.00363011	0.04737	0.008175	0.00260205
Otu00064	-0.862968	3.14497	0.738382	-0.862968	0.786892	-0.335411	-0.862968	1.4027	-0.0671651	-0.862968	0.742175	-0.362573	-0.862968	1.75128	-0.511454		Otu00064	0	0.000283286	3.80909e-05	0	0.00517357	0.0427573	2.59034e-05	0.00348162	0.0215171	1.98787e-05	0.00204082	0.000990122	0	0.00193283	0.000377154	0	0.0009	0.000279791
Otu00040	1.02388	-0.275549	-0.829944	3.32708	0.0458284	-0.850412	0.76757	-0.506244	-0.825121	-0.0261404	-0.0457959	-0.585531	1.10295	0.830303	-0.715229		Otu00040	0.00181717	0.00156752	0.000152364	0.000236569	0	0	0.00238311	0	0	0.00212703	0	0	0.0366591	0	0	0.0509395	0	0
Otu00028	-0.650832	-1.40975	-0.799316	0.642995	-1.00123	-0.0922579	2.24436	-0.511511	0.074157	0.243453	-0.201826	-0.834419	1.93072	0.0637789	-0.872345		Otu00028	0.0167039	0.00798867	0.00361863	4.30126e-05	4.79034e-05	1.67151e-05	5.18068e-05	0	5.20996e-05	0	0	0	0	0	2.35721e-05	0	2.5e-05	0
Otu00027	-0.686806	-0.674537	1.58527	0.172402	1.68898	1.86223	-0.919027	-0.541599	0.033906	0.243752	-0.986027	-0.485489	0.377375	0.489754	1.21906		Otu00027	0.00380906	0.00402266	0.00540891	0.052927	0.0083352	0	0.0394768	0.030631	0	0.0332571	0.0263242	0	0.00724437	0.0108858	0.0113618	0.0081057	0.012475	0.0127864
Otu00059	0.246393	-0.570545	-0.441286	0.0965647	-0.570545	-0.383176	-0.415878	-0.570545	-0.259641	1.79934	-0.570545	0.318066	1.83471	-0.570545	0.740327		Otu00059	0.00146771	0	0.000799909	2.15063e-05	0	0	0	0	0	0	0	0	0	0	0	0	0	0
Otu00041	-0.506542	-0.502093	-0.187166	-0.489048	-0.501252	0.00692876	-0.507429	-0.505451	-0.0112832	-0.497324	-0.512533	-0.281817	-0.499933	-0.509809	-0.182895		Otu00041	0.000174727	3.77715e-05	0.00457091	0	0	0	0	0	0	0	0	0	0	0	0	0	0	0
Otu00060	-0.394657	-0.394657	-0.394657	-0.394657	-0.394657	-0.394657	-0.394657	-0.394657	-0.394657	-0.394657	-0.394657	-0.394657	-0.394657	-0.394657	-0.394657		Otu00060	0	0	0	0	0	0	0	0	0	0	0	0	0	0	0	0	0	0
Otu00035	-0.226169	-0.872588	-0.779075	-0.36986	-0.872588	-0.787868	-0.57537	-0.872588	-0.795909	-0.0242731	-0.846811	-0.752051	0.292639	-0.872588	-0.816139		Otu00035	0.00157255	0	7.61818e-05	0.001699	4.79034e-05	0.00382777	0.00015542	0	0.00614775	7.9515e-05	0	0.000184209	0.000947453	0	0.000542159	0.00168559	0	0.000251812
Otu00008	0.292483	-0.0740806	0.0996801	0.628339	-0.439967	-0.122289	-0.800915	-0.984302	0.0435169	2.23281	0.963642	0.685976	1.978	-0.773396	-0.00120915		Otu00008	0.0163195	0.00385269	0.00735154	0.00058067	0.000351292	0.000718751	0	7.21579e-05	0.000599146	5.96362e-05	2.29305e-05	2.30261e-05	1.45762e-05	0.00676489	7.07164e-05	9.91522e-05	0.0091	2.79791e-05
Otu00092	0	0	0	0	0	0	0	0	0	0	0	0	0	0	0		Otu00092	0	0	0	8.60252e-05	0.00172452	0	0.000129517	0.00330122	2.60498e-05	1.98787e-05	0.00114653	0	0	0.000145874	2.35721e-05	4.95761e-05	2.5e-05	0
Otu00045	-0.840372	-0.817202	-0.413183	-0.840372	0.803482	-0.357281	-0.840372	1.5974	-0.482633	-0.840372	2.3933	-0.455052	-0.840372	0.893393	-0.467277		Otu00045	0	0.00902738	0.00194264	0	7.9839e-05	0.000150436	0	0	0	0	2.29305e-05	0	0	0.0083148	0.00219221	0	0.037125	0.00405697
Otu00037	-0.804597	0.343792	-0.657629	-0.804597	0.0191627	-0.622241	-0.804597	1.44542	-0.713777	-0.804597	2.58432	-0.590446	-0.804597	0.878387	-0.615589		Otu00037	0	0.0166195	0.00186645	0	4.79034e-05	0.000100291	0	3.60789e-05	5.20996e-05	0	0	0	0	0	0	0	0	0
Otu00058	-0.776513	-0.776513	-0.776513	-0.776513	-0.776513	-0.776513	-0.776513	-0.776513	-0.776513	-0.776513	-0.776513	-0.776513	-0.776513	-0.776513	-0.776513		Otu00058	0	0	0	0	0	0	0	0	0	0	0	0	0	0	0	0	0	0
Otu00057	-0.838272	-0.906744	-0.567413	-0.36135	-0.869808	-0.833028	-0.769675	-1.00162	-0.696442	-0.646223	-1.00162	-1.00162	-0.589391	-1.00162	-0.776953		Otu00057	0.000209673	0	0.000114273	0.000795733	0	1.67151e-05	0.00761559	0	0	0.0115495	0	0	0.000262372	0	2.35721e-05	0.000223093	0	2.79791e-05
Otu00050	-0.804676	-0.113932	-0.864754	0.0476016	-0.380475	-0.901535	-0.131345	-0.414965	-0.901535	1.59218	2.05898	-0.838321	1.37986	-0.395147	-0.901535		Otu00050	0.00195695	0.000434372	0	2.15063e-05	0.00317759	1.67151e-05	0	0.00160551	5.20996e-05	0	0.000160514	0	0	3.64684e-05	0	0	2.5e-05	0
Otu00067	-0.274971	0.98037	-0.305505	-0.188669	0.794444	-0.336821	-0.313401	0.467348	-0.336821	-0.0527357	4.99787	-0.283	-0.111364	-0.0743866	-0.336821		Otu00067	0.000454291	0.000528801	0	4.30126e-05	0	0	0	0	0	0	0	0	0	0	0	0	0	0
Otu00071	-0.251873	-0.251873	-0.251873	-0.251873	-0.251873	-0.251873	-0.251873	-0.251873	-0.251873	-0.251873	-0.251873	-0.251873	-0.251873	-0.251873	-0.251873		Otu00071	0	0	0	0	0	0	0	0	0	0	0	0	0	0	0	0	0	0
Otu00036	0.327876	-0.930631	-0.85098	0.302602	-0.930631	-0.86503	-0.638211	-0.919362	-0.875215	0.728848	-0.930631	-0.930631	0.994216	-0.930631	-0.913147		Otu00036	0.00419346	0	3.80909e-05	0.000107532	0	0	5.18068e-05	0	0	0	0	0	0.0003061	0	0	0.00111546	0	0
Otu00009	3.14281	-0.198224	-0.26104	1.84117	-0.572412	-0.342388	1.14481	-0.510336	-0.303385	0.740903	-0.408399	-0.739814	1.90009	-0.454955	-0.835363		Otu00009	0.0285505	0.00574127	0.00205691	0.00105381	0.000974036	0.0014375	0.000569874	0.00034275	0.00302178	0.00031806	9.17221e-05	0.000437496	0.000378981	0.00116699	0.000730736	0.000718854	0.00095	0.000951288
Otu00069	0.739132	-0.678619	-0.601708	0.297184	-0.678619	-0.156026	-0.232855	-0.678619	-0.510445	0.165976	-0.678619	-0.678619	1.30199	-0.678619	-0.655405		Otu00069	0.00324993	0	3.80909e-05	0.000236569	0	1.67151e-05	0.000103614	0	0	1.98787e-05	0	0	0	0	0	0	0	0
Otu00063	-0.608459	-0.608459	-0.608459	-0.608459	-0.608459	-0.608459	-0.608459	-0.608459	-0.608459	-0.608459	-0.608459	-0.608459	-0.608459	-0.608459	-0.608459		Otu00063	0	0	0	0	0	0	0	0	0	0	0	0	0	0	0	0	0	0
Otu00042	-0.955899	0.529197	-1.11362	-0.946112	0.401687	-1.13408	-0.233851	0.843713	-1.09225	-0.625855	1.95963	0.206348	-0.62747	1.01006	0.365124		Otu00042	0.00363433	0.0149197	0.010475	0	3.19356e-05	1.67151e-05	0	0	0	0	0	0	0	0	0	0	0	0
Otu00049	-0.872694	0.572437	-0.872694	-0.872694	0.985039	-0.872694	-0.860512	0.306212	-0.872694	-0.872694	-0.47754	-0.872694	-0.854651	-0.41439	-0.853027		Otu00049	3.49455e-05	0.00088763	3.80909e-05	0	0.000159678	3.34303e-05	0	3.60789e-05	0	0	4.5861e-05	0	0	0	0	0	0	0
Otu00033	-0.30183	-0.30183	-0.30183	-0.30183	-0.30183	-0.30183	-0.30183	-0.30183	-0.30183	0.116547	0.66434	-0.30183	-0.30183	4.94341	-0.30183		Otu00033	0	0.000377715	0	0	0.000111775	0	0	1.80395e-05	0	0	0	0	0	0.00413916	0	0	0.018825	0
Otu00056	1.69446	-0.288131	-0.962403	1.86686	-0.46742	-0.729437	1.80141	-0.463466	-0.583436	0.505153	-0.567523	-0.877163	1.53013	-0.686014	-0.84248		Otu00056	0.00366928	0.000491029	0.000266636	0	1.59678e-05	0	0	0	0	0	0	0	0	0	0	0	0	0
Otu00075	-0.64254	0.722499	0.296083	-0.64254	0.294793	-0.140683	-0.64254	-0.211481	0.265902	-0.64254	0.0361035	-0.166522	-0.64254	4.86547	-0.0852241		Otu00075	0	0.00564684	0.000571363	0	0	0	0	0	0	0	0	0	0	0	0	0	0	0
Otu00053	-0.850707	0.343236	-1.16086	-0.024334	0.4596	-1.04474	-0.599785	-0.539832	-0.899693	-0.0269476	0.346007	-1.19245	0.310932	1.94983	-0.937787		Otu00053	0.00674448	0.0134466	0.00163791	0	0	1.67151e-05	2.59034e-05	0	0	0	0	0	0	0	0	0	0	0
Otu00101	-0.579021	-0.579021	-0.579021	-0.579021	-0.579021	-0.579021	-0.579021	-0.579021	-0.579021	-0.579021	-0.579021	-0.579021	-0.579021	-0.579021	-0.579021		Otu00101	0	0	0	0	0	1.67151e-05	0	0	0	0	0	0	0	0	0	0	0	0
Otu00134	-0.182574	-0.182574	-0.182574	-0.182574	-0.182574	-0.182574	-0.182574	-0.182574	-0.182574	-0.182574	-0.182574	-0.182574	5.29465	-0.182574	-0.182574		Otu00134	3.49455e-05	0	0	0.00040862	0	0	7.77101e-05	0	0	3.97575e-05	0	0	0.000859996	0	0	0.00257796	0	0.000139895
Otu00068	-0.485274	-0.163896	-0.485274	-0.123803	0.407712	-0.485274	-0.485274	-0.158263	-0.485274	-0.485274	-0.485274	-0.485274	0.445638	-0.485274	0.0220773		Otu00068	6.9891e-05	0	3.80909e-05	0.00208611	0	0	0.000492164	0	0.000104199	0.000357817	0	0	0	0	0	0	0	0
Otu00046	-0.0900349	2.56165	0.281206	0.601232	0.0794821	-0.321577	-1.41597	0.495387	0.0508318	0.0578219	-1.47229	-0.35919	0.176916	1.41266	1.02287		Otu00046	0.00649986	0.00985836	0.00879899	2.15063e-05	0	3.34303e-05	0	0	0	0	0	0	0	0	0	0	0	0
Otu00065	-0.0748411	-0.703433	-0.534696	0.549743	-0.703433	-0.584119	-0.217139	-0.703433	-0.680935	-0.695573	-0.703433	-0.703433	-0.53933	-0.703433	-0.703433		Otu00065	0.000629019	0	0	2.15063e-05	0	0	0	0	0	0	0	0	0	0	0	0	0	0
Otu00085	-0.63303	-0.63303	-0.63303	-0.63303	-0.63303	-0.63303	-0.63303	-0.63303	-0.63303	-0.63303	-0.63303	-0.63303	-0.63303	-0.63303	-0.63303		Otu00085	0	0	0	0	0	0	0	0	0	0	0	0	0	0	0	0	0	0
Otu00138	0	0	0	0	0	0	0	0	0	0	0	0	0	0	0		Otu00138	0	0	0	0	0	8.35757e-05	0	0	0.000208398	0	0	0	0	0	4.71442e-05	0	0	8.39372e-05
Otu00080	-0.353162	-0.353162	-0.353162	-0.353162	-0.353162	-0.353162	-0.353162	-0.353162	-0.31881	-0.293154	-0.353162	-0.353162	-0.353162	-0.353162	-0.353162		Otu00080	0	0	0	0	0	0	0	0	0	0	0	0	0	0	0	0	0	0
Otu00095	-0.518647	0.219527	-0.196902	-0.518647	2.33011	-0.518647	-0.518647	1.98507	-0.430705	-0.518647	2.4968	-0.518647	-0.518647	0.63692	-0.518647		Otu00095	0	0.000226629	0	0	0	0	0	0	0	0	0	0	0	0	0	0	0	0
Otu00077	-0.595562	-0.695552	-0.695552	-0.652005	-0.695552	-0.695552	-0.695552	-0.695552	-0.695552	-0.598863	-0.695552	-0.695552	-0.527326	-0.695552	-0.695552		Otu00077	0.000209673	0	0	0	0	0	0	0	0	0	0	0	0	0	0	0	0	0
Otu00081	-0.920485	-1.10594	-0.401696	-0.379017	-1.10594	1.19096	-1.10594	-1.10594	-0.412981	-0.836943	-1.10594	-1.10594	-0.481915	-1.10594	-0.935892		Otu00081	0.000139782	0	3.80909e-05	0	0	1.67151e-05	0	0	7.81494e-05	0	0	0	0	0	0	0	0	2.79791e-05
Otu00066	-0.514609	-0.514609	-0.514609	-0.514609	-0.514609	-0.514609	-0.514609	-0.514609	-0.514609	-0.514609	-0.495135	-0.514609	-0.514609	-0.514609	-0.514609		Otu00066	0	0	0	0	0	0	0	0	0	0	0	0	0	0	0	0	0	0
Otu00093	-0.385991	-0.385991	-0.385991	-0.385991	-0.385991	-0.385991	-0.385991	-0.385991	-0.385991	-0.385991	-0.385991	-0.385991	-0.385991	-0.385991	-0.385991		Otu00093	0	0	0	0	0	0	0	0	0	0	0	0	0	0	0	0	0	0
Otu00055	0.530193	3.31486	-0.696413	0.0564698	1.17104	-0.763783	0.0891583	0.468288	-0.727013	-0.416879	-0.0440037	-0.767506	-0.703483	-0.262739	-0.836099		Otu00055	0.000104836	0.000453258	0	0.000107532	9.58069e-05	0.000284157	2.59034e-05	0	5.20996e-05	0	0	2.30261e-05	0	5.47026e-05	0	0	0.0005	2.79791e-05
Otu00087	-0.584736	-0.584736	-0.584736	-0.584736	-0.584736	-0.584736	-0.584736	-0.584736	-0.584736	-0.584736	-0.584736	-0.584736	-0.584736	-0.584736	-0.584736		Otu00087	0	0	0	0	0	0	0	0	0	0	0	0	0	0	0	0	0	0
Otu00103	-0.415774	-0.415774	-0.415774	-0.415774	-0.415774	-0.415774	-0.415774	-0.415774	-0.415774	-0.415774	-0.415774	-0.415774	-0.415774	-0.415774	-0.415774		Otu00103	0	0	0	0	0	0	0	0	0	0	0	0	0	0	0	0	0	0
Otu00048	-0.236118	-0.657871	-0.882058	-0.388621	0.256384	-0.800531	-0.576975	0.0474002	-0.879903	-0.0229572	0.444546	-0.905154	-0.188866	-0.614824	-0.905154		Otu00048	0.000978474	0.000396601	0	0	0	1.67151e-05	0	0	5.20996e-05	0	0	2.30261e-05	0	0	4.71442e-05	0	5e-05	0
Otu00094	-0.616936	-0.616936	-0.616936	-0.616936	-0.616936	-0.616936	-0.616936	-0.616936	-0.616936	-0.616936	-0.616936	-0.616936	-0.616936	-0.616936	-0.616936		Otu00094	0	0	0	0	0	0	0	0	0	0	0	0	0	0	0	0	0	0
Otu00131	-0.344585	-0.344585	-0.344585	1.15883	-0.344585	-0.344585	-0.344585	-0.344585	-0.344585	2.15893	-0.344585	-0.344585	4.49518	-0.0830274	-0.344585		Otu00131	0.000349455	1.88857e-05	0	0	0	0	0	0	0	0	0	0	0	0	0	0	0	0
Otu00076	-0.685819	-0.429832	2.15937	-0.685819	-0.448722	1.43697	-0.685819	-0.425345	0.961004	-0.685819	0.790474	1.04003	-0.685819	-0.685819	-0.281699		Otu00076	0	0	3.80909e-05	0	0.000415163	0.000250727	0	0.000414908	7.81494e-05	0	0	0	0	0	2.35721e-05	0	0	0
Otu00125	-0.551872	-0.551872	-0.551872	1.04779	-0.551872	-0.551872	-0.551872	-0.551872	-0.551872	-0.551872	-0.551872	-0.551872	-0.551872	-0.551872	1.69337		Otu00125	0	0	3.80909e-05	0.000709708	0	0	0.000284937	0	0	0.000139151	0	0	0	1.82342e-05	0	0	0	0
Otu00099	-0.310993	-0.784145	-0.321139	0.285816	-0.784145	-0.496149	-0.0502796	-0.784145	-0.293048	3.95391	-0.784145	0.14225	1.40496	-0.784145	-0.0332606		Otu00099	0.0049972	0	0.00171409	2.15063e-05	0	0	0	0	0	0	0	0	0	0	0	0	0	0
Otu00074	-1.03525	0.193781	0.00866487	-1.03525	0.180922	0.644717	-1.03525	-0.297731	-0.0290873	-1.03525	-0.414301	-0.445074	-1.03525	0.000735517	0.871825		Otu00074	0	0.0023796	0.00438045	0	0	1.67151e-05	0	0	2.60498e-05	0	0	0	0	0	2.35721e-05	0	0	0
Otu00110	-0.374009	-0.374009	-0.374009	-0.374009	-0.374009	-0.374009	-0.374009	-0.374009	-0.374009	-0.374009	-0.374009	-0.374009	-0.374009	-0.374009	-0.374009		Otu00110	0	0	0	0	0	0	0	0	0	0	0	0	0	0	0	0	0	0
Otu00144	-0.0966355	-0.394906	-0.36659	-0.0539121	-0.394906	-0.292291	-0.0560844	-0.394906	-0.33299	2.79576	-0.394906	-0.394906	4.18416	-0.394906	-0.326533		Otu00144	0.00255102	0	3.80909e-05	4.30126e-05	0	1.67151e-05	0	0	0	0	0	0	0	0	0	0	0	0
Otu00098	-0.56538	1.73285	-0.56538	-0.56538	3.33213	-0.56538	-0.56538	2.25072	-0.56538	-0.56538	-0.0520197	-0.492636	-0.56538	0.815442	-0.56538		Otu00098	0	0.00205855	0	0	0	1.67151e-05	0	0	0	0	0	2.30261e-05	0	0	0	0	0	0
Otu00135	-0.371879	-0.371879	-0.371879	-0.371879	-0.371879	-0.371879	-0.371879	-0.371879	-0.371879	-0.371879	-0.371879	-0.371879	-0.371879	-0.371879	-0.371879		Otu00135	0	0	0	0	0	0	0	0	0	0	0	0	0	0	0	0	0	0
Otu00167	-0.239513	-0.239513	-0.239513	-0.239513	-0.239513	-0.239513	-0.239513	-0.239513	-0.239513	-0.239513	-0.239513	-0.239513	-0.239513	-0.239513	-0.239513		Otu00167	0	0	0	0	0	0	0	0	0	0	0	0	0	0	0	0	0	0
Otu00078	-0.177844	-0.849589	-0.570208	0.0280836	-0.849589	-0.73954	-0.522558	-0.849589	-0.690224	-0.0376343	-0.849589	-0.766083	-0.66123	-0.849589	-0.585615		Otu00078	0.000244618	0	0.000342818	0	0	0	0	0	0	0	0	0	0	0	0	0	0	0
Otu00102	-0.599505	-0.599505	-0.599505	-0.420487	-0.599505	-0.599505	-0.599505	-0.599505	-0.599505	-0.599505	-0.599505	-0.599505	-0.599505	-0.599505	-0.599505		Otu00102	0	0	0	0	0	0	0	0	0	0	0	0	0	0	0	0	0	0
Otu00119	-0.227155	-0.295733	-0.295733	-0.228532	-0.295733	-0.295733	-0.276257	-0.295733	-0.281497	-0.270865	-0.295733	-0.295733	-0.238045	-0.295733	-0.295733		Otu00119	6.9891e-05	0	0	0	0	0	0	0	0	0	0	0	0	0	0	0	0	0
Otu00088	-0.725625	-0.725625	-0.725625	-0.639077	-0.725625	-0.725625	-0.725625	-0.725625	-0.725625	-0.533462	-0.725625	-0.725625	-0.0569518	-0.725625	-0.725625		Otu00088	0.000209673	0	0	0	0	1.67151e-05	0	0	0	0	0	0	1.45762e-05	0	0	0	0	0
Otu00086	2.70732	-0.146655	-0.880499	0.814734	-0.416104	-0.71362	1.39752	-0.196148	-0.74202	0.0492964	-0.486225	-0.888129	-0.334004	-0.626313	-0.803775		Otu00086	0.00069891	0.000358829	0.000152364	0	0	0	0	0	0	0	0	0	0	0	0	0	0	0
Otu00112	-0.518968	-0.518968	-0.518968	-0.518968	-0.518968	-0.518968	-0.518968	-0.518968	-0.518968	-0.518968	-0.518968	-0.518968	-0.518968	-0.518968	-0.518968		Otu00112	0	0	0	0	0	0	0	0	0	0	0	0	0	0	0	0	0	0
Otu00096	-0.553902	-0.553902	-0.553902	-0.553902	-0.553902	-0.553902	-0.553902	-0.553902	-0.553902	-0.553902	-0.553902	-0.553902	-0.553902	-0.553902	-0.553902		Otu00096	0	0	0	0	0	0	0	0	0	0	0	0	1.45762e-05	0	0	4.95761e-05	0	0
Otu00051	0.331439	-0.582882	-0.557163	0.722343	-0.582882	-0.582882	0.455745	-0.582882	-0.526645	0.153893	-0.582882	-0.53868	3.80403	-0.582882	-0.520781		Otu00051	0.0053816	0	7.61818e-05	0	0	1.67151e-05	0	0	0	0	0	0	0	0	0	0	0	0
Otu00132	0.593121	0.104847	-0.129376	3.99403	-0.571706	-0.571706	0.751484	-0.571706	-0.571706	1.96261	0.403724	-0.571706	0.408155	-0.571706	-0.571706		Otu00132	3.49455e-05	0	0	4.30126e-05	1.59678e-05	0	0	0	0	0	0	0	0	0	0	0	0	0
Otu00136	-0.500151	-0.500151	-0.500151	-0.500151	-0.500151	-0.500151	-0.500151	-0.500151	-0.500151	-0.500151	-0.500151	-0.500151	-0.500151	-0.500151	-0.500151		Otu00136	0	0	0	0	0	0	0	0	0	0	0	0	0	0	0	0	0	0
Otu00117	-0.478795	-0.0635542	-0.478795	-0.420414	1.4442	-0.478795	-0.478795	0.947209	-0.478795	-0.478795	2.2901	-0.478795	-0.478795	0.00873058	-0.396853		Otu00117	0	0.000226629	3.80909e-05	0	0	0	0	0	0	0	0	0	0	0	0	0	0	0
Otu00079	-0.637821	2.88299	-0.536267	-0.637821	2.14362	-0.637821	-0.637821	0.679285	-0.489781	-0.637821	0.108676	-0.521463	-0.637821	1.51009	-0.474344		Otu00079	0	0.00100094	7.61818e-05	0	0	0	0	1.80395e-05	0	0	0	0	0	0	0	0	0	0
Otu00090	0.736925	-0.936014	0.000186872	1.70994	-0.936014	-0.633095	0.664307	-0.936014	0.0144294	0.0856902	-0.936014	-0.706156	-0.269403	-0.936014	-0.69381		Otu00090	0.000314509	0	0.000114273	0	0	0	0	0	0	0	0	0	0	0	0	0	0	0
Otu00109	-0.389508	-0.389508	-0.389508	-0.389508	1.13379	-0.389508	-0.389508	-0.389508	-0.389508	-0.389508	-0.389508	-0.389508	-0.389508	-0.389508	-0.389508		Otu00109	0	0	0	0.000430126	0	0.00163808	0.00163191	0	0.00127644	0.000298181	0.00100894	0.0053881	0.00109321	0.000474089	0.000377154	0.000173516	0.000325	0
Otu00091	-0.606003	0.130227	-0.606003	-0.606003	-0.606003	-0.606003	-0.606003	-0.606003	-0.606003	1.23257	-0.606003	-0.606003	1.52658	-0.606003	1.71853		Otu00091	6.9891e-05	0	7.61818e-05	0	0	0	0	0	0	0	0	0	0	0	0	0	0	0
Otu00105	-0.354843	-0.354843	-0.354843	-0.354843	-0.354843	-0.354843	-0.354843	-0.354843	-0.354843	3.1556	-0.354843	-0.354843	1.68106	-0.354843	-0.354843		Otu00105	3.49455e-05	0	0	0.000903265	3.19356e-05	3.34303e-05	0.00132107	1.80395e-05	5.20996e-05	0.00337939	0.000596194	6.90783e-05	0.00252168	0.00034645	7.07164e-05	0.00247881	0.000475	5.59581e-05
Otu00100	-0.457019	-0.595976	-0.746553	-0.499769	-0.669627	-0.788514	-0.662993	-0.788514	-0.788514	0.173133	-0.60345	-0.788514	-0.416706	-0.788514	-0.788514		Otu00100	0.000139782	0	0	0	0	1.67151e-05	0	0	0	0	0	0	0	0	0	0	0	0
Otu00130	-0.519726	-0.519726	-0.519726	-0.519726	-0.519726	-0.519726	-0.519726	-0.519726	-0.519726	-0.519726	-0.519726	-0.519726	-0.519726	-0.519726	-0.519726		Otu00130	0	0	0	0	0	0	0	0	0	0	0	0	0	0	0	0	0	0
Otu00141	-0.358767	-0.358767	-0.358767	-0.358767	-0.358767	-0.358767	-0.358767	-0.358767	-0.358767	-0.358767	-0.358767	-0.358767	-0.358767	-0.358767	-0.358767		Otu00141	0	0	0	0	0	0	0	0	0	0	0	0	0	0	0	0	0	0
Otu00089	-0.517357	-0.517357	-0.517357	-0.376064	-0.168303	-0.517357	0.0968635	0.12176	-0.517357	0.894351	2.92386	-0.517357	-0.517357	-0.419031	-0.517357		Otu00089	0	1.88857e-05	0	0.00195707	0.000463066	0.00347675	0.00512887	0	0.00112014	0	0.00408163	0.00294734	5.83048e-05	0.00324569	0.000730736	2.47881e-05	0.002225	0.000363728
Otu00149	-0.393965	-0.425563	-0.425563	-0.0540031	-0.425563	-0.425563	-0.15636	-0.425563	-0.425563	2.62225	-0.425563	-0.425563	2.6046	-0.425563	-0.425563		Otu00149	0.00398379	0	0	0	0	0	0	0	0	0	0	0	0	0	0	0	0	0
Otu00152	-0.416675	-0.416675	-0.416675	-0.416675	-0.416675	-0.416675	-0.416675	-0.416675	-0.416675	-0.416675	-0.416675	-0.416675	-0.416675	-0.416675	-0.416675		Otu00152	0	0	0	0	0	0.000735466	0	0	5.20996e-05	0	0	0.00041447	0	0	0.000259293	0	0	0.000111916
Otu00121	-0.775816	-0.775816	-0.775816	-0.775816	-0.775816	-0.775816	-0.775816	-0.775816	-0.775816	-0.775816	-0.775816	-0.775816	-0.775816	-0.775816	-0.775816		Otu00121	0	0	0	0	0	0	0	0	0	0	0	0	0	0	0	0	0	0
Otu00142	-0.574945	-0.574945	-0.574945	-0.574945	-0.574945	-0.574945	-0.574945	-0.574945	-0.574945	-0.574945	-0.574945	-0.574945	-0.574945	-0.574945	-0.574945		Otu00142	0	0	0	0	0	0	0	0	0	0	0	0	0	0	0	0	0	0
Otu00070	-0.584748	1.66972	-0.584748	-0.584748	0.0938857	-0.584748	-0.584748	1.30779	-0.584748	-0.584748	-0.340967	-0.584748	-0.584748	1.40044	-0.495771		Otu00070	0	0.000849858	3.80909e-05	0	0	1.67151e-05	0	0	0	0	0	0	0	0	0	0	0	0
Otu00084	-0.97351	1.49905	-0.152057	-1.02119	1.13352	0.0286928	-0.99411	0.697818	-0.209537	-1.02119	0.935365	-0.523277	-1.02119	0.56126	-0.05932		Otu00084	0	0.00137866	0.000837999	0	0	3.34303e-05	0	0	0	0	0	0	0	0	0	0	0	0
Otu00143	-0.400255	-0.400255	-0.400255	-0.400255	-0.400255	-0.400255	-0.400255	-0.400255	-0.400255	-0.400255	-0.400255	-0.400255	-0.400255	-0.400255	-0.400255		Otu00143	0	0	0	0	0	0	0	0	0	0	0	0	0	0	0	0	0	0
Otu00061	-0.494287	-0.494287	-0.494287	1.54132	-0.135086	-0.188	-0.241457	-0.362748	-0.401882	-0.0100383	0.437621	-0.494287	4.74811	0.416375	0.322035		Otu00061	0.000978474	0.000169972	0.000152364	0.000150544	6.38712e-05	0.000167151	0	0.000162355	0.000547046	5.96362e-05	4.5861e-05	6.90783e-05	2.91524e-05	3.64684e-05	0.000117861	0.000247881	0	2.79791e-05
Otu00104	-0.593961	-0.593961	1.22134	-0.593961	-0.593961	2.33815	-0.593961	-0.593961	0.676233	-0.593961	-0.593961	0.618335	-0.593961	-0.593961	3.18816		Otu00104	0	0	0.00575172	0	0	0	0	0	0	0	0	0	0	0	0	0	0	0
Otu00108	-0.646982	-0.921784	-0.791343	-0.742262	-0.921784	-0.590891	-0.726683	-0.921784	-0.63656	-0.274073	-0.921784	-0.742437	-0.401662	-0.921784	-0.795798		Otu00108	0.000314509	0	7.61818e-05	0	0	0	0	0	0	0	0	0	0	0	0	0	0	0
Otu00150	1.02964	-0.321388	-0.616938	0.745312	0.0109642	-1.17508	0.077148	-0.306423	-0.564859	0.956838	0.0557445	-1.17508	0.0613361	-0.840981	1.52033		Otu00150	6.9891e-05	1.88857e-05	0.000152364	0.00124737	0	0	0.000259034	0	0	0.000397575	0	0	0.000145762	0	0	2.47881e-05	0	0
Otu00163	0.587901	-0.435311	-0.435311	2.37215	-0.435311	-0.435311	0.610778	-0.435311	-0.435311	4.16552	-0.435311	-0.435311	0.769716	-0.435311	-0.435311		Otu00163	0.000244618	0	0	0	0	0	0	0	0	0	0	0	0	0	0	0	0	0
Otu00234	-0.195719	-0.195719	-0.195719	-0.195719	5.28088	-0.195719	-0.195719	-0.195719	-0.195719	-0.195719	-0.195719	-0.195719	-0.195719	-0.195719	-0.195719		Otu00234	0	0	0	0	0	0	0	0.00102825	0	0	0	0	0	0	0	0	0	0
Otu00133	-0.431187	-0.431187	-0.431187	-0.431187	-0.431187	-0.431187	-0.431187	-0.431187	-0.431187	-0.431187	-0.431187	-0.431187	-0.431187	-0.431187	-0.431187		Otu00133	0	0	0	0	0	0	0	0	0	0	0	0	0	0	0	0	0	0
Otu00015	3.55805	1.12189	0.521387	2.16475	0.319456	-0.203881	-0.0193807	-0.139102	-0.182537	-0.778008	-0.824752	-0.824752	-0.0114773	-0.707546	-0.765654		Otu00015	0.000524182	7.5543e-05	3.80909e-05	0.00017205	6.38712e-05	3.34303e-05	0.000103614	5.41184e-05	0	0.000218666	2.29305e-05	2.30261e-05	4.37286e-05	9.1171e-05	0.000165005	0.000148728	7.5e-05	0.000279791
Otu00118	-0.416218	-0.416218	-0.345753	-0.416218	-0.416218	0.0306594	-0.416218	-0.416218	0.392702	-0.416218	-0.416218	0.794838	-0.416218	-0.416218	4.6031		Otu00118	0	0	0.00224736	0	0	0	0	0	0	0	0	0	0	0	0	0	0	2.79791e-05
Otu00128	-0.461447	-0.461447	-0.461447	-0.461447	-0.461447	-0.461447	-0.461447	-0.461447	-0.461447	-0.461447	-0.461447	-0.461447	0.594845	-0.461447	-0.461447		Otu00128	3.49455e-05	0	0	0	0	0	0	0	0	0	0	0	0	0	0	0	0	0
Otu00216	0.535282	-0.28001	-0.28001	0.757183	-0.28001	-0.28001	0.329289	-0.28001	-0.28001	0.280149	-0.28001	-0.28001	5.09834	-0.28001	-0.28001		Otu00216	0.00520688	0	0	0	0	0	0	0	0	0	0	0	0	0	0	0	0	0
Otu00115	-0.6214	-0.6214	2.04699	-0.6214	-0.6214	0.28516	-0.6214	-0.6214	0.290278	-0.6214	-0.6214	-0.0481431	-0.6214	-0.6214	3.22659		Otu00115	0	0	0.00327582	0	0	0	0	0	0	0	0	0	0	0	0	0	0	0
Otu00097	-0.382757	-0.801695	0.62332	0.356904	-0.472312	0.210085	-0.653152	-0.795531	-0.0793002	0.04422	-1.01509	-0.0756559	0.143121	-1.05327	-0.0934803		Otu00097	0.000978474	7.5543e-05	0.000799909	2.15063e-05	0	0	0	0	0	0	0	0	0	0	0	0	0	0
Otu00120	-0.650189	-0.650189	-0.650189	-0.650189	-0.650189	-0.650189	-0.650189	-0.650189	-0.650189	-0.650189	-0.568012	-0.650189	-0.650189	-0.51635	-0.650189		Otu00120	0	5.66572e-05	0	0	0	0	0	0	0	0	0	0	0	0	0	0	0	0
Otu00192	2.22857	-0.364811	-0.364811	-0.364811	-0.364811	-0.364811	-0.364811	-0.364811	-0.364811	-0.364811	-0.364811	-0.364811	-0.364811	-0.364811	-0.364811		Otu00192	0	0	0	0.00279582	0	0	0.00189095	0	0	0	4.5861e-05	0	0	0	0	0	0	0
Otu00190	-0.302921	-0.302921	-0.302921	-0.302921	-0.302921	-0.302921	-0.302921	-0.302921	-0.302921	-0.302921	-0.302921	-0.302921	-0.302921	-0.302921	-0.302921		Otu00190	0	0	0	0.000107532	0	0	0.00119156	0	0	0.000119272	2.29305e-05	2.30261e-05	0	0.000109405	0	2.47881e-05	5e-05	0
Otu00116	0.185525	-0.716242	1.84195	0.600581	-0.716242	1.36418	-0.204059	-0.716242	0.737261	0.168572	-0.716242	-0.162331	0.310063	-0.716242	-0.0353052		Otu00116	0.000803746	0	0.000533272	0	0	0	0	0	0	0	0	0	0	0	0	0	0	0
Otu00148	-0.29079	-0.29079	-0.29079	-0.29079	-0.29079	-0.29079	-0.29079	-0.29079	-0.29079	-0.29079	-0.29079	-0.29079	-0.29079	-0.29079	-0.29079		Otu00148	0	0	0	0	0	0	0	0	0	0	0	0	0	0	0	0	0	0
Otu00126	-0.858434	-0.858434	-0.858434	-0.64401	-0.858434	-0.858434	-0.765221	-0.858434	-0.858434	-0.501371	-0.858434	-0.858434	-0.582327	-0.858434	-0.858434		Otu00126	6.9891e-05	0	0	0	0	0	0	0	0	0	0	0	0	0	0	0	0	0
Otu00165	-0.383017	-0.383017	-0.383017	-0.383017	-0.383017	-0.383017	-0.383017	-0.383017	-0.383017	-0.383017	-0.383017	-0.383017	-0.383017	-0.383017	-0.383017		Otu00165	0	0	0	0	0	0	0	0	0	0	0	0	0	0	0	0	0	0
Otu00252	-0.182574	-0.182574	-0.182574	-0.182574	-0.182574	-0.182574	-0.182574	-0.182574	-0.182574	-0.182574	-0.182574	-0.182574	-0.182574	-0.182574	-0.182574		Otu00252	0	0	0	0	0.00194807	0	0	0.00144316	0	0	0	0	0	0	0	0	0	0
Otu00157	-0.386278	-0.386278	-0.386278	-0.386278	-0.386278	-0.386278	-0.386278	-0.386278	-0.386278	-0.386278	-0.386278	-0.386278	-0.386278	-0.386278	-0.386278		Otu00157	0	0	0	0	0	0	0	0	0	0	0	0	0	0	0	0	0	0
Otu00137	-0.278273	-0.278273	-0.278273	-0.278273	-0.228193	-0.278273	-0.278273	-0.223255	-0.278273	-0.278273	0.423334	-0.278273	-0.278273	-0.235951	-0.278273		Otu00137	0	1.88857e-05	0	0	0	0	0	0	0	0	0	0	0	0	0	0	0	0
Otu00164	-0.245552	-0.245552	-0.245552	-0.245552	-0.245552	-0.245552	0.710402	-0.245552	-0.245552	-0.245552	-0.245552	-0.245552	-0.245552	-0.245552	-0.245552		Otu00164	0	0	0	4.30126e-05	0	0	0.000181324	0	0	0	4.5861e-05	0	0.000335253	0.000145874	2.35721e-05	2.47881e-05	5e-05	5.59581e-05
Otu00145	-0.536956	-0.536956	-0.536956	1.52431	-0.536956	-0.536956	-0.536956	-0.536956	-0.536956	2.51412	-0.536956	-0.536956	1.23253	-0.536956	-0.536956		Otu00145	6.9891e-05	0	0	0	0	0	0	0	0	0	0	0	0	0	0	0	0	0
Otu00211	0	0	0	0	0	0	0	0	0	0	0	0	0	0	0		Otu00211	0	0	0	0.000258076	0	1.67151e-05	0.0015024	0	2.60498e-05	0.000695756	6.87916e-05	0.000299339	2.91524e-05	1.82342e-05	0	0	5e-05	0
Otu00082	-0.765363	1.67014	0.700566	-0.405742	3.91028	-0.49916	-0.850456	1.86519	-0.497176	-0.727032	-0.850456	-0.0729668	0.223253	0.077975	0.788038		Otu00082	0.000524182	0.000453258	0.000799909	0	0	0	0	0	0	0	0	0	0	0	0	0	0	0
Otu00206	-0.459315	-0.459315	-0.0737871	-0.459315	-0.459315	-0.459315	-0.459315	-0.459315	-0.459315	0.276977	-0.459315	-0.459315	-0.459315	-0.459315	-0.459315		Otu00206	0	0	0	0	0	0	0	0	0	0	0	0	0	0	0	0	0	0
Otu00228	-0.420878	-0.420878	-0.420878	-0.420878	-0.420878	1.46205	-0.420878	-0.420878	-0.420878	-0.420878	-0.420878	-0.420878	-0.420878	-0.420878	-0.420878		Otu00228	0	0	0	0	0	0	0	0	0	0	0	0	0	0	0	0	0	0
Otu00170	-0.437803	-0.437803	-0.437803	-0.437803	-0.437803	-0.437803	-0.437803	-0.437803	-0.437803	-0.437803	-0.437803	-0.437803	-0.437803	-0.437803	-0.437803		Otu00170	0	0	0	0	0	0	0	0	0	0	0	0	0	0	0	0	0	0
Otu00176	-0.296169	-0.296169	-0.296169	-0.152134	-0.296169	-0.296169	-0.296169	2.57052	-0.296169	0.0236318	4.50425	-0.296169	-0.296169	-0.296169	-0.296169		Otu00176	0	0	0	0.000451632	0.00156485	0	0.000259034	1.80395e-05	0	0	2.29305e-05	0	0	0	0	0	0	0
Otu00182	-0.532413	-0.532413	-0.532413	-0.532413	-0.532413	-0.532413	-0.532413	-0.532413	-0.532413	-0.532413	-0.532413	-0.532413	-0.532413	-0.532413	-0.532413		Otu00182	0	0	0	0	0	0	0	0	0	0	0	0	0	0	0	0	0	0
Otu00246	3.67658	-0.353386	-0.353386	2.2793	-0.353386	-0.353386	-0.353386	-0.353386	-0.353386	2.56928	-0.353386	-0.353386	-0.353386	-0.353386	-0.353386		Otu00246	0	0	0	0.000731214	0	0	0.000569874	0	5.20996e-05	1.98787e-05	0	0.000276313	1.45762e-05	0	2.35721e-05	0	0	0
Otu00213	1.91182	-0.500713	-0.500713	1.07534	-0.500713	1.15927	-0.500713	2.3509	0.500901	2.9986	1.51955	-0.500713	-0.500713	-0.500713	-0.500713		Otu00213	0	0	0	0	0	0	0	0	0	0	0	0	0	0	0	0	0	0
Otu00203	-0.373857	1.01	-0.373857	-0.373857	2.18962	-0.373857	-0.373857	0.63194	-0.373857	-0.373857	4.1866	-0.373857	-0.373857	1.32827	-0.373857		Otu00203	0	0.000207743	0	0	0	0	0	0	0	0	0	0	0	0	0	0	0	0
Otu00156	1.06885	-0.532915	-0.532915	-0.532915	-0.532915	-0.532915	-0.532915	-0.532915	-0.532915	-0.532915	0.80841	-0.532915	-0.532915	-0.532915	-0.532915		Otu00156	0	0	0	0.00109682	0	0	0.000466261	3.60789e-05	0	0	0	0	0	0	0	0	0	0
Otu00241	0	0	0	0	0	0	0	0	0	0	0	0	0	0	0		Otu00241	0	0	0	0	0	0	0	0	0	0	0	0	0	0	0	0	0	0
Otu00250	-0.182574	-0.182574	-0.182574	-0.182574	-0.182574	-0.182574	-0.182574	-0.182574	-0.182574	-0.182574	-0.182574	-0.182574	-0.182574	-0.182574	-0.182574		Otu00250	0	0	0	0.000881758	0	0	5.18068e-05	0.000938052	2.60498e-05	0	0	0	0	0.00021881	0	0	0	0
Otu00173	-0.442497	0.0556925	-0.116781	-0.442497	-0.288688	-0.442497	-0.442497	-0.442497	0.0323128	-0.442497	-0.442497	-0.442497	-0.322241	-0.312516	-0.180337		Otu00173	3.49455e-05	3.77715e-05	7.61818e-05	0	0	0	0	0	0	0	0	0	0	0	0	0	0	0
Otu00226	-0.359792	-0.359792	3.43642	-0.359792	-0.359792	3.07948	-0.359792	-0.359792	1.02368	-0.359792	-0.359792	1.815	-0.359792	-0.359792	-0.359792		Otu00226	0	0	0	0	0	0	0	0	0	0	0	0	0	0	0	0	0	0
Otu00179	-0.440567	-0.440567	-0.440567	-0.440567	-0.440567	-0.440567	-0.440567	-0.440567	-0.440567	-0.440567	-0.440567	-0.440567	-0.440567	-0.440567	-0.440567		Otu00179	0	0	0	0	0	0	0	0	0	0	0	0	0	0	0	0	0	0
Otu00191	-0.259183	-0.259183	-0.259183	-0.259183	-0.259183	-0.259183	-0.259183	-0.259183	-0.259183	-0.259183	-0.259183	-0.259183	-0.259183	-0.259183	-0.259183		Otu00191	0	0	0	0	0	0	0	0	0	0	0	0	0	0	0	0	0	0
Otu00151	-0.852987	-0.852987	-0.00917289	-0.852987	-0.852987	-0.852987	-0.852987	-0.852987	-0.545471	-0.315807	-0.852987	-0.852987	-0.229906	-0.852987	-0.852987		Otu00151	3.49455e-05	0	0	0	0	0	0	0	0	0	0	0	0	0	0	0	0	0
Otu00185	-0.31386	-0.31386	0.132035	-0.31386	-0.31386	0.208924	-0.31386	-0.31386	0.890552	-0.31386	-0.31386	0.587718	-0.31386	-0.31386	5.06948		Otu00185	0	0	0.00323773	0	0	0	0	0	0	0	0	0	0	0	0	0	0	0
Otu00154	0.204452	-0.570734	-0.570734	0.357688	-0.570734	-0.570734	0.0163163	-0.570734	-0.570734	-0.289638	-0.570734	-0.570734	0.0813584	-0.570734	-0.570734		Otu00154	0.000209673	0	0	8.60252e-05	0	0	0	1.80395e-05	0	0	0	0	0	0	2.35721e-05	2.47881e-05	0	0
Otu00193	-0.431866	-0.431866	-0.431866	-0.431866	-0.431866	-0.431866	-0.431866	-0.431866	-0.431866	-0.431866	-0.431866	-0.431866	-0.431866	-0.431866	-0.431866		Otu00193	0	0	0	0	0	0	0	0	0	0	0	0	0	0	0	0	0	0
Otu00162	-0.366672	-0.366672	-0.366672	-0.366672	-0.366672	-0.366672	-0.366672	-0.366672	-0.366672	-0.366672	-0.366672	-0.366672	-0.366672	-0.366672	-0.366672		Otu00162	0	0	0	0	0	0	0	0	0	0	0	0	0	0	0	0	0	0
Otu00210	0	0	0	0	0	0	0	0	0	0	0	0	0	0	0		Otu00210	0	0	0	0	0	0	0	0	0	0	0	0	0	0	0	0	0	0
Otu00258	-0.182574	-0.182574	-0.182574	-0.182574	-0.182574	-0.182574	-0.182574	5.29465	-0.182574	-0.182574	-0.182574	-0.182574	-0.182574	-0.182574	-0.182574		Otu00258	0	0	0	4.30126e-05	0	6.68606e-05	0.00023313	0.000649421	2.60498e-05	0	4.5861e-05	2.30261e-05	1.45762e-05	1.82342e-05	0	0	2.5e-05	0
Otu00139	-0.882988	3.87954	0.985255	-0.882988	1.46959	-0.882988	-0.882988	-0.236853	-0.429085	0.7028	0.490302	-0.169461	0.956384	0.359587	-0.882988		Otu00139	0.000139782	9.44287e-05	0	6.45189e-05	0	1.67151e-05	0	0	0	0	0	0	0	0	0	0	0	0
Otu00129	-0.660426	-0.660426	-0.660426	-0.660426	-0.660426	-0.660426	-0.660426	-0.660426	-0.660426	-0.660426	-0.660426	-0.660426	-0.660426	-0.660426	-0.660426		Otu00129	0	0	0	0	0	0	0	0	0	0	0	0	0	0	0	0	0	0
Otu00194	0	0	0	0	0	0	0	0	0	0	0	0	0	0	0		Otu00194	0	0	0	0	0	0	0	0	0	0	0	0	0	0	0	0	0	0
Otu00166	-0.513548	0.955172	2.04711	-0.513548	-0.513548	0.646398	-0.513548	-0.513548	0.186349	-0.513548	0.192302	-0.513548	-0.513548	-0.513548	-0.513548		Otu00166	0	0	0	0	0.000239517	0.00106977	5.18068e-05	9.01974e-05	0.000937793	0.00147103	0.000160514	0.000713809	0.000451862	0.000328216	0.000542159	0.00138813	0.00015	0.000279791
Otu00122	-0.828043	-0.828043	-0.828043	-0.828043	-0.828043	-0.828043	-0.828043	-0.828043	-0.828043	-0.828043	-0.828043	-0.828043	-0.828043	-0.828043	-0.828043		Otu00122	0	0	0	0	0	0	0	0	0	0	0	0	0	0	0	0	0	0
Otu00196	-0.489186	-0.489186	-0.489186	-0.489186	-0.489186	-0.489186	-0.489186	-0.489186	-0.489186	-0.489186	-0.489186	-0.489186	-0.489186	-0.489186	-0.489186		Otu00196	0	0	0	0	0	0	0	0	0	0	0	0	0	0	0	0	0	0
Otu00227	-0.561131	-0.561131	-0.561131	-0.561131	-0.561131	0.0308412	-0.561131	-0.561131	-0.561131	-0.561131	-0.561131	-0.561131	-0.561131	-0.561131	-0.561131		Otu00227	0	0	0	0	0	0	0	0	0	0	0	0	0	0	0	0	0	0
Otu00187	-0.486076	-0.486076	-0.486076	-0.486076	-0.486076	-0.486076	-0.486076	-0.486076	-0.486076	-0.486076	-0.486076	-0.486076	-0.486076	-0.486076	-0.486076		Otu00187	0	0	0	0	0	0	0	0	0	0	0	0	0	0	0	0	0	0
Otu00155	-0.396236	-1.00694	-0.311217	-0.209021	-1.00694	-0.586735	-1.00694	-1.00694	-0.753393	-0.121132	-1.00694	-0.2098	-1.00694	-1.00694	-1.00694		Otu00155	0	0	0	0	0	0	2.59034e-05	0	0	0	0	0	0	0	0	0	0	0
Otu00127	-0.621142	-0.464729	2.03769	-0.621142	-0.621142	1.04651	-0.621142	-0.621142	0.385099	-0.621142	-0.621142	-0.269632	-0.621142	-0.621142	-0.127291		Otu00127	0	0	7.61818e-05	0	0	0	0	0	0	0	0	0	0	0	0	0	0	0
Otu00224	-0.182574	-0.182574	-0.182574	-0.182574	-0.182574	-0.182574	-0.182574	-0.182574	-0.182574	-0.182574	-0.182574	-0.182574	-0.182574	-0.182574	-0.182574		Otu00224	0	0	0	0	0	0	0	0	0	0	0	0	0	0	0	0	0	0
Otu00184	-0.39021	-0.39021	-0.39021	-0.39021	1.14156	-0.39021	-0.39021	-0.39021	-0.39021	-0.39021	-0.39021	-0.39021	-0.39021	-0.39021	-0.39021		Otu00184	0	0	0	8.60252e-05	0	0.00108648	0	0	0.00101594	7.9515e-05	4.5861e-05	0.00142762	7.2881e-05	1.82342e-05	0.000188577	0.000247881	0	0.000223833
Otu00232	-0.494934	0.701283	1.46028	-0.494934	1.16698	-0.494934	-0.494934	0.113659	-0.0674047	-0.494934	2.9544	-0.494934	-0.494934	-0.494934	3.28195		Otu00232	0	0	0.000152364	0	0	0	0	0	0	0	0	0	0	0	0	0	0	0
Otu00305	-0.261736	-0.261736	-0.261736	-0.261736	-0.261736	-0.261736	-0.261736	-0.261736	-0.261736	-0.261736	-0.261736	-0.261736	-0.261736	-0.261736	-0.261736		Otu00305	0	0	0	0	0	0	0	0	0	0	0	0	0	0	0	0	0	0
Otu00171	-0.583364	-0.583364	0.451499	-0.0492696	-0.583364	-0.20834	-0.583364	-0.422305	-0.243937	-0.583364	-0.583364	0.128067	-0.583364	-0.583364	1.41568		Otu00171	0	0	0.000304727	0	0	0	0	0	0	0	0	0	0	0	0.000306438	0	0	0.000447665
Otu00153	-0.50411	-0.50411	-0.0642859	-0.50411	-0.50411	0.510175	-0.50411	-0.50411	0.763619	-0.50411	-0.50411	-0.366672	-0.50411	-0.50411	2.58537		Otu00153	0	0	0.00121891	0	0	0	0	0	0	0	0	0	0	0	0	0	0	0
Otu00073	1.41805	0.407074	1.91413	-0.650064	0.425692	1.31528	-0.268541	-0.0579583	-0.451775	-0.163391	0.49393	-0.650779	-0.439605	-0.745262	-1.12495		Otu00073	0.000139782	9.44287e-05	3.80909e-05	2.15063e-05	4.79034e-05	0	0	0	2.60498e-05	0	0	0	0	0	0	0	0	0
Otu00218	-0.678159	-0.678159	-0.678159	-0.678159	-0.678159	-0.678159	-0.678159	-0.678159	-0.678159	-0.678159	-0.678159	-0.678159	-0.678159	-0.678159	-0.678159		Otu00218	0	0	0	0	0	0	0	0	0	0	0	0	0	0	0	0	0	0
Otu00189	-0.300522	-0.300522	-0.300522	-0.300522	-0.300522	-0.300522	0.925581	-0.300522	-0.300522	-0.300522	-0.300522	-0.300522	-0.300522	-0.300522	-0.300522		Otu00189	0	0	0	0.000107532	0	0	7.77101e-05	0	0	7.9515e-05	0	2.30261e-05	0.000174914	0	4.71442e-05	2.47881e-05	0	8.39372e-05
Otu00259	-0.376613	2.34808	-0.376613	-0.376613	-0.376613	-0.376613	-0.376613	-0.376613	-0.376613	-0.376613	-0.376613	-0.376613	-0.376613	1.75606	-0.376613		Otu00259	0	1.88857e-05	0	0	0.000910165	0	0	0.000288632	0	0	4.5861e-05	0	0	5.47026e-05	2.35721e-05	0	0	0
Otu00124	-0.372544	-0.372544	-0.372544	-0.372544	-0.372544	-0.372544	-0.372544	-0.372544	-0.372544	1.83896	2.181	3.60773	-0.372544	-0.372544	-0.372544		Otu00124	0	0	0	0	0	0	0	0	0	0	0	0	0	0	0	0	0	0
Otu00214	-0.492958	-0.492958	-0.492958	-0.492958	-0.492958	-0.492958	-0.492958	-0.492958	-0.492958	-0.492958	-0.492958	-0.492958	-0.492958	-0.492958	-0.492958		Otu00214	0	0	0	0	0	0	0	0	0	0	0	0	0	0	0	0	0	0
Otu00239	-0.34053	-0.34053	-0.34053	-0.34053	-0.34053	-0.34053	-0.34053	-0.34053	-0.34053	-0.34053	-0.34053	-0.34053	-0.34053	-0.34053	-0.34053		Otu00239	0	0	0	0	0	0	0	0	0	0	0	0	0	0	0	0	0	0
Otu00272	-0.22004	-0.22004	-0.22004	-0.22004	-0.22004	-0.22004	-0.22004	-0.22004	-0.22004	-0.22004	-0.22004	-0.22004	-0.22004	-0.22004	-0.22004		Otu00272	0	0	0	0	0	0	0	0	0	0	0	0	0	0	0	0	0	0
Otu00306	-0.182574	-0.182574	-0.182574	-0.182574	-0.182574	-0.182574	-0.182574	-0.182574	-0.182574	-0.182574	-0.182574	-0.182574	-0.182574	-0.182574	-0.182574		Otu00306	0	0	0	0	0	0	0	0	0	0	0	0	0	0	0	0	0	0
Otu00342	-0.261542	-0.261542	-0.261542	-0.261542	-0.261542	-0.261542	-0.261542	-0.261542	-0.261542	-0.261542	-0.261542	-0.261542	-0.261542	-0.261542	-0.261542		Otu00342	0	0	0	4.30126e-05	0	0	5.18068e-05	0	0	3.97575e-05	0	0	1.45762e-05	0	0	0	0	0
Otu00200	-0.412539	-0.412539	-0.412539	-0.412539	-0.412539	-0.412539	0.654411	-0.412539	-0.412539	0.949822	-0.412539	-0.412539	-0.412539	-0.412539	-0.412539		Otu00200	0	0	0	0.00111833	0	0	0.000725295	0	0	0	0.000114653	0	0	1.82342e-05	0	0	0	0
Otu00230	-0.502262	1.59	-0.502262	-0.502262	-0.017795	-0.502262	-0.502262	-0.502262	-0.502262	-0.502262	3.26843	-0.502262	-0.502262	0.725979	-0.502262		Otu00230	0	5.66572e-05	0	0	0.000830326	0	0	0.000270592	0	0	0.000206375	0	0	0.00034645	0	0	0.000375	0
Otu00220	-0.390085	-0.390085	-0.390085	-0.390085	0.0881088	-0.390085	-0.390085	0.6606	-0.390085	-0.390085	1.84303	-0.390085	-0.390085	0.418139	-0.390085		Otu00220	0	3.77715e-05	0	0	0.000127742	1.67151e-05	0	0.000541184	0	0	0.00116946	0	0	0.000309981	0	0	0.000175	0
Otu00123	-0.435801	-0.435801	-0.335381	-0.435801	-0.435801	4.11308	-0.435801	-0.435801	1.37572	-0.435801	-0.435801	-0.0906266	-0.435801	-0.435801	1.86771		Otu00123	0	0	0.000723727	0	0	0	0	0	0	0	0	0	0	0	0	0	0	0
Otu00215	-0.000417796	0.51742	-0.697886	-0.697886	0.42774	-0.697886	-0.30174	-0.285683	-0.697886	3.34874	2.22243	-0.697886	0.475545	-0.380805	-0.697886		Otu00215	6.9891e-05	1.88857e-05	0	0.000946277	0	0	0.00129517	0	0	1.98787e-05	0	0	4.37286e-05	0	0	9.91522e-05	0	0
Otu00217	-0.536915	-0.536915	2.76597	-0.536915	-0.536915	1.0191	-0.536915	-0.536915	2.64082	-0.536915	-0.536915	-0.0827923	-0.536915	-0.536915	2.49367		Otu00217	0	0	0.000723727	0	0	0	0	0	0	0	0	0	0	0	0	0	0	0
Otu00238	-0.409351	-0.409351	-0.409351	-0.257655	-0.409351	-0.409351	-0.277463	-0.409351	-0.409351	3.29556	-0.409351	-0.409351	2.13	-0.409351	-0.409351		Otu00238	0.000454291	0	0	0	0	1.67151e-05	0	0	0	0	0	0	0	0	0	0	0	0
Otu00296	-0.442903	-0.442903	-0.442903	-0.442903	-0.442903	-0.442903	-0.442903	-0.442903	-0.442903	-0.442903	2.8281	-0.442903	-0.442903	-0.442903	-0.442903		Otu00296	0	0	0	0.00105381	0	0	0.000103614	0	0	0	0	0	0	0	0	0	0	0
Otu00243	-0.182574	-0.182574	-0.182574	-0.182574	-0.182574	-0.182574	-0.182574	-0.182574	-0.182574	-0.182574	-0.182574	-0.182574	-0.182574	-0.182574	-0.182574		Otu00243	0	0	0	0.0010323	0	0	5.18068e-05	0	0	0.00015903	2.29305e-05	4.60522e-05	1.45762e-05	0	0	4.95761e-05	0	0
Otu00177	-0.814696	1.37577	-0.958211	-0.958211	0.354279	-0.958211	-0.632157	0.822958	-0.898628	-0.541881	3.36828	0.353086	-0.354579	1.12962	0.752495		Otu00177	0.000174727	0.000604344	0.000495182	0	0	0	0	0	0	0	0	0	0	0	0	0	0	0
Otu00302	-0.182574	-0.182574	-0.182574	-0.182574	-0.182574	-0.182574	-0.182574	-0.182574	-0.182574	-0.182574	-0.182574	-0.182574	-0.182574	-0.182574	-0.182574		Otu00302	0	0	0	0	0	0	0	0	0	0	0	0	0	0	0	0	0	0
Otu00169	2.59497	-0.729755	-0.414124	1.71371	-0.729755	-0.729755	-0.729755	-0.729755	-0.729755	0.174446	-0.729755	-0.729755	2.06703	-0.729755	-0.729755		Otu00169	0.000279564	0	0	0	0	0	0	0	0	0	0	0	0	0	0	0	0	0
Otu00207	-0.140471	-0.728624	-0.50528	-0.344396	-0.728624	-0.728624	-0.060509	0.661769	-0.48444	-0.728624	-0.236102	-0.728624	-0.233865	0.0735304	-0.728624		Otu00207	3.49455e-05	5.66572e-05	0	0	0	0	0	0	0	0	0	0	0	0	0	0	0	0
Otu00147	-0.984412	-0.752091	-0.94085	1.36011	-1.12899	-0.651413	-0.764145	-0.927463	-1.16741	1.19895	-0.249193	-0.888886	1.07168	-0.301541	-1.01041		Otu00147	0.000314509	0.0001322	3.80909e-05	0	0	0	0	0	0	0	0	0	0	0	0	0	0	0
Otu00307	-0.593584	-0.593584	-0.593584	-0.593584	-0.593584	-0.593584	-0.593584	-0.593584	-0.593584	-0.593584	-0.593584	-0.593584	-0.593584	-0.593584	-0.593584		Otu00307	0	0	0	2.15063e-05	0	0	0	0	0	0	0	0	0	0	0	0	0	0
Otu00262	-0.3727	1.05106	-0.3727	0.0276443	1.27567	-0.3727	-0.3727	0.713835	-0.3727	0.071741	4.75911	-0.3727	-0.3727	0.184501	-0.3727		Otu00262	0	3.77715e-05	0	0	0	0	0	0	0	0	0	0	0	0	0	0	0	0
Otu00180	1.50325	-0.940707	0.451387	1.45416	-0.940707	-0.940707	-0.478004	-0.940707	0.919497	1.12714	-0.940707	-0.409033	2.1431	-0.940707	-0.567221		Otu00180	0.000314509	0	3.80909e-05	2.15063e-05	0	5.01454e-05	2.59034e-05	0	0	0	0	0	0	0	0	0	0	0
Otu00274	-0.231443	-0.231443	-0.231443	-0.231443	-0.231443	-0.231443	-0.231443	-0.231443	-0.231443	-0.231443	-0.231443	-0.231443	-0.231443	-0.231443	-0.231443		Otu00274	0	0	0	0	0	0	0	0	0	0	0	0	0	0	0	0	0	0
Otu00454	0	0	0	0	0	0	0	0	0	0	0	0	0	0	0		Otu00454	0	0	0	0	0	0	0	0	0	0	0	0	0	0	0	0	0	0
Otu00242	-0.34753	-0.34753	-0.218997	-0.34753	-0.34753	-0.34753	-0.34753	-0.34753	-0.34753	-0.34753	-0.34753	-0.34753	-0.34753	-0.34753	-0.34753		Otu00242	0	0	0	0	0	0	0	0	0	1.98787e-05	0	0	1.45762e-05	0	0	2.47881e-05	0	0
Otu00223	-0.724878	0.565173	2.64886	-0.724878	-0.127451	2.58635	-0.724878	-0.0685454	1.73414	-0.724878	-0.414886	-0.724878	-0.724878	0.28487	0.972267		Otu00223	0	0.000113314	0.000190454	0	0	0	0	0	0	0	0	0	0	0	0	0	0	0
Otu00140	-0.489314	3.15847	-0.489314	-0.489314	2.67812	-0.489314	-0.489314	2.0625	-0.489314	-0.489314	1.1542	-0.489314	-0.489314	0.581381	-0.489314		Otu00140	0	0.000113314	0	2.15063e-05	0	0	0	0	0	0	0	0	0	0	0	0	0	0
Otu00273	-0.262684	-0.262684	-0.262684	-0.262684	-0.262684	-0.262684	-0.262684	-0.262684	-0.262684	-0.262684	3.77444	-0.262684	-0.262684	-0.262684	-0.262684		Otu00273	0	0	0	0.000838746	0	0	0.000414454	0	0	0	0	0	0	0	0	0	0	0
Otu00263	-0.231661	-0.231661	-0.231661	-0.231661	-0.231661	-0.231661	-0.231661	-0.231661	-0.231661	-0.231661	-0.231661	-0.231661	-0.231661	-0.231661	-0.231661		Otu00263	0	0	0	0	0	0	0	0	0	0	0	0	0	0	0	0	0	0
Otu00288	-0.429522	-0.429522	-0.429522	-0.429522	-0.429522	-0.429522	-0.429522	-0.429522	0.242533	-0.429522	-0.429522	-0.429522	-0.429522	-0.429522	-0.429522		Otu00288	0	0	0	0	0	0	0	0	0	0	0	0	0	0	0	0	0	0
Otu00355	-0.534291	-0.534291	-0.534291	-0.534291	-0.534291	-0.534291	1.75794	-0.534291	1.14124	-0.534291	-0.534291	-0.534291	-0.534291	-0.534291	-0.534291		Otu00355	0	0	0	0	0	0	0	0	0	0	0	0	0	0	0	0	0	2.79791e-05
Otu00431	0	0	0	0	0	0	0	0	0	0	0	0	0	0	0		Otu00431	0	0	0	0	0	0	0	0	0	0	0	0	0	0	0	0	0	0
Otu00244	-0.182574	-0.182574	-0.182574	-0.182574	-0.182574	-0.182574	-0.182574	-0.182574	-0.182574	-0.182574	-0.182574	-0.182574	-0.182574	-0.182574	-0.182574		Otu00244	0	0	0	0	0	0	0	0	0	0	0	0	0	0	0	0	0	0
Otu00231	-0.210286	-0.210286	-0.210286	-0.210286	-0.210286	-0.210286	-0.210286	-0.210286	-0.210286	-0.210286	0.268926	-0.210286	-0.210286	-0.210286	-0.210286		Otu00231	0	0	0	0.000107532	0	6.68606e-05	0.000129517	1.80395e-05	7.81494e-05	0	2.29305e-05	4.60522e-05	2.91524e-05	0	9.42885e-05	2.47881e-05	0	0.000251812
Otu00303	-0.39553	-0.39553	-0.39553	-0.39553	-0.39553	-0.39553	-0.39553	-0.39553	-0.39553	-0.39553	-0.39553	-0.39553	-0.39553	-0.39553	-0.39553		Otu00303	0	0	0	0	0	0	0	0	0	0	0	0	0	0	0	0	0	0
Otu00160	1.38693	-0.855476	0.00285588	0.310881	-1.05837	-0.337289	-0.26473	-1.05837	0.246906	1.72843	-1.05837	-0.6024	3.05564	-1.05837	-0.417757		Otu00160	0.000489237	0	7.61818e-05	0	0	0	0	0	0	0	0	0	0	0	0	0	0	0
Otu00257	-0.44614	-0.44614	-0.44614	-0.44614	-0.44614	-0.44614	-0.44614	-0.44614	-0.44614	-0.44614	-0.44614	-0.44614	-0.44614	-0.44614	-0.44614		Otu00257	0	0	0	2.15063e-05	0	0	0	0	0	0	0	0	0	0	0	0	0	0
Otu00293	-0.345779	-0.345779	-0.345779	-0.345779	-0.345779	-0.345779	-0.345779	-0.345779	-0.345779	-0.345779	-0.345779	-0.345779	-0.345779	-0.345779	-0.345779		Otu00293	0	0	0	0	0	0	0	0	0	0	0	0	0	0	0	0	0	0
Otu00442	0	0	0	0	0	0	0	0	0	0	0	0	0	0	0		Otu00442	0	0	0	0	0	0	0	0	0	0	0	0	0	0	0	0	0	0
Otu00113	-0.330002	-0.230164	-0.330002	-0.330002	0.317293	-0.211729	-0.330002	-0.228414	-0.330002	-0.20534	-0.186059	-0.330002	4.1525	-0.0955665	-0.330002		Otu00113	0.00108331	5.66572e-05	0	2.15063e-05	0	0	0	0	0	0	0	0	0	0	0	0	0	0
Otu00295	-0.391702	-0.391702	-0.391702	-0.391702	-0.391702	-0.391702	-0.391702	-0.391702	-0.391702	-0.391702	-0.391702	-0.391702	-0.391702	-0.391702	-0.391702		Otu00295	0	0	0	0	0	0	0	0	0	0	0	0	0	0	0	0	0	0
Otu00282	-0.444445	-0.444445	-0.444445	-0.444445	-0.444445	-0.444445	-0.444445	-0.444445	-0.444445	-0.444445	-0.444445	-0.444445	-0.444445	-0.444445	-0.444445		Otu00282	0	0	0	0	0	0	0	0	0	0	0	0	0	0	0	0	0	0
Otu00524	0	0	0	0	0	0	0	0	0	0	0	0	0	0	0		Otu00524	0	0	0	0	0	0	0	0	0	0	0	0	0	0	0	0	0	0
Otu00308	-0.707269	-0.707269	0.409652	-0.707269	-0.707269	0.304632	0.128023	-0.707269	-0.0967007	-0.707269	-0.707269	-0.707269	-0.707269	-0.707269	-0.707269		Otu00308	0	0	0	2.15063e-05	0	0	0	0	0	5.96362e-05	0	0	0.000102033	0	0	2.47881e-05	0	0
Otu00204	-0.792577	-0.792577	-0.792577	-0.206048	-0.792577	-0.792577	-0.792577	-0.792577	-0.606202	0.50969	-0.792577	-0.20662	-0.414949	-0.792577	0.0306593		Otu00204	3.49455e-05	0	7.61818e-05	0	0	0	0	0	0	0	0	0	0	0	0	0	0	0
Otu00446	0	0	0	0	0	0	0	0	0	0	0	0	0	0	0		Otu00446	0	0	0	0	0	0	0	0	0	0	0	0	0	0	0	0	0	0
Otu00222	-0.0537883	3.75694	-0.22387	1.54885	-0.000105886	0.212187	-0.359285	1.32865	-0.17376	1.29043	0.423389	-0.76092	1.02361	0.524978	-0.76092		Otu00222	0.000104836	7.5543e-05	0	4.30126e-05	0	0	0	0	0	0	0	0	0	0	0	0	0	0
Otu00371	-0.225976	-0.225976	-0.225976	-0.225976	1.22038	-0.225976	-0.225976	-0.225976	-0.225976	-0.225976	-0.225976	-0.225976	-0.225976	-0.225976	-0.225976		Otu00371	0	0	0	2.15063e-05	0	5.01454e-05	0.000207227	0.000559224	0	0	2.29305e-05	4.60522e-05	4.37286e-05	0	0	0	0	0
Otu00221	-0.394747	-0.394747	-0.394747	-0.394747	-0.394747	-0.394747	-0.394747	-0.394747	-0.394747	1.64814	-0.394747	-0.394747	-0.394747	-0.394747	-0.394747		Otu00221	0	0	0	0.000236569	0	0	0.000414454	0	2.60498e-05	1.98787e-05	0	0	2.91524e-05	0	0	2.47881e-05	0	0
Otu00390	0	0	0	0	0	0	0	0	0	0	0	0	0	0	0		Otu00390	0	0	0	0	0	0	0	0	0	0	0	0	0	0	0	0	0	0
Otu00161	-0.349557	-0.349557	-0.349557	-0.349557	-0.349557	-0.349557	-0.349557	-0.349557	-0.349557	-0.349557	-0.349557	-0.349557	-0.349557	-0.349557	-0.349557		Otu00161	0	0	0	0	0	0	0	0	0	0	0	0	0	0	0	0	0	0
Otu00188	-0.0825085	-0.997971	-0.476517	-0.399919	-0.997971	0.261827	-0.478009	-0.997971	-0.997971	0.661843	-0.997971	-0.997971	0.15717	-0.997971	-0.997971		Otu00188	0.000104836	0	0	0	0	0	0	0	0	0	0	0	0	0	0	0	0	0
Otu00395	-0.301808	-0.301808	-0.301808	-0.301808	-0.301808	-0.301808	-0.301808	-0.301808	-0.301808	-0.301808	-0.301808	-0.301808	-0.301808	-0.301808	-0.301808		Otu00395	0	0	0	0	0	0	0	0	0	0	0	0	0	0	0	0	0	0
Otu00205	-0.407394	-0.791548	-0.791548	-0.666068	-0.791548	-0.791548	-0.791548	-0.791548	-0.791548	-0.512946	-0.791548	-0.791548	0.33949	-0.791548	-0.791548		Otu00205	0.000244618	0	0	0	0	0	0	0	0	0	0	0	0	0	0	0	0	0
Otu00255	-0.258638	1.02515	-0.258638	-0.258638	0.930414	-0.258638	-0.258638	-0.258638	-0.258638	-0.258638	-0.258638	-0.258638	-0.258638	-0.258638	-0.258638		Otu00255	0	0	0	4.30126e-05	0	0	2.59034e-05	0	0	0	0	0	0	0	0	0	2.5e-05	0
Otu00281	-0.522741	-0.522741	-0.522741	-0.522741	-0.522741	-0.522741	-0.522741	-0.522741	-0.522741	-0.522741	1.14093	-0.522741	-0.522741	-0.522741	-0.522741		Otu00281	0	0	0	0	0.000127742	0	0	3.60789e-05	0	0	0	0	0	0	2.35721e-05	0	0	0
Otu00285	-0.660425	-0.660425	-0.660425	-0.660425	-0.660425	-0.660425	-0.660425	-0.660425	-0.660425	-0.660425	-0.660425	-0.660425	-0.660425	-0.660425	-0.660425		Otu00285	0	0	0	0	0	0	0	0	0	0	0	0	0	0	0	0	0	0
Otu00287	-0.268907	-0.268907	-0.268907	-0.268907	-0.268907	-0.268907	-0.268907	-0.268907	-0.268907	-0.268907	1.54057	-0.268907	-0.268907	-0.268907	-0.268907		Otu00287	0	0	0	4.30126e-05	0	1.67151e-05	0.000259034	0	0	0	0	0.00064473	0	1.82342e-05	0	2.47881e-05	0	0
Otu00314	-0.397863	-0.397863	-0.397863	-0.397863	-0.397863	-0.397863	-0.397863	-0.397863	-0.397863	3.04139	1.58773	-0.397863	-0.397863	-0.397863	-0.397863		Otu00314	0	0	0	0.00017205	0	0	7.77101e-05	1.80395e-05	0	0	4.5861e-05	0	1.45762e-05	0	0	0	0	0
Otu00233	0.125461	-0.69633	1.8002	-0.69633	-0.69633	-0.130883	-0.69633	-0.69633	0.668404	-0.69633	-0.69633	-0.69633	-0.69633	-0.69633	-0.69633		Otu00233	0	0	0	0	0	0	0	0	0	0	0	0	0	0	0	0	0	0
Otu00237	-0.470696	-0.470696	-0.470696	1.51837	-0.470696	-0.470696	0.393977	-0.470696	-0.470696	-0.194676	-0.470696	-0.470696	4.65183	-0.470696	-0.470696		Otu00237	0.000559128	0	0	0	0	0	0	0	0	0	0	0	0	0	0	0	0	0
Otu00349	-0.375137	-0.375137	-0.246741	-0.375137	-0.375137	-0.14249	-0.375137	-0.17531	-0.234761	-0.375137	-0.375137	-0.375137	-0.375137	-0.375137	1.175		Otu00349	0	0	0.000190454	0	0	0	0	0	0	0	0	0	0	0	0	0	0	0
Otu00313	-0.258362	-0.258362	-0.258362	-0.258362	-0.258362	-0.258362	-0.258362	-0.258362	-0.258362	-0.258362	-0.258362	-0.258362	-0.258362	-0.258362	-0.258362		Otu00313	0	0	0	0	0	0	0	0	0	0	0	0	0	0	0	0	0	0
Otu00325	-0.182574	-0.182574	-0.182574	-0.182574	-0.182574	-0.182574	-0.182574	-0.182574	-0.182574	-0.182574	-0.182574	-0.182574	-0.182574	-0.182574	-0.182574		Otu00325	0	0	0	0	0	0	0	0	0	0	0	0	0	0	0	0	0	0
Otu00330	0	0	0	0	0	0	0	0	0	0	0	0	0	0	0		Otu00330	0	0	0	0	0	0	0	0	0	0	0	0	0	0	0	0	0	0
Otu00470	0	0	0	0	0	0	0	0	0	0	0	0	0	0	0		Otu00470	0	0	0	0	0	0	0	0	0	0.000516847	0	0.000184209	0.000145762	0	0	0	0	2.79791e-05
Otu00584	0	0	0	0	0	0	0	0	0	0	0	0	0	0	0		Otu00584	0	0	0	0	0	0	0	0	0	0	0	0	0	0	0	0	0	0
Otu00146	-0.404068	-0.404068	-0.314804	2.05296	-0.404068	-0.404068	0.397007	-0.404068	-0.404068	0.618804	-0.404068	-0.404068	4.53943	-0.404068	0.242547		Otu00146	0.000873637	0	0.000114273	0	0	0	0	0	0	0	0	0	0	0	0	0	0	0
Otu00209	-0.820028	-0.820028	0.301687	-0.820028	-0.820028	0.0510393	-0.820028	-0.820028	0.931941	-0.820028	-0.820028	1.93404	-0.820028	-0.820028	1.88849		Otu00209	0	0	0.000266636	0	0	0	0	0	0	0	0	0	0	0	0	0	0	0
Otu00256	-0.628852	-0.628852	-0.459633	-0.628852	-0.628852	-0.628852	-0.628852	-0.628852	-0.443844	-0.628852	-0.628852	-0.628852	-0.628852	-0.628852	0.596945		Otu00256	0	0	0.000228545	0	0	0	0	0	0	0	0	0	0	0	0	0	0	0
Otu00275	1.99626	2.40163	-0.511644	1.12671	-0.511644	-0.511644	0.912787	0.970525	-0.511644	-0.511644	-0.511644	2.76187	1.59802	-0.511644	-0.511644		Otu00275	3.49455e-05	0	0	0	0	0	2.59034e-05	0	0	0	0	0	0.0003061	0	0	0.000619702	0	0
Otu00292	-0.652245	1.8774	-0.652245	-0.652245	1.22214	-0.652245	-0.652245	0.892149	-0.652245	-0.652245	1.53605	-0.652245	-0.652245	0.931757	-0.652245		Otu00292	0	0.000151086	0	0	0	0	0	0	0	0	0	0	0	0	0	0	0	0
Otu00387	-0.362439	-0.362439	-0.216552	-0.111464	-0.362439	-0.362439	-0.144235	-0.362439	-0.0434401	-0.0838195	-0.362439	-0.362439	-0.0392653	-0.362439	-0.362439		Otu00387	3.49455e-05	0	0	0	0	0	0	0	0	0	0	0	0	0	0	2.47881e-05	0	0
Otu00168	-0.222913	-0.222913	-0.222913	-0.222913	-0.222913	-0.222913	-0.222913	-0.222913	-0.222913	-0.222913	5.2437	-0.222913	-0.222913	0.45158	-0.222913		Otu00168	0	9.44287e-05	0	0	0	0	0	0	0	0	0	0	0	0	0	0	0	0
Otu00247	2.58645	-0.593817	-0.593817	2.07738	-0.593817	-0.281212	1.2125	-0.593817	-0.593817	1.05364	-0.593817	-0.593817	2.08144	-0.593817	1.90566		Otu00247	0.000244618	0	0.000228545	0	0	0	0	0	0	0	0	0	0	0	0	0	0	0
Otu00276	-0.681032	-0.681032	-0.681032	-0.681032	-0.681032	-0.681032	-0.681032	-0.681032	-0.681032	-0.681032	-0.681032	-0.681032	-0.681032	-0.681032	-0.681032		Otu00276	0	0	0	0	0	0	0	0	0	0	0	0	0	0	0	0	0	0
Otu00504	-0.26111	-0.26111	-0.26111	-0.26111	-0.26111	-0.26111	-0.26111	-0.26111	-0.26111	-0.26111	-0.26111	-0.26111	-0.26111	-0.26111	-0.26111		Otu00504	0	0	0	0	0	0	0	0	0	0	0	0	1.45762e-05	0	0	0	0	0
Otu00197	-0.504558	-0.504558	1.32692	-0.504558	-0.504558	0.0059885	-0.504558	-0.504558	-0.196501	-0.504558	-0.504558	2.40101	-0.504558	-0.504558	2.89724		Otu00197	0	0	0.000380909	0	0	0	0	0	0	0	0	0	0	0	0	0	0	0
Otu00392	0	0	0	0	0	0	0	0	0	0	0	0	0	0	0		Otu00392	0	0	0	0	0.00036726	0	0	0.000108237	0	0	0	0	0	0	0	0	0	0
Otu00620	0	0	0	0	0	0	0	0	0	0	0	0	0	0	0		Otu00620	0	0	0	0	0	0	0	0	0	0	0	0	0	0	0	0	0	0
Otu00106	-0.546611	-0.546611	0.0501968	-0.546611	-0.546611	1.61616	-0.546611	-0.546611	1.24775	-0.546611	-0.546611	0.479098	-0.546611	-0.546611	0.894453		Otu00106	0	0	0.000152364	0	0	0.000167151	0	0	5.20996e-05	0	0	0	0	0	0	0	0	0
Otu00114	3.23431	0.975032	0.371332	1.19258	1.38472	-0.0801626	-0.200344	2.1885	-0.768755	-0.768755	-0.768755	-0.768755	-0.768755	-0.768755	-0.768755		Otu00114	0	0	0	0	0	0	0	0	0	0	0	0	0	0	0	0	0	0
Otu00240	-0.431903	-0.431903	-0.431903	-0.431903	-0.431903	-0.431903	-0.431903	-0.431903	-0.431903	-0.431903	-0.431903	-0.431903	-0.431903	-0.431903	-0.431903		Otu00240	0	0	0	0	0	0	0	0	0	0	0	0	0	0	0	0	0	0
Otu00249	-0.224593	-0.48582	-0.611129	0.373559	-0.177284	-0.847776	-0.493822	-0.847776	-0.847776	-0.847776	-0.847776	-0.847776	0.200676	0.00215308	-0.847776		Otu00249	6.9891e-05	5.66572e-05	0	0	0	0	0	0	0	0	0	0	0	0	0	0	0	0
Otu00337	0	0	0	0	0	0	0	0	0	0	0	0	0	0	0		Otu00337	0	0	0	0	0	0	0	0	0	0	0	0	0	0	0	0	0	0
Otu00344	-0.474549	-0.474549	-0.474549	-0.474549	-0.474549	-0.474549	-0.474549	-0.474549	-0.474549	-0.474549	-0.474549	-0.474549	-0.474549	-0.474549	-0.474549		Otu00344	0	0	0	0	0	0	0	0	0	0	0	0	0	0	0	0	0	0
Otu00358	-0.182574	-0.182574	-0.182574	-0.182574	-0.182574	-0.182574	-0.182574	-0.182574	-0.182574	-0.182574	5.29465	-0.182574	-0.182574	-0.182574	-0.182574		Otu00358	0	0	0	4.30126e-05	0.000255485	0	7.77101e-05	0	0	0	0	2.30261e-05	2.91524e-05	0	0	0	0	0
Otu00254	-0.505747	0.123751	-0.0941817	-0.505747	-0.505747	-0.505747	-0.505747	-0.505747	-0.505747	-0.505747	-0.505747	-0.505747	-0.505747	-0.505747	-0.505747		Otu00254	0	0	0	0	0	0	0	0	0	0	0	0	0	0	0	0	0	0
Otu00268	-0.554206	-0.554206	-0.554206	-0.554206	-0.554206	-0.554206	-0.554206	-0.554206	-0.554206	-0.554206	-0.554206	-0.554206	-0.554206	-0.554206	-0.554206		Otu00268	0	0	0	0	0	0	0	0	0	0	0	0	0	0	0	0	0	0
Otu00386	0	0	0	0	0	0	0	0	0	0	0	0	0	0	0		Otu00386	0	0	0	0	0	0	0	0	0	0	0	0	0	0	0	0	0	0
Otu00389	0	0	0	0	0	0	0	0	0	0	0	0	0	0	0		Otu00389	0	0	0	0	0	0	0	0	0	0	0	0	0	0	0	0	0	0
Otu00186	-0.4991	-0.4991	-0.369468	-0.4991	-0.4991	0.440446	-0.4991	-0.4991	-0.0739176	-0.4991	-0.4991	-0.0535138	-0.4991	-0.4991	-0.186088		Otu00186	0	0	3.80909e-05	0	0	0	0	0	0	0	0	0	0	0	0	0	0	0
Otu00183	-0.290755	-0.379362	-0.194962	1.49348	-0.423599	0.441509	0.193612	-0.368853	-0.550332	4.01142	-0.402635	-0.0806939	1.04705	-0.666026	0.283006		Otu00183	0.000244618	3.77715e-05	0.000152364	0	0	0	0	0	0	0	0	0	0	0	0	0	0	0
Otu00266	-0.182574	-0.182574	-0.182574	-0.182574	-0.182574	-0.182574	-0.182574	-0.182574	-0.182574	-0.182574	-0.182574	-0.182574	-0.182574	-0.182574	-0.182574		Otu00266	0	0	0	2.15063e-05	0	0	0	0	0	3.97575e-05	0	0	0	0	0	0	0	0
Otu00283	-0.266411	-0.266411	-0.266411	-0.266411	-0.266411	-0.266411	-0.266411	-0.266411	-0.266411	-0.266411	4.95612	-0.266411	-0.266411	-0.266411	-0.266411		Otu00283	0	0	0	0.000107532	0.000111775	1.67151e-05	0	1.80395e-05	0	0	9.17221e-05	2.30261e-05	0	1.82342e-05	2.35721e-05	0	0	2.79791e-05
Otu00334	-0.262684	-0.262684	-0.262684	-0.262684	-0.262684	-0.262684	-0.262684	-0.262684	-0.262684	-0.262684	3.77444	-0.262684	-0.262684	-0.262684	-0.262684		Otu00334	0	0	0	0	9.58069e-05	0	0	0	0	0	0	2.30261e-05	0	0	0	0	0	0
Otu00437	0	0	0	0	0	0	0	0	0	0	0	0	0	0	0		Otu00437	0	0	0	0	0	0	0	0	0	0	0	0	1.45762e-05	0	0	0	0	0
Otu00443	-0.406263	-0.406263	-0.406263	-0.406263	-0.406263	1.67782	-0.406263	-0.406263	-0.406263	-0.406263	-0.406263	3.5473	-0.406263	-0.406263	-0.406263		Otu00443	0	0	0	0	0	0	0	0	0	0	0	0	0	0	2.35721e-05	0	0	0
Otu00517	0	0	0	0	0	0	0	0	0	0	0	0	0	0	0		Otu00517	0	0	0	0	0	0	0	0	0	0	0	0	0	0	0	0	0	0
Otu00178	-0.758389	-0.758389	0.459176	-0.758389	-0.758389	0.344693	1.06273	-0.758389	2.56954	0.404281	-0.758389	1.33419	1.9388	-0.758389	0.711589		Otu00178	6.9891e-05	0	3.80909e-05	0	0	0	7.77101e-05	0	0.000494946	0.00015903	0	0	1.45762e-05	0	4.71442e-05	7.43642e-05	0	2.79791e-05
Otu00326	-0.268894	-0.268894	-0.268894	-0.268894	-0.268894	-0.268894	-0.268894	-0.268894	-0.268894	-0.268894	-0.268894	-0.268894	-0.268894	-0.268894	-0.268894		Otu00326	0	0	0	0	0	0	0	0	0	0	0	0	0	0	0	0	0	0
Otu00245	0.496429	-0.82597	-0.836416	0.459003	0.136635	-0.405465	0.749793	0.284908	-0.980321	-0.353514	-0.586883	-0.150913	0.984342	-0.731757	-0.939982		Otu00245	0.000209673	5.66572e-05	3.80909e-05	0	0	0	0	0	0	0	0	0	0	0	0	0	0	0
Otu00261	-0.603199	-0.603199	-0.603199	-0.603199	-0.603199	-0.603199	-0.603199	-0.603199	-0.603199	-0.603199	-0.603199	-0.603199	-0.603199	-0.603199	-0.603199		Otu00261	0	0	0	0	0	0	0	0	0	0	0	0	0	0	0	0	0	0
Otu00338	-0.326693	-0.326693	-0.326693	-0.326693	-0.326693	-0.326693	-0.326693	-0.326693	-0.326693	-0.326693	-0.326693	-0.326693	-0.326693	-0.326693	-0.326693		Otu00338	0	0	0	0	0	0	0	0	0	0	0	0	0	0	0	0	0	0
Otu00404	-0.368838	-0.368838	-0.368838	-0.368838	-0.368838	-0.368838	-0.368838	-0.368838	-0.368838	-0.368838	-0.368838	-0.368838	-0.368838	-0.368838	-0.368838		Otu00404	0	0	0	0	0	0	0	0	0	0	0	0	0	0	0	0	0	0
Otu00315	-0.469282	-0.469282	-0.469282	-0.469282	-0.469282	-0.469282	-0.469282	-0.469282	-0.469282	-0.469282	-0.469282	-0.469282	-0.469282	-0.469282	-0.469282		Otu00315	0	0	0	0	0	0	0	0	0	0	0	0	0	0	0	0	0	0
Otu00411	-0.246248	-0.246248	-0.246248	-0.246248	-0.246248	-0.246248	-0.246248	-0.246248	-0.246248	-0.246248	-0.246248	-0.246248	-0.246248	-0.246248	-0.246248		Otu00411	0	0	0	0	0	0	0	0	0	0	0	0	0	0	0	0	0	0
Otu00463	-0.25039	-0.25039	-0.25039	-0.25039	-0.25039	-0.25039	-0.25039	-0.25039	-0.25039	-0.25039	-0.25039	-0.25039	-0.25039	-0.25039	-0.25039		Otu00463	0	0	0	0	0	0	2.59034e-05	0	0	9.93937e-05	0	0	1.45762e-05	0	0	0	0	0
Otu00495	-0.424133	-0.424133	-0.424133	-0.424133	-0.424133	-0.424133	-0.424133	-0.424133	-0.424133	-0.424133	-0.424133	-0.424133	-0.424133	-0.424133	-0.424133		Otu00495	0	0	0	0	0	0	0	0	0	0	0	0	0	0	0	0	0	0
Otu00718	0	0	0	0	0	0	0	0	0	0	0	0	0	0	0		Otu00718	0	0	0	0	0	0	0	0	0	0	0	0	0	0	0	0	0	0
Otu00198	-0.773244	-0.773244	-0.773244	0.133196	-0.773244	0.181466	0.0148386	-0.773244	-0.773244	0.233038	-0.773244	1.03787	1.56115	-0.773244	3.04352		Otu00198	6.9891e-05	0	0.000114273	0	0	0	0	0	0	0	0	0	0	0	0	0	0	0
Otu00318	-0.360525	-0.360525	-0.360525	-0.360525	-0.360525	-0.360525	0.707628	-0.360525	-0.360525	-0.360525	-0.360525	-0.360525	-0.360525	-0.360525	-0.360525		Otu00318	0	0	0	2.15063e-05	0	0	0	0	0	1.98787e-05	0	0	4.37286e-05	0	4.71442e-05	0	0	5.59581e-05
Otu00298	-0.778088	-0.778088	-0.778088	0.0331681	-0.778088	-0.778088	-0.778088	-0.778088	-0.778088	1.02314	-0.778088	-0.778088	-0.778088	-0.778088	-0.778088		Otu00298	0	0	0	0	0	0	0	0	0	0	0	0	0	0	0	0	0	0
Otu00320	-0.523238	-0.523238	-0.523238	-0.523238	-0.523238	-0.523238	-0.523238	-0.523238	-0.523238	-0.523238	-0.523238	-0.523238	-0.523238	-0.523238	-0.523238		Otu00320	0	0	0	0	0	0	0	0	0	0	0	0	0	0	0	0	0	0
Otu00350	-0.407757	-0.407757	-0.407757	-0.407757	-0.407757	-0.407757	-0.407757	-0.407757	-0.407757	-0.407757	-0.407757	-0.407757	-0.407757	-0.407757	-0.407757		Otu00350	0	0	0	0	0	0	0	0	0	0	0	0	0	0	0	0	0	0
Otu00378	-0.320748	-0.320748	-0.320748	-0.320748	-0.320748	-0.320748	-0.320748	-0.320748	-0.320748	-0.320748	-0.320748	-0.320748	-0.320748	-0.320748	-0.320748		Otu00378	0	0	0	0	0	0	0	0	0	0	0	0	0	0	0	0	0	0
Otu00532	0	0	0	0	0	0	0	0	0	0	0	0	0	0	0		Otu00532	0	0	0	0	0	0	0	0	0	0	0	0	0	0	0	0	0	0
Otu00331	-0.326644	2.60761	-0.326644	-0.326644	-0.326644	-0.326644	-0.326644	-0.326644	-0.326644	-0.326644	-0.326644	-0.326644	-0.326644	-0.326644	-0.326644		Otu00331	0	0	0	0	0.000255485	0	0	0	0	0	2.29305e-05	0	0	0	0	0	0	0
Otu00332	-0.611614	1.58126	-0.611614	-0.611614	0.516749	-0.611614	-0.611614	0.38008	-0.611614	-0.611614	0.0909652	-0.611614	-0.611614	2.43977	-0.611614		Otu00332	0	0.000302172	0	0	0	0	0	0	0	0	0	0	0	0	0	0	0	0
Otu00346	-0.306423	-0.306423	-0.306423	-0.306423	-0.306423	-0.306423	-0.306423	-0.306423	-0.306423	-0.306423	-0.306423	-0.306423	-0.306423	-0.306423	-0.306423		Otu00346	0	0	0	0	0	0	0	0	0	0	0	0	0	0	0	0	0	0
Otu00393	-0.326383	-0.326383	-0.326383	-0.326383	-0.326383	-0.326383	-0.326383	-0.326383	-0.326383	-0.326383	-0.326383	-0.326383	-0.326383	-0.326383	-0.326383		Otu00393	0	0	0	0	0	0	0	0	0	0	0	0	0	0	0	0	0	0
Otu00441	-0.361352	-0.361352	-0.361352	-0.361352	-0.361352	-0.361352	-0.361352	-0.361352	-0.361352	-0.361352	-0.361352	-0.361352	-0.361352	-0.361352	-0.361352		Otu00441	0	0	0	0	0	0	0	0	0	0	0	0	0	0	0	0	0	0
Otu00579	-0.262428	-0.262428	-0.262428	-0.262428	-0.262428	-0.262428	-0.262428	-0.262428	-0.262428	-0.262428	-0.262428	-0.262428	-0.262428	-0.262428	-0.262428		Otu00579	0	0	0	0	0	0	0	0	0	0	0	0	0	0	0	2.47881e-05	0	0
Otu00280	-0.544656	-0.544656	2.08208	-0.544656	-0.544656	-0.14803	-0.544656	-0.544656	0.651939	-0.544656	-0.544656	3.21739	-0.544656	-0.544656	2.09808		Otu00280	0	0	0.000190454	0	0	0	0	0	0	0	0	0	0	0	0	0	0	0
Otu00319	-0.455139	-0.455139	-0.455139	-0.455139	-0.455139	0.672243	-0.455139	-0.455139	-0.455139	-0.455139	-0.455139	-0.455139	-0.455139	-0.455139	-0.455139		Otu00319	0	0	0	0	0	0	0	0	0	0	0	0	0	0	0	2.47881e-05	0	0
Otu00310	-0.0337655	1.43531	-0.771299	0.542689	-0.209528	-0.63095	-0.168534	-0.675135	-0.944154	-0.944154	-0.181792	-0.944154	-0.944154	0.297482	-0.944154		Otu00310	0	0.000113314	0	0	0	0	0	0	0	0	0	0	0	0	0	0	0	0
Otu00376	-0.697984	-0.697984	-0.697984	-0.697984	0.433667	0.749436	-0.697984	-0.697984	-0.261307	-0.697984	1.94437	-0.697984	-0.697984	-0.219816	0.266439		Otu00376	0	1.88857e-05	3.80909e-05	0	0	0	0	0	0	0	0	0	0	0	0	0	0.000375	0
Otu00423	0	0	0	0	0	0	0	0	0	0	0	0	0	0	0		Otu00423	0	0	0	0	0	0	0	0	0	0	0	0	2.91524e-05	0	0	2.47881e-05	2.5e-05	2.79791e-05
Otu00455	-0.182574	-0.182574	-0.182574	-0.182574	-0.182574	-0.182574	-0.182574	-0.182574	-0.182574	-0.182574	-0.182574	-0.182574	-0.182574	-0.182574	-0.182574		Otu00455	0	0	0	0	0	1.67151e-05	0	0	0	1.98787e-05	0.000343958	0	0	3.64684e-05	0	0	2.5e-05	0
Otu00490	-0.510941	-0.510941	-0.510941	2.94572	-0.510941	-0.510941	-0.510941	-0.510941	-0.510941	-0.510941	-0.510941	-0.510941	1.71458	-0.510941	1.9149		Otu00490	3.49455e-05	0	3.80909e-05	0	0	0	0	0	0	0	0	0	0	0	0	0	0	0
Otu00538	-0.262679	-0.262679	-0.262679	-0.262679	-0.262679	-0.262679	-0.262679	-0.262679	-0.262679	-0.262679	-0.262679	-0.262679	-0.262679	-0.262679	-0.262679		Otu00538	0	0	0	0	0	0	0	0	0	0	0	0	0	1.82342e-05	0	0	0	0
Otu00626	0	0	0	0	0	0	0	0	0	0	0	0	0	0	0		Otu00626	0	0	0	0	0	0	0	0	0	0	0	0	0	0	0	0	0	0
Otu00284	-0.361162	-0.361162	-0.361162	-0.361162	-0.361162	-0.361162	-0.361162	-0.361162	1.43166	-0.361162	-0.361162	-0.361162	-0.361162	-0.361162	-0.361162		Otu00284	0	0	0	0	0	0	0	0	0	0	0	0	0	0	2.35721e-05	0	0	5.59581e-05
Otu00286	-0.482692	-0.482692	-0.482692	-0.482692	-0.482692	0.134682	-0.482692	-0.482692	-0.110176	-0.482692	-0.482692	-0.482692	-0.482692	-0.482692	0.340027		Otu00286	0	0	3.80909e-05	0	0	0	0	0	0	0	0	0	0	0	0	0	0	8.39372e-05
Otu00271	-0.684031	-0.684031	1.20834	-0.684031	-0.684031	2.17336	-0.684031	-0.684031	1.72973	-0.684031	-0.684031	-0.141975	-0.684031	-0.684031	2.74298		Otu00271	0	0	0.000342818	0	0	0	0	0	0	0	0	0	0	0	0	0	0	0
Otu00248	0.00464139	-0.868008	0.457506	0.842241	-0.868008	-0.868008	-0.372363	-0.868008	-0.143412	2.92925	-0.868008	-0.868008	-0.133929	-0.471287	-0.868008		Otu00248	3.49455e-05	1.88857e-05	0	0	0	3.34303e-05	0	0	0	0	0	0	0	0	0	0	0	0
Otu00291	-0.421276	-0.675009	-1.02658	-0.235715	-1.02658	-1.02658	0.348617	0.40436	-1.02658	0.729374	0.494074	0.553607	-1.02658	-0.201033	-1.02658		Otu00291	0	5.66572e-05	0	0	0	0	0	0	0	0	0	0	0	0	0	0	0	0
Otu00300	-0.182574	-0.182574	-0.182574	5.29465	-0.182574	-0.182574	-0.182574	-0.182574	-0.182574	-0.182574	-0.182574	-0.182574	-0.182574	-0.182574	-0.182574		Otu00300	0	0	0	0	0	0	0	0	2.60498e-05	0	6.87916e-05	0	0.000102033	3.64684e-05	0	7.43642e-05	0	0
Otu00323	0	0	0	0	0	0	0	0	0	0	0	0	0	0	0		Otu00323	0	0	0	0	0	0	0.000181324	0	0	3.97575e-05	2.29305e-05	0	4.37286e-05	0	0	0	5e-05	0
Otu00335	-0.433585	-0.433585	-0.433585	-0.433585	-0.433585	-0.433585	-0.433585	-0.433585	-0.433585	-0.433585	-0.433585	-0.433585	-0.433585	-0.433585	-0.433585		Otu00335	0	0	0	0	0	0	0	0	0	0	0	0	0	0	0	0	0	0
Otu00497	-0.182574	-0.182574	-0.182574	-0.182574	-0.182574	-0.182574	-0.182574	-0.182574	-0.182574	-0.182574	-0.182574	-0.182574	-0.182574	-0.182574	-0.182574		Otu00497	0	0	0	0	0	0	0	0	0	0	0	0	0	0	0	0	0	0
Otu00508	-0.182574	-0.182574	-0.182574	-0.182574	-0.182574	-0.182574	-0.182574	-0.182574	-0.182574	-0.182574	-0.182574	-0.182574	-0.182574	-0.182574	-0.182574		Otu00508	0	0	0	0	0	0	0	0	0	0	0	0	0.000204067	0	0	0	0	0
Otu00510	-0.182574	-0.182574	-0.182574	-0.182574	-0.182574	-0.182574	-0.182574	-0.182574	-0.182574	-0.182574	-0.182574	-0.182574	-0.182574	-0.182574	-0.182574		Otu00510	0	0	0	0	0	0	0	0	0	7.9515e-05	0	0	2.91524e-05	0	0	2.47881e-05	5e-05	0
Otu00553	0	0	0	0	0	0	0	0	0	0	0	0	0	0	0		Otu00553	0	0	0	0	0	0	0	0	0	0	0	0	0	0	0	0	0	0
Otu00202	-0.182574	-0.182574	-0.182574	-0.182574	-0.182574	-0.182574	-0.182574	-0.182574	-0.182574	-0.182574	-0.182574	-0.182574	5.29465	-0.182574	-0.182574		Otu00202	3.49455e-05	0	0	0	0	0	0	0	0	0	0	0	0	0	0	0	0	2.79791e-05
Otu00265	-0.253058	-0.253058	-0.253058	-0.253058	-0.253058	-0.253058	-0.253058	-0.253058	-0.253058	-0.253058	-0.253058	-0.253058	-0.253058	-0.253058	-0.253058		Otu00265	0	0	0	0	0	0	0	0	0	0	0	0	0	0	0	0	0	0
Otu00317	-0.500911	-0.500911	-0.500911	-0.500911	-0.500911	-0.500911	-0.500911	-0.500911	0.41437	-0.500911	-0.500911	-0.500911	-0.500911	-0.500911	-0.500911		Otu00317	0	0	0	0	0	0	0	0	0	0	0	0	0	0	0	0	0	0
Otu00356	-0.470078	-0.470078	-0.470078	-0.470078	-0.470078	-0.470078	-0.470078	-0.470078	-0.470078	-0.470078	-0.470078	-0.470078	-0.470078	-0.470078	-0.470078		Otu00356	0	0	0	0	0	0	0	0	0	0	0	0	0	0	0	0	0	0
Otu00414	-0.479326	-0.479326	-0.479326	-0.479326	-0.479326	-0.479326	-0.479326	-0.479326	0.501225	-0.479326	-0.479326	1.06208	-0.479326	-0.479326	-0.479326		Otu00414	0	0	0	0	0	0	0	0	0	0	0	0	0	0	0	0	0	0
Otu00425	-0.440112	-0.440112	-0.440112	-0.440112	-0.440112	1.95398	-0.440112	-0.440112	0.04141	-0.440112	-0.440112	0.316832	-0.440112	-0.440112	0.0916202		Otu00425	0	0	3.80909e-05	0	0	0	0	0	0	0	0	0.000207235	0	0	0	0	0	0
Otu00465	-0.346888	-0.346888	-0.346888	-0.346888	-0.346888	-0.346888	-0.346888	-0.346888	-0.346888	1.74276	-0.346888	-0.346888	-0.346888	-0.346888	-0.346888		Otu00465	0	0	0	0	0	0	0	0	0	0	0	0	0	0	0	0	0	0
Otu00551	-0.262001	-0.262001	-0.262001	-0.262001	-0.262001	-0.262001	-0.262001	-0.262001	-0.262001	3.37705	-0.262001	-0.262001	3.95897	-0.262001	-0.262001		Otu00551	3.49455e-05	0	0	0	0	0	0	0	0	0	0	0	0	0	0	0	0	0
Otu00623	0	0	0	0	0	0	0	0	0	0	0	0	0	0	0		Otu00623	0	0	0	0	0	0	0	0	0	0	0	0	0	0	2.35721e-05	0	5e-05	0
Otu00729	0	0	0	0	0	0	0	0	0	0	0	0	0	0	0		Otu00729	0	0	0	0	0	0	0	0	0	0	0	0	0	0	0	0	0	0
Otu00304	-0.378968	-0.378968	1.60967	-0.378968	-0.378968	-0.378968	-0.378968	2.71602	-0.378968	-0.378968	-0.378968	-0.378968	-0.378968	-0.378968	-0.378968		Otu00304	0	0	0	0	0	0	0	0	0	0	0	0	1.45762e-05	0	0	0	0	5.59581e-05
Otu00343	-0.477446	-0.477446	-0.477446	-0.477446	-0.477446	-0.477446	-0.477446	-0.477446	-0.477446	-0.477446	-0.477446	-0.477446	-0.477446	-0.477446	-0.477446		Otu00343	0	0	0	0	0	0	0	0	0	0	0	0	0	0	0	0	0	0
Otu00359	-0.56619	-0.56619	2.51752	-0.56619	-0.56619	0.957678	-0.56619	-0.56619	3.11174	-0.56619	-0.56619	1.36102	-0.56619	-0.56619	0.110717		Otu00359	0	0	3.80909e-05	0	0	0	0	0	0	0	0	0	0	0	0	0	0	0
Otu00365	-0.261293	-0.261293	-0.261293	-0.261293	-0.261293	-0.261293	-0.261293	-0.261293	-0.261293	-0.261293	-0.261293	-0.261293	-0.261293	-0.261293	-0.261293		Otu00365	0	0	0	6.45189e-05	0	0	0.000284937	0	0	0	0	0	0	5.47026e-05	0	0	0	0
Otu00418	-0.478231	-0.478231	-0.478231	-0.478231	-0.478231	-0.478231	1.82514	-0.478231	-0.478231	2.04272	-0.478231	-0.478231	0.00911545	0.0485265	-0.478231		Otu00418	3.49455e-05	3.77715e-05	0	0	0	0	0	0	0	0	0	0	0	0	0	0	0	0
Otu00427	-0.488431	-0.488431	0.135981	-0.488431	-0.488431	-0.488431	-0.488431	-0.488431	0.876918	-0.488431	-0.488431	1.65787	-0.488431	-0.488431	4.03473		Otu00427	0	0	0.000114273	0	0	0	0	0	0	0	0	0	0	0	0	0	0	0
Otu00520	-0.24572	-0.24572	-0.24572	-0.24572	-0.24572	-0.24572	-0.24572	-0.24572	-0.24572	-0.24572	-0.24572	-0.24572	-0.24572	-0.24572	-0.24572		Otu00520	0	0	0	0	0	0	0	0	0	0	0	0	0	0	0	0	0	0
Otu00640	-0.26111	-0.26111	-0.26111	-0.26111	-0.26111	-0.26111	-0.26111	-0.26111	-0.26111	-0.26111	-0.26111	-0.26111	-0.26111	-0.26111	-0.26111		Otu00640	0	0	0	0	0	0	2.59034e-05	0	0	0	0	0	0	0	0	2.47881e-05	0	0
Otu00158	-0.657776	0.91382	-0.144022	-0.657776	0.797848	0.27312	0.879075	0.141797	-0.657776	0.323406	1.6081	-0.657776	-0.657776	-0.657776	-0.657776		Otu00158	0	0	0	0	0	0	0	0	0	0	0	0	0	1.82342e-05	0	0	0	0
Otu00260	-0.647205	-0.647205	1.2741	-0.647205	-0.647205	-0.212043	-0.647205	-0.647205	0.403081	-0.647205	-0.647205	0.17831	-0.647205	-0.647205	0.512598		Otu00260	0	0	7.61818e-05	0	0	0	0	0	0	0	0	0	0	0	0	0	0	2.79791e-05
Otu00321	1.66006	-0.625473	0.00161789	0.296322	-0.654123	0.366084	0.504925	0.171432	2.03898	-1.01372	-1.01372	-0.14121	-0.451417	-0.405945	2.66375		Otu00321	3.49455e-05	3.77715e-05	0.000228545	0	0	0	0	0	0	0	0	0	1.45762e-05	0	0	0	0	0
Otu00370	-0.641529	-0.641529	0.748514	0.155585	0.0148739	0.198033	-0.641529	-0.641529	2.39796	-0.641529	-0.641529	0.951143	0.384892	-0.641529	1.59609		Otu00370	3.49455e-05	0	7.61818e-05	0	0	0	0	0	0	0	0	0	0	0	4.71442e-05	0	0	0.000111916
Otu00433	2.19015	-0.36698	-0.36698	-0.36698	-0.36698	-0.36698	-0.36698	-0.36698	-0.36698	-0.36698	-0.36698	-0.36698	-0.36698	-0.36698	-0.36698		Otu00433	0	0	0	0	0	0	0	0	0	0	0.000229305	0	0	0	0	0	0	0
Otu00435	-0.182574	-0.182574	-0.182574	-0.182574	-0.182574	-0.182574	-0.182574	-0.182574	-0.182574	-0.182574	-0.182574	-0.182574	-0.182574	-0.182574	-0.182574		Otu00435	0	0	0	0	0	0	0	0	0	0	0	0	0	0	0	0	0	0
Otu00472	0	0	0	0	0	0	0	0	0	0	0	0	0	0	0		Otu00472	0	0	0	0	0	0	2.59034e-05	0	0	0	0	0	1.45762e-05	0	0	4.95761e-05	0	0
Otu00518	-0.231661	-0.231661	-0.231661	-0.231661	-0.231661	-0.231661	-0.231661	-0.231661	-0.231661	-0.231661	-0.231661	-0.231661	-0.231661	-0.231661	-0.231661		Otu00518	0	0	0	0	0	0	0	0	0	0	0	0	0	0	0	0	0	0
Otu00527	-0.26112	-0.26112	-0.26112	-0.26112	-0.26112	-0.26112	-0.26112	-0.26112	-0.26112	-0.26112	-0.26112	-0.26112	-0.26112	-0.26112	-0.26112		Otu00527	0	0	0	0	0	0	0	0	0	0	0	0	0	0	0	0	0	0
Otu00546	-0.254734	-0.254734	-0.254734	-0.254734	-0.254734	-0.254734	-0.254734	-0.254734	-0.254734	-0.254734	-0.254734	-0.254734	-0.254734	-0.254734	-0.254734		Otu00546	0	0	0	0	0	0	0	0	0	0	0	0	0	0	0	0	0	0
Otu00795	0	0	0	0	0	0	0	0	0	0	0	0	0	0	0		Otu00795	0	0	0	0	0	0	0	0	0	0	0	0	0	0	0	0	0	0
Otu00809	0	0	0	0	0	0	0	0	0	0	0	0	0	0	0		Otu00809	0	0	0	0	1.59678e-05	0	0	0	0	0	0.000252236	0	0	0	0	0	0	0
Otu00943	0	0	0	0	0	0	0	0	0	0	0	0	0	0	0		Otu00943	0	0	0	0	0	0	0	0	0	0	0	0	0	0	0	0	0	0
Otu00225	0	0	0	0	0	0	0	0	0	0	0	0	0	0	0		Otu00225	0	0	0	0	0	1.67151e-05	0	0	0	0	0	0	0	0	0	0	0	0
Otu00372	0	0	0	0	0	0	0	0	0	0	0	0	0	0	0		Otu00372	0	0	0	0	0	0	0	0	0	0	0	0	1.45762e-05	1.82342e-05	0.000141433	0	0	8.39372e-05
Otu00379	-0.403056	-0.403056	-0.403056	-0.403056	-0.403056	-0.403056	-0.403056	-0.403056	-0.403056	-0.403056	-0.403056	-0.403056	-0.403056	-0.403056	-0.403056		Otu00379	0	0	0	0	0	0	0	0	0	0	0	0	0	0	0	0	0	0
Otu00415	-0.38139	-0.38139	-0.38139	-0.38139	-0.38139	-0.38139	-0.38139	-0.38139	-0.38139	-0.38139	-0.38139	-0.38139	-0.38139	-0.38139	-0.38139		Otu00415	0	0	0	0	0	0	0	0	0	0	0	0	0	0	0	0	0	0
Otu00301	-0.244987	-0.244987	-0.244987	-0.244987	-0.244987	-0.244987	-0.244987	-0.244987	-0.244987	2.05284	-0.244987	-0.244987	-0.244987	-0.244987	-0.244987		Otu00301	0	0	0	0	0	0	0	1.80395e-05	0	0	9.17221e-05	0	0	1.82342e-05	0	0	0	0
Otu00351	-0.543768	-0.543768	-0.543768	-0.543768	-0.543768	-0.543768	-0.543768	-0.543768	-0.543768	-0.543768	-0.543768	-0.543768	-0.543768	-0.543768	-0.543768		Otu00351	0	0	0	0	0	0	0	0	0	0	0	0	0	0	0	0	0	0
Otu00354	1.74283	-0.577692	-0.577692	0.635068	-0.577692	-0.577692	0.213111	-0.577692	-0.577692	1.77841	-0.577692	-0.577692	3.3264	-0.577692	-0.577692		Otu00354	0.000349455	0	0	0	0	0	0	0	0	0	0	0	0	0	0	0	0	0
Otu00409	-0.447625	-0.447625	-0.447625	-0.447625	-0.447625	-0.447625	-0.447625	-0.447625	-0.447625	2.87564	1.471	-0.447625	-0.447625	-0.447625	-0.447625		Otu00409	0	0	0	0.00017205	0	0	0.000103614	0	0	0	0	0	0	0	0	0	0	0
Otu00416	-0.372409	-0.372409	1.41564	-0.372409	-0.372409	-0.372409	-0.372409	-0.372409	-0.372409	-0.372409	-0.372409	-0.372409	-0.372409	-0.372409	-0.372409		Otu00416	0	0	0	0	0	0	0	0	0	1.98787e-05	0	0	4.37286e-05	0	0	0	0	2.79791e-05
Otu00419	-0.182574	-0.182574	-0.182574	-0.182574	-0.182574	-0.182574	-0.182574	-0.182574	-0.182574	-0.182574	-0.182574	-0.182574	-0.182574	-0.182574	-0.182574		Otu00419	0	0	0	0.000107532	0	0	0.00023313	0	0	0	0	0	0	0	0	0	0	0
Otu00451	0	0	0	0	0	0	0	0	0	0	0	0	0	0	0		Otu00451	0	0	0	0	0	0	0	0	0	0	0	0	0	0	0	0	0	0
Otu00534	0	0	0	0	0	0	0	0	0	0	0	0	0	0	0		Otu00534	0	0	0	2.15063e-05	0	0	0	0	0	0	0	0	0	0	0	0	0	0
Otu00548	0	0	0	0	0	0	0	0	0	0	0	0	0	0	0		Otu00548	0	0	0	0	0	0	0	0	0	0	0	0.000230261	0	0	2.35721e-05	2.47881e-05	0	0
Otu00561	0	0	0	0	0	0	0	0	0	0	0	0	0	0	0		Otu00561	0	0	0	0	0	0	0	0	0	0	0	0	0	0	0	0	0	0
Otu00621	0	0	0	0	0	0	0	0	0	0	0	0	0	0	0		Otu00621	0	0	0	2.15063e-05	0	1.67151e-05	0	0	0	0	0	0	1.45762e-05	0	0	0	0	0
Otu01084	0	0	0	0	0	0	0	0	0	0	0	0	0	0	0		Otu01084	0	0	0	0	0	0	0	0	0	0	0	0	0	0	0	0	0	0
Otu00401	0	0	0	0	0	0	0	0	0	0	0	0	0	0	0		Otu00401	0	0	0	0	0	0	0	0	0	0	0	0	0	0	0	0	0	0
Otu00602	-0.262574	-0.262574	-0.262574	-0.262574	-0.262574	-0.262574	-0.262574	-0.262574	-0.262574	-0.262574	-0.262574	-0.262574	-0.262574	-0.262574	-0.262574		Otu00602	0	0	0	0	0	0	0	0	0	0	0	0	0	0	0	0	0	2.79791e-05
Otu00270	-0.763518	-0.763518	-0.120417	-0.763518	-0.763518	0.984381	-0.282573	-0.763518	0.291142	1.0788	-0.763518	-0.763518	1.37341	-0.763518	-0.763518		Otu00270	0.000104836	0	0	0	0	0	0	0	0	0	0	0	0	0	0	0	0	0
Otu00294	0.0799524	-0.850574	2.32964	-0.242681	-0.850574	-0.21031	-0.322056	-0.850574	-0.850574	-0.175724	-0.850574	0.364025	-0.850574	-0.850574	-0.850574		Otu00294	0	0	0	0	0	0	0	0	0	0	0	0	0	0	0	0	0	0
Otu00407	-0.572257	-0.572257	0.0311763	-0.572257	0.282599	1.61452	-0.572257	-0.572257	-0.572257	-0.572257	0.758441	-0.572257	-0.572257	-0.572257	-0.572257		Otu00407	0	0	0	0	0	0	0	0	0	0	0	0	5.83048e-05	0	0	0	0	0
Otu00412	-0.538902	-0.538902	-0.538902	-0.538902	-0.538902	-0.538902	-0.538902	-0.538902	-0.538902	-0.538902	-0.538902	-0.538902	-0.538902	-0.538902	-0.538902		Otu00412	0	0	0	0	0	0	0	0	0	0	0	0	0	0	0	0	0	0
Otu00420	-0.623225	-0.0831101	2.55492	-0.623225	-0.122967	0.0166225	-0.0950512	-0.623225	0.535003	0.0511864	-0.623225	-0.623225	-0.623225	-0.623225	-0.623225		Otu00420	0	0	0	0	0	0	0	0	0	0	0	0	1.45762e-05	0	0	0	0	0
Otu00422	-0.47644	-0.47644	-0.47644	-0.47644	-0.47644	-0.47644	-0.47644	-0.47644	-0.47644	-0.47644	-0.47644	-0.47644	-0.47644	-0.47644	-0.47644		Otu00422	0	0	0	0	0	0	0	0	0	0	0	0	0	0	0	0	0	0
Otu00447	1.69504	-0.679906	2.02567	-0.679906	-0.679906	0.409509	2.9172	-0.679906	-0.679906	-0.105774	-0.679906	-0.679906	-0.679906	-0.679906	-0.679906		Otu00447	0	0	0	0	0	0	0	0	0	0	0	0	0	0	0	2.47881e-05	0	0
Otu00468	0	0	0	0	0	0	0	0	0	0	0	0	0	0	0		Otu00468	0	0	0	0	0	0	0	0	0	0	0	0	0	0	0	0	0	0
Otu00474	-0.239946	-0.239946	-0.239946	-0.239946	-0.239946	-0.239946	-0.239946	-0.239946	-0.239946	-0.239946	-0.239946	-0.239946	-0.239946	-0.239946	-0.239946		Otu00474	0	0	0	0	0	0	0	0	0	0	0	0	0	0	0	0	0	0
Otu00482	1.8118	-0.410726	-0.410726	-0.410726	-0.410726	-0.410726	-0.410726	-0.410726	-0.410726	-0.410726	-0.410726	-0.410726	-0.410726	-0.410726	-0.410726		Otu00482	0	0	0	0	0	0	2.59034e-05	0	0	3.97575e-05	0	0	0	0	0	0	0	0
Otu00513	0	0	0	0	0	0	0	0	0	0	0	0	0	0	0		Otu00513	0	0	0	0	0	0.000117006	0	0	0.000156299	0	0	0.000207235	0	0	0	0	0	2.79791e-05
Otu00575	-0.260355	-0.260355	-0.260355	-0.260355	-0.260355	-0.260355	-0.260355	-0.260355	-0.260355	-0.260355	-0.260355	-0.260355	-0.260355	-0.260355	-0.260355		Otu00575	0	0	0	0	0	0	0	0	0	0	0	0	0	0	0	0	0	2.79791e-05
Otu00597	-0.322798	-0.322798	2.19612	-0.322798	-0.322798	-0.322798	-0.322798	-0.322798	-0.322798	-0.322798	-0.322798	-0.322798	-0.322798	-0.322798	-0.322798		Otu00597	0	0	0	0	0	0	0	0	0	1.98787e-05	0	0	2.91524e-05	0	0	0	0	0
Otu00606	0	0	0	0	0	0	0	0	0	0	0	0	0	0	0		Otu00606	0	0	0	0	0	0	0	0	0	0	0	0	0	0	0	0	0	0
Otu00622	-0.182574	-0.182574	-0.182574	-0.182574	-0.182574	-0.182574	-0.182574	-0.182574	-0.182574	-0.182574	-0.182574	-0.182574	-0.182574	-0.182574	-0.182574		Otu00622	0	0	0	0	0	0	0	0	0	0	0	0	0	0	0	0	0	0
Otu00721	-0.404665	-0.404665	4.35164	-0.404665	-0.404665	-0.404665	-0.404665	-0.404665	0.750913	-0.404665	-0.404665	-0.404665	-0.404665	-0.404665	2.14748		Otu00721	0	0	7.61818e-05	0	0	0	0	0	0	0	0	0	0	0	0	0	0	0
Otu00818	-0.3816	-0.3816	-0.3816	-0.3816	-0.3816	-0.3816	-0.3816	-0.3816	-0.3816	-0.3816	-0.3816	-0.3816	-0.3816	-0.3816	-0.3816		Otu00818	0	0	0	0	0	0	0	0	0	0	0	0	0	0	0	0	0	0
Otu00878	-0.182574	-0.182574	-0.182574	-0.182574	-0.182574	-0.182574	-0.182574	-0.182574	-0.182574	-0.182574	-0.182574	-0.182574	-0.182574	-0.182574	-0.182574		Otu00878	0	0	0	0	0	0	0	0	0	0	0	0	0	0	0	0	0	0
Otu00922	-0.261779	-0.261779	4.98612	-0.261779	-0.261779	0.794768	-0.261779	-0.261779	-0.261779	-0.261779	-0.261779	-0.261779	-0.261779	-0.261779	-0.261779		Otu00922	0	0	0	0	0	0	0	0	0	0	0	0	0	0	0	0	0	0
Otu00990	0	0	0	0	0	0	0	0	0	0	0	0	0	0	0		Otu00990	0	0	0	0	0	0	0	0	0	0	0	0	0	0	0	2.47881e-05	0	0
Otu00289	-0.182574	-0.182574	-0.182574	-0.182574	-0.182574	-0.182574	-0.182574	-0.182574	-0.182574	-0.182574	-0.182574	-0.182574	-0.182574	-0.182574	-0.182574		Otu00289	0	0	0	0	0	0	0	0	0	0	0	0	0	0	0	0	0	0
Otu00279	0	0	0	0	0	0	0	0	0	0	0	0	0	0	0		Otu00279	0	0	0	0	1.59678e-05	0	0	0	7.81494e-05	0	0	0	0	0	0	0	0	0
Otu00511	0	0	0	0	0	0	0	0	0	0	0	0	0	0	0		Otu00511	0	0	0	0	0	0.000133721	0	1.80395e-05	0	0	0	0	0	0	0	0	0	2.79791e-05
Otu00380	-0.331208	-0.331208	-0.331208	0.817928	-0.331208	-0.331208	0.66788	-0.331208	-0.331208	-0.331208	-0.331208	-0.331208	-0.331208	-0.331208	-0.331208		Otu00380	0	0	0	0	0	0	2.59034e-05	0	0	3.97575e-05	0	0	2.91524e-05	0	0	2.47881e-05	0	0
Otu00544	0	0	0	0	0	0	0	0	0	0	0	0	0	0	0		Otu00544	0	0	0	0	0	0	0	0	0	0	0	0	0	0	0	0	0	0
Otu00347	5.29465	-0.182574	-0.182574	-0.182574	-0.182574	-0.182574	-0.182574	-0.182574	-0.182574	-0.182574	-0.182574	-0.182574	-0.182574	-0.182574	-0.182574		Otu00347	0	0	0	0	0	0	0	0	0	0	0	0	0.00011661	9.1171e-05	2.35721e-05	7.43642e-05	0.0001	8.39372e-05
Otu00373	-0.661843	-0.661843	-0.661843	-0.661843	-0.661843	-0.661843	-0.661843	-0.661843	-0.661843	-0.661843	-0.661843	-0.661843	-0.661843	-0.661843	-0.661843		Otu00373	0	0	0	0	0	0	0	0	0	0	0	0	0	0	0	0	0	0
Otu00384	-0.424339	-0.424339	-0.424339	-0.424339	-0.424339	-0.424339	-0.424339	-0.424339	-0.424339	-0.424339	-0.424339	-0.424339	-0.424339	-0.424339	-0.424339		Otu00384	0	0	0	0	0	0	0	0	0	0	0	0	0	0	0	0	0	0
Otu00478	-0.406886	-0.406886	0.257452	-0.406886	-0.406886	-0.406886	-0.406886	-0.406886	-0.0437236	-0.406886	-0.406886	0.734884	-0.406886	-0.406886	-0.406886		Otu00478	0	0	0	0	0	0	0	0	0	0	0	0	0	0	0	0	0	0
Otu00483	-0.182574	-0.182574	-0.182574	-0.182574	-0.182574	-0.182574	-0.182574	-0.182574	-0.182574	-0.182574	-0.182574	-0.182574	-0.182574	-0.182574	-0.182574		Otu00483	0	0	0	0	0	0	0	0	0	0	0	0	0	0	0	0	0	0
Otu00499	-0.261908	-0.261908	-0.261908	-0.261908	-0.261908	-0.261908	-0.261908	-0.261908	-0.261908	-0.261908	-0.261908	-0.261908	-0.261908	-0.261908	-0.261908		Otu00499	0	0	0	0	0	0	0.000103614	0	0	1.98787e-05	0	0	1.45762e-05	0	0	0	0	2.79791e-05
Otu00500	-0.182574	-0.182574	-0.182574	-0.182574	-0.182574	-0.182574	-0.182574	-0.182574	-0.182574	-0.182574	5.29465	-0.182574	-0.182574	-0.182574	-0.182574		Otu00500	0	0	0	0	7.9839e-05	0	0	3.60789e-05	0	0	2.29305e-05	2.30261e-05	0	0	0	0	0	0
Otu00528	-0.319853	-0.319853	-0.319853	-0.319853	-0.319853	-0.319853	-0.319853	-0.319853	-0.319853	-0.319853	-0.319853	-0.319853	-0.319853	-0.319853	-0.319853		Otu00528	0	0	0	0	0	0	0	0	0	0	0	6.90783e-05	0	0	0	0	0	2.79791e-05
Otu00530	0	0	0	0	0	0	0	0	0	0	0	0	0	0	0		Otu00530	0	0	0	0	0	0	0	0	0	0	0	0	0	0	0	0	0	0
Otu00600	-0.418616	-0.418616	1.26863	-0.418616	-0.418616	3.25003	-0.418616	-0.418616	1.05713	-0.418616	-0.418616	-0.418616	-0.418616	-0.418616	1.21101		Otu00600	0	0	7.61818e-05	0	0	0	0	0	0	0	0	0	0	0	0	0	0	0
Otu00624	0	0	0	0	0	0	0	0	0	0	0	0	0	0	0		Otu00624	0	0	0	0	0	0	0	0	0	0	0	0	0	0	0	0	0	0
Otu00667	-0.182574	-0.182574	-0.182574	-0.182574	-0.182574	-0.182574	-0.182574	-0.182574	-0.182574	-0.182574	-0.182574	-0.182574	-0.182574	-0.182574	-0.182574		Otu00667	0	0	0	0	0	0	0	0	0	1.98787e-05	0	0	0	0	0	0	0	0
Otu00698	0	0	0	0	0	0	0	0	0	0	0	0	0	0	0		Otu00698	0	0	0	0	0	0	0	0	0	0	0	0	0	0	0	0	0	0
Otu00737	-0.182574	-0.182574	-0.182574	-0.182574	-0.182574	-0.182574	-0.182574	-0.182574	-0.182574	-0.182574	-0.182574	-0.182574	-0.182574	-0.182574	-0.182574		Otu00737	0	0	0	0	0	0	0	0	0	0	0	0	0	0	0	0	0	0
Otu00909	0	0	0	0	0	0	0	0	0	0	0	0	0	0	0		Otu00909	0	0	0	0	0	0	0	0	0	0	0	0	0	0	0	0	0	0
Otu01196	0	0	0	0	0	0	0	0	0	0	0	0	0	0	0		Otu01196	0	0	0	0	0	0	0	0	0	0	0	0	0	0	0	0	0	0
Otu01258	0	0	0	0	0	0	0	0	0	0	0	0	0	0	0		Otu01258	0	0	0	0	0	0	0	0	0	0	0	0	0	0	0	0	0	0
Otu00219	-0.182574	-0.182574	-0.182574	-0.182574	-0.182574	-0.182574	-0.182574	-0.182574	-0.182574	-0.182574	-0.182574	-0.182574	-0.182574	-0.182574	-0.182574		Otu00219	0	0	0	0	0	0	0	0	0	0	0	0	0	0	0	0	0	0
Otu00340	-0.353912	-0.353912	-0.353912	-0.353912	-0.353912	-0.353912	1.88566	-0.353912	1.28313	-0.353912	-0.353912	-0.353912	-0.353912	-0.353912	-0.353912		Otu00340	0	0	0	0	0	0	0	0	0	0	0	0	8.74572e-05	0	0.000165005	0	0	5.59581e-05
Otu00339	-0.39682	-0.39682	-0.39682	-0.39682	-0.39682	-0.39682	-0.39682	-0.39682	-0.39682	-0.39682	-0.39682	-0.39682	-0.39682	-0.39682	-0.39682		Otu00339	0	0	0	0	0	0	0	0	0	0	0	0	0	0	0	0	0	0
Otu00328	-0.480158	-0.480158	-0.480158	1.33747	-0.480158	-0.480158	-0.480158	-0.480158	-0.480158	1.53767	-0.480158	-0.480158	1.86034	-0.480158	-0.480158		Otu00328	3.49455e-05	0	0	2.15063e-05	0	0	2.59034e-05	0	0	0	0.000160514	0	0	1.82342e-05	0	0	0	0
Otu00432	-0.381303	-0.381303	-0.381303	-0.381303	-0.381303	-0.381303	1.96909	-0.381303	-0.381303	-0.381303	3.08403	-0.381303	-0.381303	-0.381303	-0.381303		Otu00432	0	0	0	0	0	0	0	1.80395e-05	0	1.98787e-05	0	0	1.45762e-05	1.82342e-05	0	0	0	5.59581e-05
Otu00352	0	0	0	0	0	0	0	0	0	0	0	0	0	0	0		Otu00352	0	0	0	0	0	0	0	0	0	7.9515e-05	0	0	2.91524e-05	1.82342e-05	0	0	0	2.79791e-05
Otu00399	-0.656014	-0.656014	-0.323179	-0.656014	1.70155	-0.052934	-0.656014	-0.138012	-0.292123	-0.656014	-0.656014	-0.656014	0.0812923	-0.656014	-0.656014		Otu00399	3.49455e-05	0	0	0	0	0	0	0	0	0	0	0	0	0	0	0	0	0
Otu00438	-0.487813	-0.487813	-0.487813	-0.487813	-0.487813	-0.487813	-0.487813	-0.487813	-0.487813	1.11776	-0.487813	-0.487813	-0.487813	-0.487813	-0.487813		Otu00438	0	0	0	0	0	0	0	0	0	0	0	0	0	0	0	0	0	0
Otu00439	-0.531712	-0.531712	-0.531712	0.421777	0.253462	-0.531712	1.12626	-0.531712	-0.531712	-0.531712	-0.531712	-0.531712	0.696069	-0.531712	-0.531712		Otu00439	3.49455e-05	0	0	0	0	0	0	0	0	0	0	0	0	0	0	0	0	0
Otu00456	-0.37231	-0.37231	-0.37231	-0.37231	-0.37231	-0.37231	1.43123	-0.37231	-0.37231	-0.37231	-0.37231	-0.37231	-0.37231	-0.37231	-0.37231		Otu00456	0	0	0	0	0	0	0	0	0	5.96362e-05	2.29305e-05	0	4.37286e-05	0	0	2.47881e-05	0	0
Otu00475	-0.320304	-0.320304	-0.320304	-0.320304	-0.320304	-0.320304	-0.320304	-0.320304	-0.320304	-0.320304	-0.320304	-0.320304	-0.320304	-0.320304	-0.320304		Otu00475	0	0	0	0	0	0	0	0	0	0	0	2.30261e-05	1.45762e-05	0	2.35721e-05	0	2.5e-05	0
Otu00506	-0.54321	0.514849	0.840307	-0.54321	-0.54321	1.96365	-0.54321	-0.54321	0.969398	-0.54321	-0.54321	-0.54321	-0.54321	-0.54321	1.12712		Otu00506	0	0	3.80909e-05	0	0	0	0	0	0	0	0	0	0	0	0	0	0	5.59581e-05
Otu00521	-0.39598	-0.39598	-0.39598	-0.39598	-0.39598	-0.39598	-0.39598	-0.39598	-0.39598	-0.39598	-0.39598	-0.39598	-0.39598	-0.39598	-0.39598		Otu00521	0	0	0	0	0	0	0	0	0	0	0	0	0	0	0	0	0	0
Otu00523	-0.312186	-0.312186	-0.312186	-0.312186	-0.312186	-0.312186	-0.312186	-0.312186	1.8791	-0.312186	4.10765	-0.312186	-0.312186	-0.312186	-0.312186		Otu00523	0	0	0	0	0	6.68606e-05	0	0	0.000156299	0	0	0.000161183	0	0	2.35721e-05	0	0	0
Otu00525	0	0	0	0	0	0	0	0	0	0	0	0	0	0	0		Otu00525	0	0	0	0	0	0	0	0	0	0	0	0	0	0	0	0	0	0
Otu00533	-0.373975	-0.373975	-0.373975	-0.373975	-0.373975	-0.373975	-0.373975	-0.373975	-0.373975	-0.373975	-0.373975	-0.373975	-0.373975	-0.373975	-0.373975		Otu00533	0	0	0	0	0	0	0	0	0	0	0	0	0	0	0	0	0	0
Otu00550	-0.182574	-0.182574	-0.182574	-0.182574	-0.182574	-0.182574	-0.182574	-0.182574	-0.182574	-0.182574	-0.182574	-0.182574	-0.182574	-0.182574	-0.182574		Otu00550	0	0	0	0	0	0	0	0	0	0	0	0	0	0	0	0	0	0
Otu00552	-0.249148	-0.249148	-0.249148	-0.249148	-0.249148	-0.249148	4.69816	-0.249148	-0.249148	-0.249148	-0.249148	-0.249148	-0.249148	-0.249148	-0.249148		Otu00552	0	0	0	0	0	0	0	0	0	0	0	0	0	0	0	0	0	0
Otu00556	-0.253547	-0.253547	-0.253547	-0.253547	-0.253547	-0.253547	-0.253547	-0.253547	0.779435	-0.253547	-0.253547	-0.253547	-0.253547	-0.253547	-0.253547		Otu00556	0	0	0	0	0	0	0	0	0	0	0	0	0	0	0	0	0	0
Otu00563	-0.26324	1.07216	0.027787	-0.26324	-0.26324	-0.26324	-0.26324	-0.26324	-0.26324	-0.26324	-0.26324	-0.26324	-0.26324	-0.26324	-0.26324		Otu00563	0	0	0	0	0	0	0	0	0	0	0	0	0	0	0	0	0	0
Otu00587	-0.234227	-0.234227	-0.234227	-0.234227	-0.234227	-0.234227	-0.234227	-0.234227	-0.234227	-0.234227	-0.234227	-0.234227	-0.234227	-0.234227	-0.234227		Otu00587	0	0	0	0	0	0	0	0	0	0	0	0	0	0	0	0	0	0
Otu00605	-0.320623	-0.320623	-0.320623	-0.320623	-0.320623	-0.320623	-0.320623	-0.320623	-0.320623	-0.320623	-0.320623	-0.320623	-0.320623	-0.320623	3.79563		Otu00605	0	0	3.80909e-05	2.15063e-05	0	0	7.77101e-05	0	0	0	0	0	0	1.82342e-05	0	0	0	0
Otu00641	0	0	0	0	0	0	0	0	0	0	0	0	0	0	0		Otu00641	0	0	0	0.000150544	0	0	2.59034e-05	0	0	0	0	0	0	0	0	0	0	0
Otu00733	-0.291868	-0.291868	-0.291868	-0.291868	-0.291868	-0.291868	-0.291868	-0.291868	-0.291868	-0.291868	-0.291868	-0.291868	-0.291868	-0.291868	-0.291868		Otu00733	0	0	0	0	0	0	0	0	0	0	0	0	0	0	0	0	0	0
Otu00754	-0.212863	-0.212863	-0.212863	-0.212863	-0.212863	-0.212863	-0.212863	-0.212863	-0.212863	-0.212863	-0.212863	-0.212863	-0.212863	-0.212863	-0.212863		Otu00754	0	0	0	0	0	0	0	0	0	1.98787e-05	0	0	0	0	0	0	0	0
Otu00776	-0.262155	-0.262155	-0.262155	-0.262155	-0.262155	-0.262155	-0.262155	-0.262155	-0.262155	-0.262155	-0.262155	-0.262155	-0.262155	-0.262155	-0.262155		Otu00776	0	0	0	0	0	0	0	0	0	0	0	0	0	0	0	0	0	0
Otu00820	-0.25936	-0.25936	-0.25936	-0.25936	-0.25936	-0.25936	-0.25936	-0.25936	-0.25936	-0.25936	-0.25936	-0.25936	-0.25936	-0.25936	-0.25936		Otu00820	0	0	0	0	0	0	0	0	0	0	0	0	0	0	0	0	0	0
Otu00821	0	0	0	0	0	0	0	0	0	0	0	0	0	0	0		Otu00821	0	0	0	0	0	0	0	0	0	0	0	0	7.2881e-05	0	0	0	0	0
Otu00840	-0.182574	-0.182574	-0.182574	-0.182574	-0.182574	-0.182574	-0.182574	-0.182574	-0.182574	-0.182574	-0.182574	-0.182574	-0.182574	-0.182574	-0.182574		Otu00840	0	0	0	0	0	0	7.77101e-05	0	0	0	4.5861e-05	0	0	0	0	0	0	0
Otu00871	0	0	0	0	0	0	0	0	0	0	0	0	0	0	0		Otu00871	0	0	0	0	0	0	0	0	0	0	0	0	0	0	2.35721e-05	0	0	0
Otu00894	0	0	0	0	0	0	0	0	0	0	0	0	0	0	0		Otu00894	0	0	0	0	0	0.000117006	0	0	7.81494e-05	0	0	4.60522e-05	0	0	0	0	0	0
Otu00982	-0.26047	-0.26047	-0.26047	4.14919	-0.26047	-0.26047	-0.26047	-0.26047	-0.26047	-0.26047	-0.26047	-0.26047	-0.26047	-0.26047	-0.26047		Otu00982	0	0	0	0	0	0	0	0	0	0	0	0	0	0	0	0	0	0
Otu01006	0	0	0	0	0	0	0	0	0	0	0	0	0	0	0		Otu01006	0	0	0	0	0	0	0	0	0	0	0	0	0	0	0	0	0	0
Otu01032	-0.182574	-0.182574	-0.182574	-0.182574	-0.182574	-0.182574	-0.182574	-0.182574	-0.182574	-0.182574	-0.182574	-0.182574	-0.182574	-0.182574	-0.182574		Otu01032	0	0	0	0	0	0	0	0	0	0	0	0	0	0	0	0	0	0
Otu01058	0	0	0	0	0	0	0	0	0	0	0	0	0	0	0		Otu01058	0	0	0	0	0	0	0	0	0	0	0	0	0	0	0	0	0.000175	0
Otu01073	-0.205114	-0.205114	-0.205114	-0.205114	-0.205114	-0.205114	-0.205114	-0.205114	-0.205114	-0.205114	-0.205114	-0.205114	-0.205114	-0.205114	-0.205114		Otu01073	0	0	0	0	0	0	0	0	0	0	0	0	0	0	0	0	0	0
Otu01078	0	0	0	0	0	0	0	0	0	0	0	0	0	0	0		Otu01078	0	0	0	0	0	0	0	0	0	0	0	0	0	0	0	0	0	0
Otu01107	-0.182574	-0.182574	-0.182574	-0.182574	-0.182574	-0.182574	-0.182574	-0.182574	-0.182574	-0.182574	-0.182574	-0.182574	-0.182574	-0.182574	-0.182574		Otu01107	0	0	0	0	0	0	0	0	0	0	0	0	0	0	0	0	0	0
Otu01147	0	0	0	0	0	0	0	0	0	0	0	0	0	0	0		Otu01147	0	0	0	0	0	0	0	0	0	0	0	0	0	0	0	0	0	0
Otu01273	0	0	0	0	0	0	0	0	0	0	0	0	0	0	0		Otu01273	0	0	0	0	0	0	0	0	0	0	0	0	0	0	0	0	0	0
Otu00299	-0.182574	-0.182574	-0.182574	-0.182574	-0.182574	-0.182574	-0.182574	-0.182574	-0.182574	-0.182574	-0.182574	-0.182574	-0.182574	-0.182574	-0.182574		Otu00299	0	0	0	0	0	0	0	0	0	0	0	0	0	0	0	0	0	0
Otu00212	-0.156756	0.0470084	-0.459969	1.05325	-0.739224	-0.549992	0.730646	0.817716	-0.894015	-0.503135	1.74959	-1.41739	-1.41739	-1.41739	-1.41739		Otu00212	0	0	0	0	0	0	0	0	0	0	0	0	0	0	0	0	0	0
Otu00348	-0.555552	0.350573	-0.555552	0.463617	-0.555552	-0.555552	0.33054	0.366457	-0.555552	-0.555552	-0.555552	-0.555552	3.38151	0.15369	-0.555552		Otu00348	0.000104836	1.88857e-05	0	0	0	0	0	0	0	0	0	0	0	0	0	0	0	0
Otu00406	-0.427381	-0.427381	-0.427381	-0.427381	-0.427381	-0.427381	-0.427381	-0.427381	0.285788	-0.427381	-0.427381	-0.427381	-0.427381	-0.427381	1.14769		Otu00406	0	0	3.80909e-05	0	0	0	0	0	0	0	0	0	0	0	0	0	0	0
Otu00363	-0.672808	2.53903	1.42709	-0.672808	-0.672808	-0.672808	-0.672808	-0.672808	1.62302	-0.672808	-0.672808	-0.672808	-0.672808	-0.672808	1.01734		Otu00363	0	0	3.80909e-05	0	0	0	0	0	0	0	0	0	0	0	0	0	0	0
Otu00489	-0.236725	-0.236725	-0.236725	-0.236725	-0.236725	-0.236725	-0.236725	-0.236725	0.504886	-0.236725	-0.236725	-0.236725	-0.236725	-0.236725	-0.236725		Otu00489	0	0	0	0	0	0	0	0	0	0	0	0	0	0	0	0	0	0
Otu00408	-0.3429	-0.3429	0.988924	4.23947	-0.3429	-0.3429	-0.3429	-0.3429	-0.3429	-0.3429	-0.3429	-0.3429	-0.3429	-0.3429	-0.3429		Otu00408	0	0	0	0	0	0	0	0	0	1.98787e-05	0	0	5.83048e-05	0	0	4.95761e-05	0	0
Otu00429	-0.378051	-0.378051	-0.378051	-0.378051	-0.378051	-0.378051	-0.378051	-0.378051	-0.378051	-0.378051	-0.378051	-0.378051	-0.378051	-0.378051	-0.378051		Otu00429	0	0	0	0	0	0	0	0	0	0	0	0	0	0	0	0	0	0
Otu00324	0.489886	-0.745204	-0.745204	-0.745204	-0.0807777	-0.745204	-0.745204	-0.745204	0.280342	1.94199	-0.745204	0.866936	1.33273	-0.745204	-0.745204		Otu00324	6.9891e-05	0	0	0	0	0	0	0	0	0	0	0	0	0	0	0	0	0
Otu00362	-0.260859	-0.260859	-0.260859	-0.260859	-0.260859	-0.260859	-0.260859	-0.260859	-0.260859	-0.260859	-0.260859	-0.260859	-0.260859	-0.260859	-0.260859		Otu00362	0	0	0	2.15063e-05	0	0	7.77101e-05	0	0	0	6.87916e-05	0	0	9.1171e-05	0	0	0	0
Otu00364	-0.434701	1.69429	-0.434701	-0.434701	-0.434701	-0.434701	-0.434701	-0.434701	-0.434701	-0.434701	2.63481	-0.434701	-0.434701	-0.434701	-0.434701		Otu00364	0	0	0	0	0	0	0	0	0	1.98787e-05	0	0	2.91524e-05	1.82342e-05	2.35721e-05	2.47881e-05	5e-05	0
Otu00398	-1.1681	0.021293	-0.779287	0.169676	0.484336	-1.1681	-0.00500263	1.8575	-1.1681	0.317028	0.546726	-1.1681	-1.1681	0.228341	-1.1681		Otu00398	0	5.66572e-05	0	0	0	0	0	0	0	0	0	0	0	0	0	0	0	0
Otu00400	-0.477231	-0.477231	-0.477231	-0.477231	-0.477231	-0.477231	-0.477231	-0.477231	-0.477231	-0.477231	-0.477231	-0.477231	-0.477231	-0.477231	-0.477231		Otu00400	0	0	0	0	0	0	0	0	0	0	0	0	0	0	0	0	0	0
Otu00403	-0.522996	-0.522996	-0.522996	-0.522996	-0.522996	-0.522996	-0.522996	-0.522996	-0.522996	-0.522996	-0.522996	-0.522996	-0.522996	-0.522996	-0.522996		Otu00403	0	0	0	0	0	0	0	0	0	0	0	0	0	0	0	0	0	0
Otu00426	-0.652961	-0.652961	-0.652961	-0.652961	-0.652961	-0.652961	-0.652961	-0.652961	-0.652961	-0.652961	-0.652961	-0.652961	-0.652961	-0.652961	-0.652961		Otu00426	0	0	0	0	0	0	0	0	0	0	0	0	0	0	0	0	0	0
Otu00440	-0.699952	-0.699952	-0.699952	-0.699952	0.178032	-0.699952	2.08098	-0.699952	-0.699952	1.66731	2.03345	-0.699952	0.672957	-0.699952	-0.699952		Otu00440	3.49455e-05	0	0	0	0	0	0	0	0	0	0	0	0	0	0	0	0	0
Otu00466	-0.391419	-0.391419	-0.391419	-0.391419	-0.391419	-0.391419	-0.391419	-0.391419	-0.391419	-0.391419	-0.391419	-0.391419	-0.391419	-0.391419	-0.391419		Otu00466	0	0	0	0	0	0	0	0	0	0	0	0	0	0	2.35721e-05	0	0	2.79791e-05
Otu00471	-0.432926	-0.432926	-0.432926	-0.432926	-0.432926	-0.432926	-0.432926	-0.432926	-0.432926	-0.432926	-0.432926	-0.432926	-0.432926	-0.432926	-0.432926		Otu00471	0	0	0	0	0	0	0	0	0	0	0	0	0	0	0	0	0	0
Otu00479	-0.559835	-0.559835	0.925905	0.0791588	-0.559835	0.113186	-0.559835	-0.559835	0.25235	-0.559835	-0.559835	-0.559835	-0.559835	-0.559835	3.02766		Otu00479	0	0	0.000152364	0	0	0	0	0	0	0	0	0	0	0	2.35721e-05	0	0	0
Otu00488	-0.443948	-0.443948	-0.443948	-0.443948	-0.443948	-0.443948	-0.443948	-0.443948	-0.443948	-0.443948	-0.443948	-0.443948	-0.443948	-0.443948	-0.443948		Otu00488	0	0	0	0	0	0	0	0	0	0	0	0	0	0	0	0	0	0
Otu00501	0	0	0	0	0	0	0	0	0	0	0	0	0	0	0		Otu00501	0	0	0	0.000107532	1.59678e-05	0	0	0	0	0	0	0	0	0	0	0	0	0
Otu00512	-0.182574	-0.182574	-0.182574	-0.182574	-0.182574	-0.182574	-0.182574	-0.182574	-0.182574	-0.182574	-0.182574	-0.182574	-0.182574	-0.182574	-0.182574		Otu00512	0	0	0	0	6.38712e-05	0	0	1.80395e-05	0	0	0	0	0	0	0	0	0	0
Otu00531	-0.262741	-0.262741	-0.262741	-0.262741	-0.262741	-0.262741	-0.262741	-0.262741	-0.262741	-0.262741	-0.262741	-0.262741	-0.262741	-0.262741	-0.262741		Otu00531	0	0	0	0	0	0	0	0	0	0	0	0	0	0	0	0	0	0
Otu00545	0	0	0	0	0	0	0	0	0	0	0	0	0	0	0		Otu00545	0	0	0	0	0	0	0	0	0	0	0	0	1.45762e-05	0	0	0	0	0
Otu00554	-0.344826	-0.344826	-0.344826	-0.344826	-0.344826	-0.344826	-0.344826	-0.344826	-0.344826	-0.344826	-0.344826	-0.344826	-0.344826	-0.344826	-0.344826		Otu00554	0	0	0	0	0	0	0	0	0	0	0	0	0	0	0	0	0	0
Otu00591	-0.182574	-0.182574	-0.182574	-0.182574	-0.182574	-0.182574	-0.182574	-0.182574	-0.182574	-0.182574	-0.182574	-0.182574	-0.182574	-0.182574	-0.182574		Otu00591	0	0	0	0	0	0	0	0	0	0	0	0	0	0	0	0	0	0
Otu00603	-0.356122	-0.356122	-0.356122	-0.356122	0.476929	-0.356122	-0.356122	-0.356122	-0.356122	-0.356122	-0.356122	-0.356122	-0.356122	-0.356122	-0.356122		Otu00603	0	0	0	0	0	0	0	0	0	0	0	0	0	0	2.35721e-05	0	0	2.79791e-05
Otu00625	0	0	0	0	0	0	0	0	0	0	0	0	0	0	0		Otu00625	0	0	0	0	1.59678e-05	0	0.000103614	0	0	0	0.000137583	0	0	0	0	0	2.5e-05	0
Otu00658	-0.182574	-0.182574	-0.182574	-0.182574	-0.182574	-0.182574	-0.182574	-0.182574	-0.182574	-0.182574	-0.182574	-0.182574	-0.182574	-0.182574	-0.182574		Otu00658	0	0	0	0	0	0	0	0	0	0	0	0	1.45762e-05	0	2.35721e-05	0	0	0
Otu00674	-0.182574	-0.182574	-0.182574	-0.182574	-0.182574	-0.182574	-0.182574	-0.182574	-0.182574	-0.182574	-0.182574	-0.182574	-0.182574	-0.182574	-0.182574		Otu00674	0	0	0	0	0	0	2.59034e-05	0	0	3.97575e-05	0	0	0	0	0	0	0	0
Otu00699	0	0	0	0	0	0	0	0	0	0	0	0	0	0	0		Otu00699	0	0	0	0	0	0	0	0	0	0	0	0	0	0	0	0	0	0
Otu00705	1.21441	-0.340897	-0.340897	0.67515	-0.340897	-0.340897	-0.340897	-0.340897	-0.340897	-0.340897	-0.340897	-0.340897	-0.340897	-0.340897	-0.340897		Otu00705	0	0	0	0	0	0	0	0	0	0	0	0	0	0	0	0	0	0
Otu00706	-0.404382	-0.404382	0.696018	-0.404382	-0.404382	-0.404382	-0.404382	-0.404382	-0.404382	-0.404382	-0.404382	3.37804	-0.404382	-0.404382	2.25267		Otu00706	0	0	3.80909e-05	0	0	0	0	0	0	0	0	0	0	0	0	0	0	0
Otu00712	-0.182574	-0.182574	-0.182574	-0.182574	-0.182574	-0.182574	-0.182574	-0.182574	-0.182574	-0.182574	-0.182574	-0.182574	-0.182574	-0.182574	-0.182574		Otu00712	0	0	0	0	0	0	5.18068e-05	0	0	0	0	0	0	0	0	0	0	0
Otu00743	-0.259066	-0.259066	-0.259066	-0.259066	-0.259066	-0.259066	-0.259066	-0.259066	-0.259066	-0.259066	-0.259066	-0.259066	-0.259066	-0.259066	-0.259066		Otu00743	0	0	0	0	0	0	0	0	0	0	0	0	0	0	0	0	0	0
Otu00757	0	0	0	0	0	0	0	0	0	0	0	0	0	0	0		Otu00757	0	0	0	0	0	0	0	0	0	0	0	0	0	0	0	0	0	0
Otu00782	0	0	0	0	0	0	0	0	0	0	0	0	0	0	0		Otu00782	0	0	0	0	0	0	0	0	0	0	0	0	0	0	0	0	0	0
Otu00822	-0.336261	0.572921	-0.336261	-0.336261	4.71628	-0.336261	-0.336261	1.51398	-0.336261	-0.336261	-0.336261	-0.336261	-0.336261	-0.336261	-0.336261		Otu00822	0	0	0	0	0	0	0	0	0	0	0	0	0	0	0	0	0	0
Otu00849	0	0	0	0	0	0	0	0	0	0	0	0	0	0	0		Otu00849	0	0	0	0	0	0	0	0	0	0	0	4.60522e-05	0	0	0	2.47881e-05	0	0
Otu00933	0	0	0	0	0	0	0	0	0	0	0	0	0	0	0		Otu00933	0	0	0	0	0	0	0	0	0	0	0	0	0	0	0	0	0	0
Otu00952	-0.182574	-0.182574	-0.182574	-0.182574	-0.182574	-0.182574	-0.182574	-0.182574	-0.182574	-0.182574	-0.182574	-0.182574	-0.182574	-0.182574	-0.182574		Otu00952	0	0	0	0	0	0	0	0	0	0	0	0	8.74572e-05	0	0	2.47881e-05	0	0
Otu01086	0	0	0	0	0	0	0	0	0	0	0	0	0	0	0		Otu01086	0	0	0	0	0	0	0	0	0	0	0	0	0	0	0	2.47881e-05	0	0
Otu01270	-0.261139	-0.261139	4.07943	-0.261139	-0.261139	-0.261139	-0.261139	-0.261139	-0.261139	-0.261139	-0.261139	-0.261139	-0.261139	-0.261139	3.23247		Otu01270	0	0	7.61818e-05	0	0	0	0	0	0	0	0	0	0	0	0	0	0	0
Otu01352	0	0	0	0	0	0	0	0	0	0	0	0	0	0	0		Otu01352	0	0	0	0	0	0	0	0	0	0	0	0	0	0	0	0	0	0
Otu01395	-0.182574	-0.182574	-0.182574	-0.182574	-0.182574	-0.182574	-0.182574	-0.182574	-0.182574	-0.182574	-0.182574	-0.182574	-0.182574	-0.182574	-0.182574		Otu01395	0	0	0	0	0	0	0	0	0	0	0	0	0	0	0	0	0	0
Otu01398	-0.182574	-0.182574	-0.182574	-0.182574	-0.182574	-0.182574	-0.182574	-0.182574	-0.182574	-0.182574	-0.182574	-0.182574	-0.182574	-0.182574	-0.182574		Otu01398	0	0	0	0	0	0	0	0	0	0	0	0	0	0	0	0	0	0
Otu01597	0	0	0	0	0	0	0	0	0	0	0	0	0	0	0		Otu01597	0	0	0	0	0	0	0	0	0	0	0	0	0	0	0	0	0	0
	DISTAL COLON - Eubiosis study																	DISTAL COLON - Dysbiosis study
ID	Donor 1_DC1_28	Donor 2_DC2_28	Donor 3_DC3_28	Donor 1_DC1_35	Donor 2_DC2_35	Donor 3_DC3_35	Donor 1_DC1_37	Donor 2_DC2_37	Donor 3_DC3_37	Donor 1_DC1_47	Donor 2_DC2_47	Donor 3_DC3_47	Donor 1_DC1_56	Donor 2_DC2_56	Donor 3_DC3_56		ID	Donor 1_DC1_56	Donor 2_DC2_56	Donor 3_DC3_56	Donor 1_DC1_63	Donor 2_DC2_63	Donor 3_DC3_63	Donor 1_DC1_65	Donor 2_DC2_65	Donor 3_DC3_65	Donor 1_DC1_70	Donor 2_DC2_70	Donor 3_DC3_70	Donor 1_DC1_77	Donor 2_DC2_77	Donor 3_DC3_77	Donor 1_DC1_79	Donor 2_DC2_79	Donor 3_DC3_79
Reactor	C	A	B	C	A	B	C	A	B	C	A	B	C	A	B		Reactor	C	A	B	C	A	B	C	A	B	C	A	B	C	A	B	C	A	B
Days	28	28	28	35	35	35	37	37	37	47	47	47	56	56	56		Days	56	56	56	63	63	63	65	65	65	70	70	70	77	77	77	79	79	79
Otu00003	-0.434594	0.658738	-0.573455	-0.781045	0.0381187	-0.515459	-0.656986	0.851545	-0.615325	-0.215043	2.09995	-0.19761	-0.802685	-0.301563	-0.426129		Otu00003	0.00129008	0.016585	0.0127831	0.0744819	0.385823	0.0937518	0.198379	0.485973	0.0624213	0.00363228	0.326526	0.109165	0.0166529	0.155473	0.0753311	0.00866236	0.134978	0.0333998
Otu00007	-0.563675	0.150154	4.571	-0.669405	-0.333367	-0.213634	-0.619917	0.258887	0.0426657	-0.23009	1.65933	0.997429	-0.657366	-0.346715	0.015108		Otu00007	2.3456e-05	0.000628713	0.00133367	0.0152279	0.00968063	0.0735236	0.0768319	0.0165996	0.0993496	0.536411	0.0892866	0.0865029	0.32863	0.106287	0.0287461	0.377411	0.144938	0.0166222
Otu00006	-0.483267	-0.651418	1.25539	-0.524344	-0.65023	2.39147	-0.547798	-0.645004	2.58402	-0.564932	-0.648066	2.04076	-0.626858	-0.656356	1.15875		Otu00006	0.00262707	0.000585353	0.12622	0	0	0.000533798	0	2.23714e-05	0	2.20138e-05	0	0	5.71282e-05	2.49675e-05	0.183582	2.39292e-05	0	0.299304
Otu00004	0.642716	1.12994	-0.855982	0.482547	1.36606	-1.27129	0.10152	0.711672	-1.27294	-0.147724	0.413658	-1.04935	0.670195	1.61601	-0.831502		Otu00004	0.351817	0.503967	0.110242	0.00035524	0.000248801	0	9.88191e-05	0	0	0	0	0	0	0	0	0	0	0
Otu00005	-0.730501	-1.25491	0.517193	-0.986456	-1.1783	0.562862	-0.690287	-1.0518	0.0888218	0.0180113	-0.733451	0.618653	-1.1479	-1.01922	0.849876		Otu00005	0.0159735	0.0346226	0.305511	0.000165779	0.0261467	0.0156206	0.00731261	0.00474273	0.00645195	0.0325364	0.00226629	0.00911252	0.0347625	4.99351e-05	2.48453e-05	0.136731	3.31439e-05	5.17826e-05
Otu00002	0.715358	-0.0599378	-0.879538	-0.155742	-0.719878	-0.626961	-0.696978	-0.82182	-0.650813	-0.0136373	-0.540013	-0.770695	2.12203	0.105666	0.223011		Otu00002	0.00152464	0.000520314	0.000578762	0.00179988	0.0011083	0.000252852	0.000988191	0.000178971	0.000157365	0.000968608	0.000824105	0.000184892	0.187209	0.149905	0.157669	0.115674	0.0645642	0.172333
Otu00012	-0.0199495	1.28569	0.359994	-0.256315	1.41455	0.516517	-0.890106	3.4227	-0.384905	-0.890106	0.50883	-0.00507256	0.100696	1.85721	0.172825		Otu00012	4.6912e-05	0.000130078	5.03271e-05	0.00814683	0.0175518	0.0052256	0.00859726	0.00483221	0.0103861	0.00209131	0.00378573	0.00076598	0.000942615	0.0017727	0.000670824	0.000909308	0.000696021	7.76739e-05
Otu00001	1.00376	0.146233	-0.343129	2.23111	-0.280378	-0.0361156	1.86094	0.000206594	0.91397	0.376843	-1.67892	-1.11871	1.58781	-1.16436	-0.379716		Otu00001	0.355382	0.164961	0.21925	0.00866785	0.00239754	0.00359611	0.00163052	0.00033557	0.000681914	0.00028618	2.57533e-05	0.000184892	5.71282e-05	0	7.4536e-05	9.57167e-05	6.62877e-05	0.000103565
Otu00013	-0.575398	-0.568104	-0.473223	-0.575398	-0.544126	-0.537973	-0.575398	-0.491207	-0.553139	-0.575398	-0.411481	-0.527362	-0.575398	-0.35202	-0.56386		Otu00013	0	0.0165633	0.000855561	0	0	0	0	0	0	0	0.1248	0	0	0.10796	0.0519268	0	0.0984704	0.0853119
Otu00016	-0.520024	-0.49277	3.13885	-0.520024	-0.443043	3.02337	-0.515772	-0.417126	1.93526	-0.520024	-0.444091	0.991336	-0.520024	-0.386198	0.172308		Otu00016	0	0.000758791	0.00392552	0	0.0372976	0	9.88191e-05	0.0601566	0.00010491	0	0.0412825	0.263259	2.85641e-05	0.01156	0.00211185	2.39292e-05	0.0191903	0.00163115
Otu00019	0.11756	1.41411	-0.516702	-0.515214	1.9271	-0.54329	-0.44977	0.950187	-0.365096	-0.62311	1.75842	-0.246443	-0.117092	3.74207	-0.0802552		Otu00019	0.000140736	0.00121407	0.000150981	0.285044	0.0032118	0.0455133	0.188053	0.0044519	0.0531893	0.0209792	0.0094257	0.00142631	0.00177097	0.000898832	7.4536e-05	0.00153147	0.000795453	5.17826e-05
Otu00011	-0.277155	2.69861	-0.305112	-0.304753	0.000737325	-0.301895	-0.32034	-0.305479	-0.247744	-0.187912	4.41286	-0.30352	-0.320622	-0.283753	-0.31988		Otu00011	2.3456e-05	0.000108399	2.51636e-05	7.1048e-05	0.042726	0.0636905	0.00276694	0.086085	0.128567	0.00455686	0.0270409	0.094374	0.0113114	0.0525067	0.0569952	0.00373295	0.0433356	0.0411413
Otu00014	0.335479	0.319304	-0.938618	2.26627	-0.146234	-0.949917	1.80361	-0.1148	-0.936218	0.582002	-0.0169335	-1.19695	1.13958	0.229808	-1.10037		Otu00014	0.0186475	0.0115336	0.00113236	4.73653e-05	0	0	0	0	0	0	0	0	0	0	0	0	0	0
Otu00018	-0.518748	-0.455364	2.34259	-0.518748	-0.509157	0.901777	-0.476373	-0.508492	0.381101	0.198857	-0.413955	2.82556	-0.518748	-0.503503	0.135931		Otu00018	0	4.33595e-05	0.0018621	0.114577	0.00156066	0.214418	0.119769	0.000805369	0.150231	0.00616387	0.000721092	0.0326994	0.00314205	0.00109857	0.0609705	0.00193826	0.00043087	0.0327266
Otu00020	-0.325966	-0.400904	0.0379852	-0.392454	-0.165042	-0.270374	-0.389421	-0.0403262	-0.301065	0.0961458	5.06534	-0.0455311	-0.384116	-0.407256	-0.407256		Otu00020	9.3824e-05	0	0	0.0111072	0.00825568	0.00480418	0.00158111	0.00653244	0.016261	0.0117774	0.000669585	0.00760697	0.0299352	0.00337062	0.0103854	0.0137832	0.00493844	0.00660228
Otu00010	-0.197605	1.73542	-0.599928	0.406714	1.17295	-0.544049	1.00346	1.77675	-0.490168	-0.336766	3.31623	-0.279171	-0.55313	0.450187	-0.654845		Otu00010	0.00220486	0.00633049	0.00178661	0.0380107	0.103863	0.0653762	0.0140817	0.0506488	0.0669849	0.0321622	0.136879	0.0315372	0.0914908	0.166783	0.14137	0.0351041	0.119102	0.115941
Otu00017	-0.47058	2.49653	-0.438427	-0.47058	2.48826	-0.45651	-0.47058	2.36725	-0.457586	-0.47058	1.73922	-0.461095	-0.47058	1.76897	-0.451215		Otu00017	0	0.0494732	0.000427781	0	0.144848	0	0	0.150358	0.0268044	0	0.0982488	0.154807	0	0.0585239	0.0142861	0	0.0890907	0.00618802
Otu00030	0.141087	1.4543	0.488052	-0.157744	0.56296	-0.111975	0.0115536	0.303847	-0.103818	-0.0409565	1.22862	-0.283671	-0.221675	4.4492	0.474677		Otu00030	0.000304928	0.00433595	0.000905888	0.0021788	0.014634	0.116003	0.00163052	0.0214094	0.136173	0.000396249	0.013572	0.027047	0.00599846	0.0235694	0.00201247	0.00318258	0.0468986	0.000673174
Otu00026	0.513874	-0.525648	2.36029	-0.677646	-0.651121	1.32762	-0.323487	-0.418318	1.24561	0.749268	0.410389	2.46656	-0.471439	0.47821	2.26861		Otu00026	0.000680224	0.00312188	0.00772521	0.011344	0.0359857	0.0554026	0.0145264	0.0145861	0.0388166	0.0212433	0.00718517	0.0229002	0.0212231	0.00529312	0.00447216	0.01553	0.00432527	0.0026927
Otu00054	-0.261027	-0.261027	-0.261027	-0.261027	-0.261027	-0.261027	-0.261027	-0.261027	-0.261027	-0.261027	-0.261027	-0.261027	-0.261027	3.21656	-0.261027		Otu00054	0	2.16797e-05	0	0	0	0	0	0	0	0	0	0.000158479	0	0	0.00233546	0	0.0150639	0.00212309
Otu00031	-0.605724	2.39668	3.24684	-0.605724	-0.340705	0.774555	-0.605724	1.03797	0.044934	0.801475	1.38903	0.493418	-0.33228	0.236733	1.15438		Otu00031	0.000140736	0.000433595	0.000905888	0.131699	0.0142043	0.0483228	0.0612678	0.0101566	0.043013	0.0200326	0.00991501	0.027496	0.0135679	0.0039199	0.00924247	0.00875808	0.00207149	0.00494524
Otu00024	1.24219	-0.0576721	-0.435038	-0.572733	-0.406958	-0.550308	-0.0936551	-0.619491	-0.544948	2.56085	0.877007	-0.293023	-0.217459	-0.619491	0.0470615		Otu00024	0.000258016	0	0.000427781	0.00044997	0.00434271	0.010395	0.000197638	0.00588367	0.00781578	0.101594	0.0192377	0.00451664	0.0622983	0.0243434	0.00457154	0.0731275	0.0443962	0.00277037
Otu00022	0.899945	-0.742953	0.189392	1.81677	-0.762803	0.128241	2.78354	-0.764592	0.20098	1.24809	-0.784626	0.359649	2.31617	-0.766396	0.3879		Otu00022	0.02294	0.000628713	0.00898339	0.0474127	2.26183e-05	0.000112378	0.0594397	0	5.24549e-05	0.0314798	0	0	0.0206804	7.49026e-05	0	0.040536	0.00616476	2.58913e-05
Otu00039	-0.404158	-0.402807	-0.3962	-0.426779	-0.273599	-0.376514	-0.43078	-0.0912247	-0.386009	-0.429954	-0.245097	-0.378298	-0.433666	-0.100112	-0.373649		Otu00039	0.000258016	0.00665568	0.00140916	0	0	0	0	0	0	0	0	0	0.00311349	0	2.48453e-05	0.00224934	0.000132575	0
Otu00038	-0.44795	-0.499881	-0.00799004	-0.46847	-0.373434	-0.442082	-0.501393	0.573007	-0.26034	0.0197669	4.60768	1.39735	-0.523492	-0.463866	-0.477353		Otu00038	0	6.50392e-05	5.03271e-05	0	0.000814259	0.00407372	0	0.00203579	0.00293747	0	0.00870461	5.28262e-05	0	0.00282133	0.000397525	0	0.00255208	0.000543717
Otu00032	-0.666192	2.1983	1.06622	-0.666192	0.930726	1.80295	-0.595639	1.72452	1.29414	-0.666192	0.303144	0.621629	-0.666192	1.42781	1.76431		Otu00032	0	0.000715432	0.000830398	0	0	0	0	0	0	0	0	0	0	0	0.000720515	0.000885379	0.00198863	0.000750848
Otu00034	1.217	-0.395108	-0.390164	1.30097	0.150281	-0.0853432	1.16354	0.550222	-0.139489	1.35398	3.07328	0.527159	0.474598	1.65604	0.775017		Otu00034	0.00724791	0.013875	0.00893306	0	0.000701167	0	0	0.00129754	0	0	0.000360546	2.64131e-05	0	0.0459902	0.0723993	0	0.062095	0.0719261
Otu00047	-0.340704	-0.340704	-0.340704	-0.340704	-0.340704	1.33987	-0.340704	-0.340704	1.47007	4.64358	-0.340704	0.452344	-0.340704	-0.340704	0.611752		Otu00047	0	0	2.51636e-05	0.0874364	0	0	0.113	0	0	0.0426628	0.0050734	0	0.00448456	0.00122341	0.000223608	0.000167504	0.000580018	7.76739e-05
Otu00021	1.90731	0.949655	0.0534721	2.40163	0.792076	-0.435576	2.46518	1.22039	-0.115031	0.869681	-0.602093	0.0191419	0.596204	0.216324	-0.149834		Otu00021	0.0183191	0.0145905	0.0109965	0.00601539	0	0	0.0106231	0	0.000839278	0.0300489	0	0.00427892	0.00894056	0	0.0217645	0.0124671	0	0.0231209
Otu00043	-0.504465	-0.502759	0.267584	-0.509873	-0.504649	0.236459	-0.487102	-0.487366	0.425488	-0.514279	-0.472625	0.974951	-0.488302	-0.464387	-0.471852		Otu00043	0.000656768	0.00101895	0.000905888	2.36827e-05	0	0.000140473	0	0	0	0	0	0	0	0	0	0	0	0
Otu00029	-0.577349	-0.0882029	-0.177508	-0.74144	-0.523362	-0.507713	-0.601901	-0.268955	-0.603253	1.7068	2.72963	-0.131804	-0.606642	-0.426072	-0.665648		Otu00029	0.000422208	0.00086719	0.000276799	0.0175488	0.0784402	0.0258751	0.0187756	0.022349	0.0221884	0.00178312	0.0051249	0.00747491	0.0129967	0.003845	0.00683247	0.0274707	0.00309895	0.00375424
Otu00052	-0.385531	-0.206542	-0.385531	-0.385531	-0.358446	-0.385531	-0.385531	-0.269682	-0.338034	-0.385531	0.140556	-0.343927	-0.385531	-0.0411435	-0.335565		Otu00052	0	0.000346876	5.03271e-05	0	0	0	0	0	0	0	0	0	0	0	0	0	0	0
Otu00062	-0.228626	-0.228626	-0.228626	-0.228626	-0.228626	-0.108372	-0.163339	-0.228626	-0.16384	0.663008	0.0404677	5.2191	-0.228626	-0.228626	-0.228626		Otu00062	0	0	0	2.36827e-05	0.000814259	0.00404563	4.94096e-05	6.71141e-05	0.000314729	0	0	0	0.0264503	0	0.00742876	0.024312	0	0.0103306
Otu00023	-0.306906	-0.306906	-0.306906	-0.306906	-0.306906	-0.306906	-0.306906	-0.306906	-0.306906	-0.306906	-0.306906	-0.306906	-0.306906	-0.306906	-0.306906		Otu00023	0	0	0	2.36827e-05	0	0	4.94096e-05	0	0	0	0	0	0	0	4.96907e-05	0	1.65719e-05	0
Otu00044	-0.215093	-0.453368	-0.453368	-0.0603839	-0.453368	-0.451892	0.0898505	-0.453368	-0.450188	1.05228	-0.453368	-0.451975	3.7816	-0.450486	-0.451695		Otu00044	0.0637065	4.33595e-05	2.51636e-05	0.000521018	0	0	0	0	0	0	0	0	0	0	0	0	0	0
Otu00025	0.460987	4.8958	-0.316877	-0.299444	0.546402	-0.236545	-0.105728	0.148481	-0.330907	-0.318419	0.0589149	-0.270453	-0.321184	-0.118415	-0.376496		Otu00025	0.000258016	0.000650392	0.000150981	0.0553464	4.52366e-05	0.0231781	0.0263353	0.00838926	0.00692405	0.0224101	0.023693	0.0152668	0.0311349	0.0155797	0.0158513	0.0188323	0.0184943	0.00932087
Otu00064	-0.862968	0.087716	0.22946	-0.862968	-0.359474	0.161373	-0.862968	0.483048	1.78592	-0.862968	-0.251722	0.297142	-0.862968	-0.462834	-0.630751		Otu00064	0	4.33595e-05	2.51636e-05	0	0.00165114	0.00255661	0	0.000894855	0.00367184	0	0.000824105	0.00108294	0	0.000649156	7.4536e-05	0	0.000812025	7.76739e-05
Otu00040	0.513231	-0.797247	-0.881629	1.51081	-0.673077	-0.784648	1.98789	-0.435602	-0.751011	0.26889	-0.339091	-0.652806	-0.471757	-0.242347	-0.689256		Otu00040	0.000375296	0.000585353	0.000176145	4.73653e-05	0	0	0.000296457	0	0	0.000264166	0	0	0.0117684	0	0	0.0100742	3.31439e-05	0
Otu00028	-0.58844	-1.45993	-0.233783	1.1552	-0.887821	0.321295	0.923993	-1.01636	0.110027	0.496328	-0.675581	-0.274109	2.14607	-0.203189	1.36033		Otu00028	0.0177093	0.0067424	0.0140413	0.000213144	0	2.80946e-05	0	0	0	0	0	0	0	0	0	0	0	0
Otu00027	-0.412769	-1.50465	0.366351	-0.900363	-1.23909	0.510767	-0.485228	-1.02805	0.500181	0.59034	-0.720565	2.31964	-0.750428	-1.09052	0.465122		Otu00027	0.00166538	0.00101895	0.00397584	0.0144701	0.000769022	2.80946e-05	0.0131429	0.00816555	0	0.0171047	0.00870461	0	0.00571282	0.00646659	0.00608711	0.00653266	0.00561788	0.00551485
Otu00059	-0.503028	-0.570545	-0.473547	-0.521368	-0.570545	-0.315879	-0.452036	-0.570545	-0.256948	-0.462646	-0.570545	3.00037	-0.532106	-0.570545	2.68722		Otu00059	2.3456e-05	0	0.00198792	0	0	0	0	0	0	0	0	2.64131e-05	0	0	0	0	0	0
Otu00041	-0.47985	-0.506961	1.44672	-0.482236	-0.508599	2.59339	-0.474289	-0.506222	2.8185	-0.427065	-0.512533	2.20574	-0.48716	-0.506279	1.5145		Otu00041	0.00035184	8.6719e-05	0.0281077	0	0	0	0	0	0	0	0	0	0	0	0	0	0	0
Otu00060	-0.394657	1.10774	-0.394657	-0.394657	2.54054	-0.394657	-0.394657	3.13616	-0.394657	-0.394657	2.7326	-0.394657	-0.394657	0.349364	-0.394657		Otu00060	0	0.0109049	0	0	0	0	0	0	0	0	0	0	0	0	0	0	0	0
Otu00035	1.81389	-0.280994	-0.0392861	2.95194	-0.00339049	0.953338	2.61039	0.0568803	1.14798	0.249519	0.305325	0.0899666	0.013815	-0.310338	-0.387799		Otu00035	0.00119626	0.000758791	0.000654253	0.00835998	0.00965801	0.0148621	0.00163052	0.00118568	0.00545531	6.60415e-05	0	0.000713154	0.0140535	0.000124838	0.00171433	0.011486	0.000629733	0.00217487
Otu00008	0.922273	-0.600559	2.40622	-0.769337	-1.37081	0.252828	-0.815045	-1.30821	-0.858207	-0.0833851	-1.06088	0.836327	-0.00855091	-1.13564	-0.135328		Otu00008	0.00731827	0.00221133	0.00674383	0.000213144	0.000158328	8.42839e-05	4.94096e-05	6.71141e-05	0	0	0	0	0	0.000424448	0	0	0.000961172	0
Otu00092	0	0	0	0	0	0	0	0	0	0	0	0	0	0	0		Otu00092	0	0	0	0	0.000113091	0	0	6.71141e-05	5.24549e-05	2.20138e-05	0.00023178	2.64131e-05	2.85641e-05	0	2.48453e-05	0	1.65719e-05	0
Otu00045	-0.840372	-0.840372	1.66619	-0.840372	0.0712623	-0.149661	-0.840372	1.00848	-0.137492	-0.840372	2.08547	0.189765	-0.840372	0.983342	0.831783		Otu00045	0	0.00949573	0.00870659	0	2.26183e-05	0	0	0	0.00010491	0	0	0	0	0.000898832	0.000322989	0	0.00541902	0.000491935
Otu00037	-0.804597	0.86978	-0.118303	-0.804597	0.2645	0.0114649	-0.804597	1.08011	-0.0948688	-0.804597	1.75765	-0.161713	-0.804597	2.38315	-0.0172001		Otu00037	0	0.031479	0.00777554	0	2.26183e-05	8.42839e-05	0	0	0	0	0	0	0	0	0	0	0	0
Otu00058	2.3873	1.02144	0.463102	-0.601937	0.270928	0.850782	1.10261	1.02239	0.0027639	1.06207	2.46029	1.46627	0.0968132	-0.322468	0.365337		Otu00058	0.000750592	0.000390235	0.000981379	0	0	0.0121369	0	0	0.0143202	0	0	0.0347068	0	0	0.00573927	0.00122039	0	0.00370246
Otu00057	0.132394	1.37823	0.394809	1.35831	1.5728	0.351421	2.17364	0.489555	0.691391	0.810652	0.30062	-0.260147	0.843013	2.2804	-0.655309		Otu00057	0.00093824	0.00166934	0.000176145	0.00044997	0	0	0.00355749	0	0	0.0237529	0	0	0.00671256	0	0.000322989	0.00485762	0.00051373	0.00113922
Otu00050	-0.22911	0.0892748	-0.45302	-0.796584	-0.583508	-0.616848	-0.508113	-0.085344	-0.427477	1.40119	2.95935	1.49219	-0.491362	-0.0422158	-0.138812		Otu00050	0.00035184	0.000737111	0.000654253	2.36827e-05	0.00239754	0.000421419	0.000148229	0.000760626	0.000367184	0.000858539	0	2.64131e-05	0.000942615	0	0	0.00117253	3.31439e-05	0
Otu00067	-0.316374	-0.324039	-0.336821	-0.307035	-0.323282	-0.336821	-0.324858	-0.278911	-0.336821	-0.304145	-0.123154	-0.336821	-0.336821	-0.315302	-0.324332		Otu00067	0	4.33595e-05	2.51636e-05	0	0	0	0	0	0	0	0	0	0	0	0	0	0	0
Otu00071	-0.166339	-0.251873	-0.251873	-0.158423	-0.251873	-0.228829	-0.0683771	-0.251873	-0.16083	5.21584	0.149204	0.610845	-0.0895505	-0.161855	-0.156096		Otu00071	0.00046912	0.000260157	0.000276799	2.36827e-05	0	2.80946e-05	0	0	0	0	0	0	0	0	0	0	0	0
Otu00036	1.49	1.25638	-0.509519	0.667178	-0.0165389	-0.421127	1.04992	0.328037	-0.44753	3.17956	1.18239	-0.58441	0.565925	0.193862	-0.572569		Otu00036	0.00326039	0.00244981	0.00078007	0.0256483	0.0101556	0.0299208	0.0243589	0.00637584	0.031368	0.00792498	0.00556271	0.0169044	0.00791225	0.00976231	0.0152799	0.00653266	0.00654591	0.010952
Otu00009	1.71302	-0.148944	-0.454946	0.309343	-0.659042	-0.628276	-0.109444	-0.656185	-0.642702	-0.0620125	-0.815217	-0.881165	0.417466	-0.682875	-0.842486		Otu00009	0.0141909	0.0035338	0.00198792	0.000734162	0.000384511	0.000252852	0.000247048	0.000111857	0.000262274	0.000110069	5.15066e-05	0.000105652	0.000171385	0.000524318	0.000223608	0.000215363	0.000281723	0.000517826
Otu00069	2.53525	-0.678619	-0.534332	2.1926	-0.678619	-0.164503	2.52388	-0.678619	-0.168403	1.40792	-0.678619	-0.55093	0.264838	-0.665406	-0.402581		Otu00069	0.0015481	2.16797e-05	0.000452944	0.000189461	0	2.80946e-05	0.000148229	0	0	0	0	0	0	0	0	0	0	0
Otu00063	1.46727	-0.112221	-0.0255614	0.689278	-0.374847	0.247038	2.2402	-0.400283	-0.267059	2.68997	0.171461	-0.590516	2.67905	-0.0360225	0.74912		Otu00063	0.0230338	0.00401075	0.00951183	0	0	0	0	0	0	0	0	0	0	0	0	0	0	0
Otu00042	-0.831997	1.03883	-1.05605	-0.78035	1.37854	-1.1065	-0.717606	0.754195	-1.11317	-0.218553	0.834657	-0.434294	0.0670428	1.59144	2.00719		Otu00042	0.00842071	0.0189264	0.0217916	0	0	2.80946e-05	0	0	0	0	0	0	0	0	0	0	0	0
Otu00049	0.361103	1.90652	-0.460125	-0.0979928	1.16967	-0.402737	-0.0637031	0.784118	-0.292223	2.1529	2.53013	1.20437	-0.666809	0.257875	-0.677806		Otu00049	0.000398752	0.00218965	0.000377453	2.36827e-05	0.000113091	2.80946e-05	0	0.000111857	0	0	2.57533e-05	0	0	0	0	0	1.65719e-05	0
Otu00033	-0.30183	-0.30183	-0.30183	-0.30183	-0.30183	-0.30183	-0.30183	-0.30183	-0.30183	-0.30183	0.617976	-0.30183	-0.30183	1.20348	-0.30183		Otu00033	0	0.000108399	0	0	2.26183e-05	0.00132045	0	2.23714e-05	0.0090747	0	0	0.00311675	0	0.000349546	2.48453e-05	0	0.00352982	0
Otu00056	1.04001	-0.328028	-1.00777	2.25673	-0.381658	-0.579489	1.29112	-0.662266	-0.461314	0.257084	-0.658918	-0.706991	0.394527	-0.741179	-0.642386		Otu00056	0.00204067	0.000411915	0.000553598	0	0	0	4.94096e-05	0	0	0	0	0	0	0	0	0	0	0
Otu00075	-0.64254	-0.140112	0.108001	-0.64254	-0.136965	-0.0795303	-0.64254	0.239544	0.104082	-0.64254	-0.125679	0.256685	-0.64254	0.351357	-0.0289175		Otu00075	0	0.00101895	0.000629089	0	0	0	0	0	0	0	0	0	0	0	0	0	0	0
Otu00053	1.1602	-0.891162	-1.07778	0.0852661	-0.511127	-0.757446	2.3811	0.166833	-0.0748796	2.31647	0.0303255	-0.626149	1.44353	0.188492	0.0338764		Otu00053	0.0113762	0.00624377	0.00561147	0	0	0	0	0	0	0	0	0	0	0	0	0	0	0
Otu00101	-0.579021	1.13428	0.339728	-0.579021	2.74806	0.110168	-0.579021	2.00845	0.534857	-0.579021	2.21163	0.48957	-0.579021	1.96891	0.0347719		Otu00101	0	0.00114903	0.000276799	0	0	0	0	0	0	0	0	0	0	0	0	0	0	0
Otu00134	-0.182574	-0.182574	-0.182574	-0.182574	-0.182574	-0.182574	-0.182574	-0.182574	-0.182574	-0.182574	-0.182574	-0.182574	-0.182574	-0.182574	-0.182574		Otu00134	0	0	0	7.1048e-05	0	0	9.88191e-05	0	0	2.20138e-05	0	0	0.000428461	0	0	0.000478583	0	5.17826e-05
Otu00068	0.612245	0.200803	-0.485274	0.314119	-0.485274	-0.485274	1.12006	-0.0967239	-0.485274	4.77657	-0.0441581	-0.485274	0.451992	-0.485274	-0.485274		Otu00068	7.0368e-05	0	0	0.000260509	0.00389035	0.000899028	4.94096e-05	0.000939597	0	0.00123277	2.57533e-05	0.001215	0.00108544	0.00117347	0.00181371	0.00107681	0.00326467	0.0017865
Otu00046	-0.865506	-0.0161785	-0.494189	-1.32032	1.15793	-0.687189	-0.494023	-0.186041	-0.74487	-0.712664	-1.02049	2.63442	-0.514465	0.31402	-0.131444		Otu00046	0.00462083	0.00687248	0.0056618	0	0	0	0	0	0	0	0	0	0	0	0	0	0	0
Otu00065	1.77947	-0.145752	0.037768	2.54552	0.335647	-0.205346	3.21443	0.689285	-0.428854	-0.394243	0.894982	-0.610509	-0.220002	0.846303	-0.637784		Otu00065	0.00185302	0.00594025	0.000251636	0	0	0	0	0	0	0	0	0	0	0	0	0	0	0
Otu00085	-0.63303	1.30545	0.666343	-0.63303	0.393611	1.59488	-0.63303	0.739256	2.44264	-0.63303	1.34036	1.79818	-0.63303	0.250847	2.12904		Otu00085	0	0.000281837	0.000880725	0.00113677	0	0.000168568	0.000296457	0	0.000419639	4.40276e-05	2.57533e-05	0.000290544	0.000114256	2.49675e-05	7.4536e-05	0.000167504	0	2.58913e-05
Otu00138	0	0	0	0	0	0	0	0	0	0	0	0	0	0	0		Otu00138	0	0	0	0	0	0	0	0	0	0	0	0	0	0	0	0	0	0
Otu00080	-0.271101	0.262406	-0.0584339	-0.353162	0.190192	-0.22051	-0.30515	3.13302	-0.114946	-0.353162	4.0664	0.0641554	-0.353162	-0.180437	-0.303042		Otu00080	0	8.6719e-05	2.51636e-05	0	0	0	0	0	0	0	0	0	0	0	0	0	0	0
Otu00095	-0.518647	-0.518647	-0.518647	-0.518647	-0.101351	-0.518647	-0.518647	0.52256	-0.518647	-0.518647	2.68983	-0.518647	-0.518647	-0.29756	-0.518647		Otu00095	0	4.33595e-05	0	0	2.26183e-05	0	0	0.0001566	0	0	0.0078805	0	0	0.00594228	0	0	0.00387783	5.17826e-05
Otu00077	0.362228	-0.550907	0.966562	1.11019	-0.432904	2.06526	1.54791	-0.461501	1.08927	3.16077	-0.190694	0.430744	0.659443	-0.469427	0.737895		Otu00077	0.00168883	0.000281837	0.00178661	0	0	0.000309041	0	0	0	0	0	0	0	0.00202237	0	0	0.00180634	0
Otu00081	2.38867	1.30855	1.53642	1.03751	-0.131659	0.380665	1.15391	1.62888	0.0687006	0.657666	0.372542	0.390632	0.360057	-0.138096	-0.0949064		Otu00081	0.000328384	0.000216797	0.000226472	0.000284192	0.000610694	0.00179806	0.000197638	2.23714e-05	0	0.000330207	0.000180273	0	0.00077123	0.000274643	0.000248453	0.000263221	0.000696021	7.76739e-05
Otu00066	-0.237855	-0.168602	3.72641	-0.41382	-0.285547	-0.00509583	0.16007	0.138578	0.154889	2.5445	0.653339	1.85456	-0.409567	-0.356842	0.344642		Otu00066	0.000187648	0.000281837	0.00153498	0.0114387	0.00866281	0.00570321	0.0127971	0.00326622	0.0048783	0.00129882	0.000386299	0.00132066	0.00351338	0.000499351	0.00146587	0.00423546	0.000397726	0.000906196
Otu00093	0.578252	-0.0846092	-0.0396739	1.36981	-0.385991	-0.385991	3.8452	0.296742	-0.385991	-0.385991	-0.385991	-0.385991	-0.385991	2.91208	-0.385991		Otu00093	0	0.000281837	0	0.000852575	9.04732e-05	0	0.00424922	0.000313199	0.00010491	0.0102364	0.00239506	0.00356577	0.0092262	0.00162289	0.000944123	0.00667624	0.000828597	0.000854413
Otu00055	0.206234	1.57474	-0.536607	0.0749388	2.4422	-0.583356	-0.0432973	0.750656	-0.624291	-0.502947	-0.50095	-0.809595	-0.776756	-0.34246	-0.740605		Otu00055	4.6912e-05	0.000390235	7.54907e-05	2.36827e-05	2.26183e-05	8.42839e-05	4.94096e-05	0	0	0	2.57533e-05	0	0	0	0	2.39292e-05	8.28597e-05	0
Otu00087	0.105784	-0.153081	0.985974	-0.417086	0.329704	-0.46071	0.223282	1.61542	0.417531	1.43839	3.48577	2.22457	-0.388171	-0.403056	-0.233278		Otu00087	7.0368e-05	6.50392e-05	0.000125818	0	0	0	0	0	0	0	0	0.000449023	0	0	0.00178886	0	0	0.00038837
Otu00103	-0.415774	-0.415774	4.17543	-0.415774	-0.2913	2.3192	-0.415774	-0.282669	1.11223	-0.415774	0.0375635	0.635837	-0.415774	0.177754	0.847217		Otu00103	0	0.000130078	0.000276799	0	0	0.012165	0	0	0.00514058	0	0	0.00348653	2.85641e-05	2.49675e-05	0.000472061	0	0	0.00020713
Otu00048	1.65846	-0.509229	-0.125228	-0.268095	-0.306049	-0.498868	0.277132	0.525626	-0.4849	3.96295	1.64046	-0.291638	0.89779	0.221658	-0.389369		Otu00048	0.00246288	0.00153926	0.00070458	2.36827e-05	0.00418438	0.00648986	0	0.00387025	0.00881242	0	0.00285861	0.00676175	0	0.0028463	0.00327958	0	0.00303266	0.00235611
Otu00094	0.668121	0.141745	0.101016	0.00705658	1.08483	-0.0783727	0.260234	1.70833	0.046252	-0.27466	4.03148	0.581172	-0.129193	1.37413	-0.268103		Otu00094	0.000281472	0.00114903	0.000201309	4.73653e-05	0	0	0	0	0	0	0	0	0.00285641	0	0.00740391	0.00272793	0.000116004	0.00678352
Otu00131	0.22601	-0.344585	-0.344585	-0.344585	-0.344585	-0.344585	-0.0107421	-0.344585	-0.344585	-0.344585	-0.344585	-0.344585	-0.0197317	-0.344585	-0.344585		Otu00131	2.3456e-05	0	0	0	0	0	0	0	0	0	0	0	0	0	0	0	0	0
Otu00076	-0.685819	-0.412579	2.76796	-0.685819	-0.685819	-0.214762	-0.685819	-0.376328	0.0755103	-0.685819	1.42235	1.53707	-0.685819	-0.685819	-0.685819		Otu00076	0	0	0	0	0.000203565	0.000196662	0	6.71141e-05	5.24549e-05	0	0	2.64131e-05	0	0	0.000447216	0	1.65719e-05	0.000258913
Otu00125	1.87662	-0.551872	1.19256	-0.551872	-0.551872	0.756692	-0.551872	2.88712	-0.551872	-0.551872	-0.551872	0.683132	-0.551872	2.00392	-0.551872		Otu00125	0	4.33595e-05	0	0.0012315	0.00027142	0.000168568	0.000691734	0.000134228	0.000157365	0.000352221	0.000437806	0.000184892	0	0	2.48453e-05	0	0	0
Otu00099	0.352892	-0.772862	-0.148891	0.214925	-0.760244	-0.356242	0.578046	-0.733028	-0.427874	1.49444	-0.697097	0.886321	1.01403	-0.717665	-0.288096		Otu00099	0.0041048	0.000151758	0.00113236	0	0	0	0	0	0	0	0	0	0	0	2.48453e-05	0	0	0
Otu00074	-1.03525	0.837243	1.16796	-1.03525	0.698733	2.29918	-1.03525	0.615766	2.60959	-1.03525	-0.328753	0.688751	-1.03525	0.0690552	0.98051		Otu00074	0	0.00253653	0.0046301	0	0	0	0	0	0	0	0	0	0	0	0	0	0	0
Otu00110	-0.374009	-0.374009	1.71685	-0.374009	-0.374009	2.08093	-0.374009	-0.374009	1.38942	-0.374009	-0.374009	4.03461	-0.374009	-0.374009	0.128415		Otu00110	0	0	0.000327126	0	0	0	0	0	0	0	0	0	0	0	0	0	0	0
Otu00144	-0.173046	-0.394906	-0.341784	-0.233312	-0.394906	-0.315208	-0.178564	-0.394906	-0.35197	0.905128	-0.394906	-0.357297	0.194541	-0.394906	-0.259401		Otu00144	0.000328384	0	7.54907e-05	0	0	0	0	0	0	0	0	0	0	0	0	0	0	0
Otu00098	-0.56538	0.419327	-0.505827	-0.56538	1.00831	-0.490924	-0.56538	1.37181	-0.485156	-0.56538	0.212137	-0.523218	-0.56538	-0.129113	-0.548501		Otu00098	0	0.000650392	2.51636e-05	0	0	0	0	0	0	0	0	0	0	0	0	0	0	0
Otu00135	-0.371879	1.23143	-0.371879	-0.371879	0.150665	-0.371879	-0.371879	0.326593	-0.142786	-0.371879	0.579681	1.73513	-0.371879	-0.26806	4.56868		Otu00135	0	2.16797e-05	0.00103171	0	0	0	0	0	0	0	0	0	0	0	0	0	0	0
Otu00167	-0.239513	-0.239513	-0.239513	-0.239513	-0.239513	-0.239513	-0.239513	-0.239513	-0.239513	1.78696	-0.239513	4.9194	-0.239513	-0.239513	-0.239513		Otu00167	0	0	0	0	0.00013571	0.000252852	0	0	0.000157365	0	0	0	0.00242795	0	0.000695669	0.00201005	0	0.000828522
Otu00078	2.22766	-0.393468	0.540488	0.952742	-0.177402	-0.029064	0.932286	-0.153254	-0.315447	2.80071	2.59308	-0.349456	0.0715421	0.51929	-0.248926		Otu00078	0.00119626	0.00177774	0.00078007	0	0	2.80946e-05	0	0	0	0	0	0	0	0	0	0	0.000845168	0.000233022
Otu00102	-0.327733	3.9875	0.767027	-0.401556	2.09975	-0.306622	0.990575	0.362637	-0.126144	0.703454	-0.381043	0.782587	0.174127	0.258551	0.230446		Otu00102	0.00011728	0.000130078	0.000125818	0.00319716	9.04732e-05	0.000196662	0.00222343	0	5.24549e-05	0.000264166	0	0	8.56923e-05	4.99351e-05	4.96907e-05	0	0.000414298	0.000103565
Otu00119	-0.193714	-0.274475	4.78517	-0.295733	-0.295733	-0.240761	-0.275836	-0.295733	-0.256245	-0.295733	-0.295733	0.949428	-0.295733	-0.295733	1.76051		Otu00119	0	0	0.00249119	0	0	2.80946e-05	0	2.23714e-05	5.24549e-05	0	0	5.28262e-05	0	2.49675e-05	0	0	0	0
Otu00088	2.29637	2.06695	-0.0649598	-0.629924	0.318364	-0.584027	-0.26438	0.762881	0.189782	1.58412	2.4429	1.54621	0.172025	0.104048	-0.0033772		Otu00088	0.000281472	0.000260157	0.000226472	0.00106572	0.00266896	0.00250042	0.000148229	0.00118568	0.00409148	8.80553e-05	0.000437806	0.00319599	0.000799794	2.49675e-05	0.000496907	0.00179469	9.94316e-05	0.000258913
Otu00086	1.7566	-0.0492652	-0.883861	2.16042	-0.184406	-0.686676	1.86232	-0.433262	-0.564658	0.253706	-0.593145	-0.55655	0.476538	-0.617952	-0.675191		Otu00086	0.00164192	0.000368556	0.000301963	0	0	0	0	0	0	0	0	0	0	0	0	0	0	0
Otu00112	0.763649	-0.518968	3.56692	-0.153407	-0.518968	0.803182	0.329347	-0.518968	0.484718	0.996068	-0.518968	0.5587	0.211257	-0.518968	2.81893		Otu00112	0.000539488	0	0.00246603	2.36827e-05	0	0	0	0	0	0	0	0	0	0	0	0	0	0
Otu00096	-0.553902	4.00795	0.4945	0.863516	1.05677	0.232545	-0.269257	1.51293	-0.271442	1.00108	1.40147	-0.0590769	-0.553902	-0.297897	-0.256758		Otu00096	0	2.16797e-05	2.51636e-05	2.36827e-05	0.000814259	0	0.000296457	0.00118568	0.00141628	8.80553e-05	2.57533e-05	0.000316957	0.000742666	2.49675e-05	9.93814e-05	0.000382867	9.94316e-05	5.17826e-05
Otu00051	0.122397	-0.582882	-0.534633	0.664675	-0.582882	-0.546689	1.38209	-0.582882	-0.504887	1.88602	-0.582882	-0.412088	1.32918	-0.565209	-0.316219		Otu00051	0.0023456	2.16797e-05	0.000327126	2.36827e-05	0	0	0	0	5.24549e-05	0	0	0	0	0	0	0	0	0
Otu00132	0.583523	-0.571706	0.258117	-0.571706	-0.571706	-0.571706	-0.571706	-0.571706	-0.571706	1.27447	-0.571706	-0.571706	0.0859939	-0.571706	-0.571706		Otu00132	2.3456e-05	0	0	0	0	0	0	0	0	0	0	0	0	0	0	0	0	0
Otu00136	-0.500151	-0.500151	1.772	-0.500151	-0.360521	1.3179	-0.500151	-0.201528	2.07092	-0.500151	0.00838333	2.82432	-0.500151	0.609504	2.46218		Otu00136	0	0.000216797	0.000578762	0	0	0	0	0	0	0	0	0	0	0	0	0	0	0
Otu00117	-0.478795	-0.257181	-0.415131	-0.478795	0.284107	-0.478795	-0.478795	0.839038	-0.478795	-0.478795	3.93832	-0.478795	-0.478795	-0.0590564	-0.478795		Otu00117	0	0.000195118	0	0	0	0	0	0	0	0	0	0	0	0	0	0	0	0
Otu00079	-0.637821	1.57283	-0.574315	-0.637821	1.58668	-0.542544	-0.586095	0.488955	-0.483833	-0.637821	-0.282484	-0.502939	-0.637821	1.03698	-0.637821		Otu00079	0	0.000780471	0	0	0	0	0	0	0	0	0	0	0	0	0	0	0	0
Otu00090	2.46962	-0.772252	0.255788	1.41732	-0.704732	0.616752	2.33383	-0.874184	1.24405	0.31996	-0.585041	0.0409714	-0.538289	-0.890063	-0.56267		Otu00090	0.000187648	2.16797e-05	0.000176145	0	0	0	0	0	0	0	0	0	0	0	0	0	0	0
Otu00109	-0.389508	-0.389508	-0.389508	-0.389508	-0.389508	-0.389508	-0.389508	1.59891	-0.389508	4.09844	1.86792	1.03865	-0.389508	-0.389508	-0.389508		Otu00109	0	0	0	0	2.26183e-05	0.000927123	0.000148229	2.23714e-05	0.000839278	0.000726456	0.000618079	0.00118859	0.00014282	0.00169779	0.000173917	0.00126825	0.00319838	0.000129457
Otu00091	0.651126	-0.606003	-0.606003	-0.606003	-0.606003	-0.606003	1.60056	0.284109	0.123869	3.41204	-0.606003	0.672619	-0.606003	-0.606003	0.161814		Otu00091	0	0	2.51636e-05	0	0	0	0	0	0	0	0	0	0	0	0	0	0	0
Otu00105	-0.354843	-0.354843	-0.354843	-0.354843	-0.354843	-0.354843	-0.354843	-0.354843	-0.354843	3.48104	-0.354843	-0.354843	-0.354843	0.908206	-0.354843		Otu00105	0	2.16797e-05	0	0.000284192	0.000113091	0.000786649	0.000642324	0.000290828	0.000681914	0.00471096	0.00113314	0.000554675	0.00271359	0.0010736	0.000124227	0.00268007	0.00240293	7.76739e-05
Otu00100	-0.569338	1.19813	-0.237481	0.00968459	0.735295	0.038189	-0.0832208	1.22893	0.420366	1.48821	3.70414	-0.0640143	0.334525	1.46047	-0.453849		Otu00100	0.000422208	0.00084551	0.000125818	0	0.00223921	0	0	0.000469799	0	0	0	0.000264131	5.71282e-05	0.0027714	0.000621133	4.78583e-05	0.00323153	0.000543717
Otu00130	-0.519726	-0.321128	2.14272	-0.519726	-0.309366	1.64866	-0.519726	-0.294779	2.18557	-0.519726	0.842299	2.44231	-0.519726	-0.0739218	2.13217		Otu00130	0	0.000173438	0.00103171	0	0	0	0	0	0	0	0	0	0	0	0	0	0	0
Otu00141	-0.358767	1.57703	-0.358767	-0.358767	0.967991	-0.358767	-0.358767	1.44692	-0.358767	-0.358767	4.47332	-0.358767	-0.358767	0.503919	-0.358767		Otu00141	0	0.000195118	0	0	0.00027142	0	0	0.000111857	0	0	2.57533e-05	0	0	2.49675e-05	4.96907e-05	0	3.31439e-05	0.000233022
Otu00089	-0.0883542	0.689437	-0.517357	-0.517357	-0.233298	-0.401775	-0.517357	0.393911	-0.517357	-0.174562	3.79327	0.464402	-0.517357	-0.404484	-0.386346		Otu00089	0	2.16797e-05	2.51636e-05	0.000568384	0.00117615	0.000674271	0.00128465	0.00185682	0.000367184	2.20138e-05	0.00203451	0.00105652	5.71282e-05	0.00172276	0.000422371	0	0.00255208	0.000155348
Otu00149	-0.425563	-0.425563	-0.425563	-0.060361	-0.425563	-0.425563	0.21616	-0.425563	-0.425563	0.926614	-0.425563	-0.425563	3.23189	-0.425563	-0.425563		Otu00149	0.00480848	0	0	0	0	0	0	0	0	0	0	0	0	0	0	0	0	0
Otu00152	-0.416675	-0.416675	0.174156	-0.416675	-0.30775	1.2675	-0.416675	0.0492337	0.538412	-0.416675	0.376735	2.34404	-0.416675	0.102707	4.20513		Otu00152	0	0.000130078	0.00115752	0	0.00027142	0.0010395	0	0.00456376	0.00451112	0	0.000437806	0.00118859	0	0.00159792	0.000695669	0	0.000348011	0.000181239
Otu00121	1.439	0.120047	0.253618	1.59653	0.25937	-0.565211	1.58719	1.9916	0.0562317	2.55548	1.00455	0.483036	0.262612	0.732426	-0.139231		Otu00121	0.000328384	0.000476954	0.000201309	0	0	0	0	0	0	0	0	0	0	0	0	0	0	0
Otu00142	0.365116	2.36329	-0.237313	-0.232592	-0.574945	0.438138	-0.0249351	0.423472	0.243735	0.92737	3.95901	0.620221	-0.307345	0.66173	-0.000783967		Otu00142	2.3456e-05	0.000108399	5.03271e-05	0	0	0	0	0	0	6.60415e-05	0	0	0	0	0	0	0	0
Otu00070	-0.584748	1.34039	-0.584748	-0.584748	2.5377	-0.584748	-0.584748	2.00465	-0.584748	-0.584748	-0.430027	-0.584748	-0.584748	1.84607	-0.408409		Otu00070	0	0.00104063	7.54907e-05	0	0	0	0	0	0	0	0	0	0	0	0	0	0	0
Otu00084	-1.02119	-0.873385	1.28872	-1.02119	-0.488881	2.0366	-1.02119	0.318154	2.2186	-1.02119	0.38531	-0.0111263	-1.02119	1.04422	0.307437		Otu00084	0	0.00179942	0.00115752	0	0	0	0	0	0	0	0	0	0	0	0	0	0	0
Otu00143	-0.400255	-0.400255	-0.400255	-0.400255	-0.400255	0.87959	-0.400255	-0.400255	2.35775	-0.400255	3.4183	-0.400255	-0.400255	0.849595	2.50113		Otu00143	0	2.16797e-05	5.03271e-05	0	0	0	0	0	0	0	0	0	0	0	0	0	0	0
Otu00061	-0.494287	-0.494287	-0.494287	-0.33351	-0.0558119	-0.375345	-0.23599	-0.337994	-0.36613	-0.494287	-0.494287	-0.382031	-0.242945	0.202638	0.44945		Otu00061	4.6912e-05	0.000130078	0.000176145	0	9.04732e-05	0	0	4.47427e-05	0	0	2.57533e-05	0	0	0	0	0	0	0
Otu00104	-0.593961	-0.593961	1.21585	-0.593961	-0.593961	0.530079	-0.593961	-0.593961	0.255401	-0.593961	-0.593961	1.40375	-0.593961	-0.593961	0.431931		Otu00104	0	0	0.00156014	0	0	0	0	0	0	0	0	0	0	0	0	0	0	0
Otu00108	0.440901	1.08003	0.0570588	-0.177386	0.657216	0.546752	0.23427	1.49034	0.185835	1.80036	3.51452	0.429549	0.319512	0.0103937	0.368261		Otu00108	0.000750592	0.000563673	0.00078007	2.36827e-05	2.26183e-05	2.80946e-05	0	4.47427e-05	0	6.60415e-05	5.15066e-05	0	0	0	9.93814e-05	2.39292e-05	0.000795453	0
Otu00150	1.01147	-0.26385	-0.127987	-0.644214	-1.17508	-0.389616	1.38353	-0.659018	0.0944011	3.48404	-1.17508	-0.43377	0.0697755	-0.791553	0.160399		Otu00150	7.0368e-05	2.16797e-05	7.54907e-05	0.000852575	0	2.80946e-05	0.000543505	0	0	0.000198124	0	2.64131e-05	8.56923e-05	0	0	2.39292e-05	0	0
Otu00163	0.57947	-0.435311	-0.435311	0.451645	-0.435311	-0.435311	0.0396704	-0.435311	-0.435311	-0.435311	-0.435311	-0.435311	-0.435311	-0.435311	-0.435311		Otu00163	0	0	0	0	0	0	0	0	0	0	0	0	0	0	0	0	0	0
Otu00234	-0.195719	-0.195719	-0.195719	-0.195719	-0.195719	-0.195719	-0.195719	-0.195719	-0.195719	-0.195719	-0.195719	0.199246	-0.195719	-0.195719	-0.195719		Otu00234	0	0	0	0	0	0	0	0	0	0	2.57533e-05	0	0	0	0	0	0	0
Otu00133	-0.431187	-0.431187	1.56713	-0.431187	-0.431187	2.47691	-0.431187	-0.431187	1.73312	-0.431187	-0.431187	2.85103	-0.431187	-0.431187	2.15148		Otu00133	0	0	0.00191243	0	0	0	0	0	5.24549e-05	0	0	0	0	0	0	0	0	0
Otu00015	1.79604	0.0942951	0.0935737	0.0132987	-0.401501	0.174112	-0.151564	-0.417412	-0.0453965	-0.824752	-0.773369	-0.792245	-0.679183	-0.723843	-0.590503		Otu00015	9.3824e-05	6.50392e-05	0.000150981	0	2.26183e-05	0	0	2.23714e-05	0	0	0	0	0	2.49675e-05	0	0	1.65719e-05	5.17826e-05
Otu00118	-0.416218	-0.416218	-0.0196339	-0.416218	-0.416218	0.0796038	-0.416218	-0.416218	0.118019	-0.416218	-0.416218	1.40878	-0.416218	-0.367798	1.21361		Otu00118	0	2.16797e-05	0.000729743	0	0	0	0	0	0	0	0	0	0	0	0	0	0	0
Otu00128	-0.461447	0.317034	-0.461447	2.25973	0.363139	0.20959	3.91028	-0.461447	-0.461447	-0.461447	1.54066	-0.461447	0.956555	-0.461447	-0.461447		Otu00128	4.6912e-05	0	0	0	0.000113091	0.000140473	0	0	0.00010491	0	0	0	0	0	0	0	0	0
Otu00216	-0.28001	-0.28001	-0.28001	-0.28001	-0.28001	-0.28001	-0.28001	-0.28001	-0.28001	-0.28001	-0.28001	-0.28001	-0.28001	-0.28001	-0.28001		Otu00216	0	0	0	0	0	0	0	0	0	0	0	0	0	0	0	0	0	0
Otu00115	-0.6214	-0.560894	1.15155	-0.6214	-0.525266	1.02149	-0.6214	-0.347265	1.17688	-0.6214	-0.465789	1.61827	-0.6214	-0.494068	0.945217		Otu00115	0	0.000108399	0.00133367	0	0	0	0	0	0	0	0	0	0	0	0	0	0	0
Otu00097	0.265975	-1.05099	1.70919	-0.715993	-0.755761	1.96465	-0.322941	-0.689538	1.38218	0.416965	-0.626787	2.76104	-0.811495	-1.09592	1.61402		Otu00097	0.000258016	4.33595e-05	0.00208858	2.36827e-05	0	0	0	0	0	0	0	0	0	0	0	0	0	0
Otu00120	-0.650189	-0.102639	1.30729	-0.650189	1.66972	2.23412	-0.650189	1.55495	1.83604	-0.650189	1.54034	0.884127	-0.650189	0.374072	1.48975		Otu00120	0	0.000433595	0.000905888	0	0	0	0	0	0	0	0	0	0	0	0	0	0	0
Otu00192	-0.364811	-0.364811	3.33024	-0.364811	-0.364811	1.02109	-0.364811	-0.364811	-0.364811	-0.364811	-0.364811	2.90518	-0.364811	-0.364811	-0.364811		Otu00192	0	0	0	0.000970989	0	0.000505703	0.00138347	0	5.24549e-05	4.40276e-05	2.57533e-05	7.92393e-05	0	2.49675e-05	2.48453e-05	2.39292e-05	1.65719e-05	5.17826e-05
Otu00190	-0.302921	-0.302921	-0.302921	-0.302921	-0.302921	-0.302921	1.35353	-0.302921	-0.302921	-0.302921	4.24869	2.57664	-0.302921	-0.302921	-0.302921		Otu00190	0	0	0	0.000284192	2.26183e-05	0.0021071	0.000247048	2.23714e-05	0.00220311	8.80553e-05	5.15066e-05	0.000158479	0.000171385	0	0.000223608	0.0005743	0.000116004	0.000155348
Otu00116	-0.663634	-0.716242	3.89406	-0.639606	-0.716242	0.531038	-0.593123	-0.716242	0.505499	-0.12773	-0.716242	0.273646	-0.686291	-0.716242	-0.137877		Otu00116	2.3456e-05	0	0.000452944	0	0	0	0	0	0	0	0	0	0	0	0	0	0	0
Otu00148	-0.29079	-0.29079	2.89392	-0.29079	-0.29079	-0.29079	-0.29079	-0.29079	0.738835	-0.29079	-0.29079	4.21856	-0.29079	-0.29079	-0.29079		Otu00148	0	0	0	0	4.52366e-05	5.61892e-05	0	2.23714e-05	5.24549e-05	4.40276e-05	0	5.28262e-05	0.000428461	7.49026e-05	0.000124227	0.000311079	6.62877e-05	0.000233022
Otu00126	1.0947	1.4817	0.310712	0.68271	1.08144	-0.595327	0.56999	1.67692	-0.291451	2.00277	2.01992	0.548691	0.16087	1.45403	-0.261975		Otu00126	0.000258016	0.000585353	0.000150981	0	0	0	0	0	0	0	0	0	0	0	0	0	0	0
Otu00165	-0.383017	2.56083	-0.383017	-0.383017	-0.383017	-0.383017	-0.383017	2.9514	2.35113	-0.383017	-0.383017	-0.383017	-0.383017	2.09506	-0.383017		Otu00165	0	2.16797e-05	0	0	0.000588076	0.00339945	0	0.00049217	0.00183592	0	0.00267834	0.00108294	0	4.99351e-05	0	0	3.31439e-05	0
Otu00252	-0.182574	-0.182574	-0.182574	-0.182574	-0.182574	-0.182574	-0.182574	-0.182574	-0.182574	-0.182574	-0.182574	-0.182574	-0.182574	5.29465	-0.182574		Otu00252	0	2.16797e-05	0	0	0	2.80946e-05	0	6.71141e-05	0	0	0	0	0	4.99351e-05	0	0	4.97158e-05	0
Otu00157	0.294577	-0.386278	-0.386278	2.58918	-0.386278	-0.386278	2.07024	-0.386278	-0.386278	3.60334	-0.386278	-0.386278	1.09963	-0.386278	-0.386278		Otu00157	0.000539488	0	0	0	0	0	0	0	0	0	0	0	0	0	0	0	0	0
Otu00137	-0.278273	-0.278273	-0.278273	-0.278273	0.271919	-0.278273	-0.170237	0.702298	-0.278273	0.164366	5.13944	-0.278273	-0.278273	-0.278273	-0.278273		Otu00137	0	0	0	0	0	0	0	0	0	0	0	0	0	0	0	0	0	0
Otu00164	-0.245552	0.797902	-0.245552	-0.245552	-0.245552	-0.245552	-0.245552	-0.245552	-0.245552	-0.245552	5.12159	-0.245552	-0.245552	-0.245552	-0.245552		Otu00164	0	0	0	2.36827e-05	0.000339274	0.000337135	0	0.00033557	0.000367184	6.60415e-05	0.000334793	0.000660328	0.000114256	0.00122341	0.000273299	4.78583e-05	0.00183948	5.17826e-05
Otu00145	1.54922	-0.536956	-0.536956	0.982539	-0.536956	-0.536956	0.0733331	-0.536956	-0.536956	2.79697	1.14	-0.536956	-0.536956	-0.536956	-0.536956		Otu00145	0	0	0	0.00248668	0.00149281	0	0.000395276	0.000559284	0.000996643	0.000396249	0.000309039	0.00153196	0.000371333	0.00019974	0.000149072	0.000311079	8.28597e-05	7.76739e-05
Otu00211	0	0	0	0	0	0	0	0	0	0	0	0	0	0	0		Otu00211	0	0	0	0	0	8.42839e-05	0	0	0	0.00235548	2.57533e-05	2.64131e-05	2.85641e-05	0.000699091	0	0	4.97158e-05	2.58913e-05
Otu00082	-0.344107	-0.00638434	0.422565	-0.727521	-0.626941	-0.304775	-0.603578	-0.193167	-0.409487	-0.445857	-0.375594	0.0508047	-0.562179	-0.672825	0.231964		Otu00082	0.000140736	8.6719e-05	0.000528435	0	0	0	0	0	0	0	0	0	0	0	0	0	0	0
Otu00206	0.547565	-0.459315	0.263946	-0.459315	0.207379	-0.459315	-0.459315	0.253608	0.125266	1.14978	1.15943	4.66116	-0.459315	-0.459315	0.155657		Otu00206	0	0	2.51636e-05	0	0	0	0	0	0	0	0	0	0.000171385	0.000174773	0.000397525	7.17875e-05	0.000132575	0.000724957
Otu00228	-0.420878	3.82054	-0.420878	-0.420878	2.27469	-0.420878	0.373075	1.50078	-0.420878	-0.420878	0.669937	-0.420878	-0.420878	-0.420878	-0.420878		Otu00228	0	0	0	0	0	0.000561892	0	2.23714e-05	0	0	0	0	0	2.49675e-05	4.96907e-05	0	0	0
Otu00170	-0.437803	-0.437803	2.10411	-0.437803	-0.437803	1.80548	-0.437803	-0.437803	2.88568	-0.437803	-0.35414	2.6321	-0.437803	-0.218733	1.21498		Otu00170	0	8.6719e-05	0.000654253	0	0	0	0	0	0	0	0	0	0	0	0	0	0	0
Otu00176	-0.296169	-0.296169	-0.296169	-0.296169	-0.296169	-0.296169	-0.296169	-0.296169	-0.296169	-0.296169	-0.120398	0.148636	-0.296169	-0.296169	-0.162616		Otu00176	0	0	2.51636e-05	0.000142096	0.00101782	0.000561892	0.000148229	2.23714e-05	0.000157365	0	7.72599e-05	0.000739567	0	0.000124838	0.000273299	0	0.000248579	0.000414261
Otu00182	-0.532413	-0.532413	-0.532413	0.341531	0.262068	2.70028	0.871627	-0.532413	0.860846	-0.532413	1.3966	-0.532413	1.51694	0.0989726	3.13182		Otu00182	7.0368e-05	2.16797e-05	0.000125818	0	0	0	0	0	0	0	0.00015452	0	0	2.49675e-05	7.4536e-05	0	1.65719e-05	2.58913e-05
Otu00246	-0.353386	-0.353386	-0.353386	-0.353386	-0.353386	-0.353386	-0.353386	-0.353386	-0.353386	-0.353386	-0.353386	0.662886	-0.353386	-0.353386	-0.353386		Otu00246	0	0	0	0	0	0.000280946	0	0	0.00020982	6.60415e-05	0	0.000158479	0	0	2.48453e-05	4.78583e-05	0	0
Otu00213	-0.500713	-0.500713	-0.500713	-0.500713	-0.500713	-0.500713	-0.500713	-0.500713	-0.500713	-0.500713	-0.500713	-0.500713	-0.500713	-0.500713	-0.500713		Otu00213	0	0	0	0	0	0	0	0	0	0	0	0	0	0	0	0	0	0
Otu00203	-0.373857	-0.373857	-0.373857	-0.373857	-0.373857	-0.373857	-0.373857	-0.373857	-0.373857	-0.373857	-0.373857	-0.373857	-0.373857	-0.373857	-0.373857		Otu00203	0	0	0	0	0	0	0	0	0	0	0	0	0	0	0	0	0	0
Otu00156	-0.532915	0.460124	0.608184	-0.532915	-0.532915	0.323068	-0.532915	-0.532915	0.389386	2.00578	2.021	3.5064	-0.532915	-0.532915	-0.532915		Otu00156	0	0	0	0.000852575	0.000203565	0.0021071	0.000345867	0.000246085	0.00173101	2.20138e-05	5.15066e-05	0.000501849	2.85641e-05	9.98702e-05	0.000347835	4.78583e-05	4.97158e-05	0.000181239
Otu00241	0	0	0	0	0	0	0	0	0	0	0	0	0	0	0		Otu00241	0	0	0	0	0	0	0	0	0	0	0	0	0.00197092	0	0	0.00205791	0	0
Otu00250	-0.182574	-0.182574	-0.182574	-0.182574	-0.182574	-0.182574	-0.182574	-0.182574	-0.182574	-0.182574	5.29465	-0.182574	-0.182574	-0.182574	-0.182574		Otu00250	0	0	0	0	0.00201303	0.000112378	4.94096e-05	4.47427e-05	0	0	0	5.28262e-05	0	2.49675e-05	4.96907e-05	0	1.65719e-05	0
Otu00173	-0.442497	-0.442497	1.39066	-0.442497	-0.254743	2.30775	-0.442497	-0.442497	4.24944	-0.442497	-0.442497	0.350616	-0.442497	0.00513474	0.163661		Otu00173	0	0.000130078	0.000176145	0	0	0	0	0	0	0	0	0	0	0	0	0	0	0
Otu00226	-0.359792	-0.359792	-0.359792	-0.359792	-0.359792	-0.359792	-0.359792	-0.359792	-0.359792	-0.359792	-0.359792	-0.359792	-0.359792	-0.359792	-0.359792		Otu00226	0	0	0	0	0	0	0	0	0	0	0	0	0	0	0	0	0	0
Otu00179	2.56195	-0.440567	-0.440567	2.11085	-0.440567	-0.440567	1.60893	-0.440567	-0.440567	0.359155	0.363949	-0.440567	3.26315	-0.440567	-0.134926		Otu00179	0.000304928	0	2.51636e-05	0.000426288	0.000407129	0.00244423	0	0.000201342	0.00125892	4.40276e-05	0.000180273	0.00103011	0	4.99351e-05	0.000198763	4.78583e-05	0.000215435	5.17826e-05
Otu00191	-0.259183	-0.259183	-0.259183	-0.259183	-0.259183	-0.259183	-0.259183	-0.259183	3.00162	-0.259183	4.25551	-0.259183	-0.259183	-0.259183	-0.259183		Otu00191	0	0	0	0	0.000113091	0	0	0.000201342	0	0	0.000103013	5.28262e-05	0	2.49675e-05	0.000298144	0	0.000265151	0.000284804
Otu00151	0.616202	0.524633	1.25771	-0.852987	2.55183	1.52198	2.58538	-0.332856	0.4265	0.320971	0.918505	0.64132	0.40168	0.306667	-0.404319		Otu00151	7.0368e-05	6.50392e-05	2.51636e-05	0	0	0	0	0	0	0	0	0	0	0	0.000571443	7.17875e-05	0	0.000750848
Otu00185	-0.245357	-0.31386	-0.31386	-0.31386	-0.31386	-0.0554774	-0.31386	-0.31386	-0.115002	-0.31386	-0.31386	0.0345082	-0.31386	-0.31386	-0.230181		Otu00185	0	0	5.03271e-05	0	0	0	0	0	0	0	0	0	0	0	0	0	0	0
Otu00154	3.65766	-0.410538	-0.386653	1.94911	-0.570734	-0.501691	1.60334	-0.570734	-0.198772	1.47697	-0.467735	-0.505572	1.18005	-0.503309	-0.414214		Otu00154	0.000562944	2.16797e-05	5.03271e-05	4.73653e-05	0	0	0	0	0	0	0	0	0.00242795	0	0.000447216	0.0015554	1.65719e-05	0.000491935
Otu00193	-0.431866	-0.431866	2.71965	-0.431866	-0.431866	2.13484	-0.431866	-0.431866	2.18815	-0.431866	-0.431866	1.35308	-0.431866	-0.431866	2.40092		Otu00193	0	0	0.000931052	0	0	0	0	0	0	0	0	0	0	0	0	0	0	0
Otu00162	0.082563	-0.366672	-0.366672	1.8147	-0.366672	-0.366672	2.08648	-0.366672	-0.366672	4.10041	-0.366672	-0.366672	1.08264	-0.366672	-0.366672		Otu00162	0.00119626	0	0	0	0	0	0	0	0	0	0	0	0	0	0	0	0	0
Otu00210	0	0	0	0	0	0	0	0	0	0	0	0	0	0	0		Otu00210	0	0	0	0	2.26183e-05	0	0	0	5.24549e-05	0	0	0	0	0	0	0	0	0
Otu00258	-0.182574	-0.182574	-0.182574	-0.182574	-0.182574	-0.182574	-0.182574	-0.182574	-0.182574	-0.182574	-0.182574	-0.182574	-0.182574	-0.182574	-0.182574		Otu00258	0	0	0	2.36827e-05	2.26183e-05	2.80946e-05	0.000148229	2.23714e-05	0	0	0	0.000158479	0	2.49675e-05	2.48453e-05	0	4.97158e-05	0
Otu00139	0.201296	-0.205185	0.285304	-0.882988	-0.165042	-0.00660653	-0.882988	-0.115259	-0.568228	0.84981	-0.447192	-0.331577	-0.882988	-0.882988	0.441508		Otu00139	0	0	0.000100654	0	0	0	0	0	0	0	0	0	0	0	0	0	0	0
Otu00129	-0.139056	2.27283	0.463105	0.0990688	2.10133	-0.660426	0.254702	1.18536	-0.357725	0.172778	3.11147	-0.130142	0.526889	0.711327	0.294886		Otu00129	9.3824e-05	0.000108399	7.54907e-05	0	0	0.00162949	0	0	0	0	2.57533e-05	0	0	0.000549286	0.000795051	0	0.000580018	0.00020713
Otu00194	0	0	0	0	0	0	0	0	0	0	0	0	0	0	0		Otu00194	0	0	0	0	0.00176423	5.61892e-05	0	0.000626398	0.00010491	0	0.000515066	0	0	0.000324578	0	0	0.000149147	0
Otu00166	0.32241	0.531593	-0.513548	-0.513548	0.0399715	-0.513548	-0.0244468	0.670254	-0.513548	-0.513548	4.19029	-0.513548	-0.513548	-0.513548	-0.513548		Otu00166	0	0	0	0.000118413	0.00027142	0.000252852	0.000148229	8.94855e-05	0.000314729	0.000132083	7.72599e-05	5.28262e-05	0.000228513	7.49026e-05	0.000124227	0.000119646	0.000116004	2.58913e-05
Otu00122	1.06932	0.0756305	0.924272	0.422311	0.00950109	-0.0977768	0.599237	0.643333	-0.251023	1.3378	1.6413	2.11261	0.30361	1.64422	1.98631		Otu00122	0.000516032	0.00112735	0.00128334	0	0	0	0	0	0	0	0	0	0	0	0	0	0	0
Otu00196	1.55855	-0.489186	2.45267	-0.489186	-0.489186	-0.489186	-0.489186	2.41062	-0.489186	-0.489186	2.80293	-0.489186	0.67664	0.588355	0.76151		Otu00196	2.3456e-05	2.16797e-05	2.51636e-05	0	0.00013571	0	0	6.71141e-05	0	0	5.15066e-05	2.64131e-05	0	0.00134825	0	0	0.0009446	0
Otu00227	1.99863	-0.561131	-0.561131	1.92478	0.00384009	-0.101365	-0.561131	1.25131	0.92503	-0.561131	3.55415	0.74063	-0.0753537	-0.11214	-0.03999		Otu00227	2.3456e-05	2.16797e-05	2.51636e-05	0	0	0	0	0	0	0	2.57533e-05	0	0	0.000674124	0.00168948	0	0.000646305	0.00189007
Otu00187	3.66071	-0.486076	-0.486076	0.808367	-0.486076	-0.486076	0.900321	0.352819	-0.486076	2.35406	0.942505	-0.486076	1.53752	0.137376	-0.486076		Otu00187	0.000140736	4.33595e-05	0	2.36827e-05	0	0	0	0	0	0.000176111	0	0	2.85641e-05	0	0	9.57167e-05	0	0
Otu00155	2.02142	-1.00694	0.733321	0.316508	0.196175	0.624856	0.0561569	1.99498	0.751283	0.928911	1.42738	2.07319	-0.317293	-0.369518	1.21261		Otu00155	4.6912e-05	4.33595e-05	0.000150981	0	2.26183e-05	0	0	0	0	0	0	0	0	0.000499351	0.000968968	0	0.00112689	0.00113922
Otu00127	-0.354063	-0.454187	1.68103	-0.621142	-0.621142	2.54493	-0.621142	-0.621142	2.63517	0.232497	-0.621142	0.872906	-0.317033	-0.621142	-0.131771		Otu00127	4.6912e-05	0	7.54907e-05	0	0	0	0	0	0	0	0	0	0	0	0	0	0	0
Otu00224	-0.182574	5.29465	-0.182574	-0.182574	-0.182574	-0.182574	-0.182574	-0.182574	-0.182574	-0.182574	-0.182574	-0.182574	-0.182574	-0.182574	-0.182574		Otu00224	0	0	0	0	0	0	0	0	0	0	0.00169972	0	0	0.00102367	0.000546597	0	0.000563446	0.000103565
Otu00184	-0.39021	1.37506	-0.39021	-0.39021	1.47961	-0.39021	-0.39021	1.60927	-0.39021	-0.39021	4.14975	-0.39021	-0.39021	-0.39021	-0.39021		Otu00184	0	0	0	4.73653e-05	0	0.000168568	4.94096e-05	8.94855e-05	0.000419639	4.40276e-05	5.15066e-05	0.000501849	0.000199949	0.000424448	4.96907e-05	0.000215363	0.000232007	2.58913e-05
Otu00232	-0.494934	-0.494934	0.238673	-0.494934	-0.494934	-0.494934	-0.494934	-0.494934	-0.494934	-0.494934	-0.494934	0.54381	-0.494934	-0.494934	-0.494934		Otu00232	0	0	0	0	0	0	0	0	0	0	0	0	0	0	0	0	0	0
Otu00305	-0.261736	4.00158	-0.261736	-0.261736	-0.261736	-0.261736	-0.261736	-0.261736	-0.261736	-0.261736	-0.261736	-0.261736	-0.261736	3.32704	-0.261736		Otu00305	0	2.16797e-05	0	0	0	0.00179806	0	4.47427e-05	0.000891733	0	0	0	0	2.49675e-05	0	0	3.31439e-05	0
Otu00171	-0.313089	-0.583364	0.775639	-0.583364	-0.583364	2.62059	-0.2671	-0.583364	3.18266	-0.583364	-0.583364	1.89069	-0.42949	-0.441143	0.0769383		Otu00171	2.3456e-05	2.16797e-05	0.000100654	0	0	0	0	0	0	0	0	0	0	0	9.93814e-05	0	0	0.000517826
Otu00153	-0.50411	-0.50411	-0.279077	-0.42805	-0.50411	0.339922	-0.50411	-0.50411	1.55725	-0.50411	-0.50411	1.51391	-0.444658	-0.50411	3.38649		Otu00153	2.3456e-05	0	0.00153498	0	0	0	0	0	0	0	0	0	0	0	0	0	0	0
Otu00073	2.22797	-0.340227	1.80956	1.04523	-0.278548	1.16182	-0.569383	-0.398658	-0.091996	-0.937925	-1.38166	-0.675632	-0.907418	-1.38166	-0.703305		Otu00073	7.0368e-05	0	0.000100654	0	0	0	0	0	0	0	0	0	0	0	0	0	0	0
Otu00218	-0.678159	0.812871	0.844808	-0.678159	1.42762	1.60671	-0.678159	1.76129	1.62987	-0.678159	1.66524	1.3435	-0.678159	1.69262	0.778653		Otu00218	0	0.000368556	0.000226472	0	0	0	0	0	0	0	0	0	0	0	0	0	0	0
Otu00189	-0.300522	-0.300522	1.23735	-0.300522	-0.300522	-0.300522	-0.300522	-0.300522	-0.300522	-0.300522	4.86239	0.788245	-0.300522	-0.300522	-0.300522		Otu00189	0	0	0	0	0	0.000449514	0.000148229	2.23714e-05	0.000472094	0.000110069	0.000103013	0.000739567	0.000285641	0.000474383	0.000347835	0.000143575	0.0009446	0.000155348
Otu00259	-0.376613	-0.376613	-0.376613	-0.376613	-0.376613	-0.376613	-0.376613	-0.376613	2.32456	-0.376613	3.36325	-0.376613	-0.376613	-0.376613	-0.376613		Otu00259	0	0	0	0	0.000294038	2.80946e-05	0	0.0001566	0	0	5.15066e-05	0	0	0	0	0	3.31439e-05	0
Otu00124	-0.372544	-0.372544	-0.372544	-0.372544	-0.372544	-0.372544	-0.372544	-0.372544	-0.372544	-0.372544	2.05846	-0.372544	-0.372544	-0.372544	-0.372544		Otu00124	0	0	0	0	0	0	0	0	0	0	0	0	0	0	0	0	0	0
Otu00214	-0.492958	0.193058	1.08364	3.50365	0.233687	-0.492958	-0.492958	2.61517	0.14419	-0.492958	-0.492958	1.73941	-0.492958	0.661992	0.177314		Otu00214	0	4.33595e-05	2.51636e-05	0	0	0	0	0	0	0	0	0	0	0	0	0	0	0
Otu00239	-0.34053	-0.34053	4.39002	-0.34053	-0.34053	0.250898	-0.34053	-0.34053	2.20847	-0.34053	-0.34053	1.33401	-0.34053	-0.34053	0.32985		Otu00239	0	0	2.51636e-05	0	0	0	0	0	5.24549e-05	0	0	0	0	0	0	0	0	0
Otu00272	-0.22004	-0.22004	-0.22004	0.999128	-0.22004	-0.22004	-0.22004	-0.22004	-0.22004	-0.22004	5.16198	-0.22004	-0.22004	-0.22004	-0.22004		Otu00272	0	0	0	0	2.26183e-05	0	0	4.47427e-05	0	0	2.57533e-05	0	0	0	0	0	0	0
Otu00306	-0.182574	-0.182574	-0.182574	-0.182574	-0.182574	5.29465	-0.182574	-0.182574	-0.182574	-0.182574	-0.182574	-0.182574	-0.182574	-0.182574	-0.182574		Otu00306	0	0	0	0	0	0	0	0	0	0	0	0	0	0	0	0	0	0
Otu00342	-0.261542	-0.261542	-0.261542	-0.261542	3.29399	-0.261542	-0.261542	-0.261542	-0.261542	4.02918	-0.261542	-0.261542	-0.261542	-0.261542	-0.261542		Otu00342	0	0	0	2.36827e-05	0	0	4.94096e-05	0	0	4.40276e-05	0	0	2.85641e-05	0	2.48453e-05	0	3.31439e-05	2.58913e-05
Otu00200	-0.412539	0.169766	-0.412539	-0.412539	-0.412539	-0.412539	-0.412539	-0.412539	0.128286	1.07612	4.08021	2.42979	-0.412539	-0.412539	-0.412539		Otu00200	0	0	0	0.00071048	0.000542839	0.000280946	0.000444686	4.47427e-05	5.24549e-05	0	5.15066e-05	2.64131e-05	0	0	9.93814e-05	2.39292e-05	3.31439e-05	0.000233022
Otu00230	-0.502262	0.614378	-0.502262	-0.502262	2.45467	-0.502262	-0.502262	0.762525	-0.502262	-0.502262	1.65158	-0.502262	-0.502262	-0.502262	-0.502262		Otu00230	0	0	0	0	0.000452366	0	0	0.000246085	0	0	0.000103013	0	0	4.99351e-05	0	0	9.94316e-05	0
Otu00220	-0.390085	-0.390085	-0.390085	-0.390085	-0.390085	0.0849452	-0.390085	0.858324	-0.390085	-0.390085	4.57048	0.0582417	-0.390085	-0.390085	-0.390085		Otu00220	0	0	0	0	0	2.80946e-05	0	4.47427e-05	0	0	0.000257533	0	0	0.000149805	0	0	3.31439e-05	0
Otu00123	-0.435801	-0.435801	-0.435801	-0.435801	-0.435801	1.33068	-0.435801	-0.435801	0.401671	-0.435801	-0.435801	0.76457	-0.435801	-0.435801	-0.275617		Otu00123	0	0	5.03271e-05	0	0	0	0	0	0	0	0	0	0	0	0	0	0	0
Otu00215	-0.0061649	1.03174	-0.697886	-0.697886	-0.239871	-0.697886	-0.293175	0.771436	-0.697886	1.513	0.970217	-0.697886	-0.697886	-0.697886	-0.697886		Otu00215	0	0	0	0.000284192	0	0	0.000592915	0	0	0	0	0	0	2.49675e-05	0	4.78583e-05	0	0
Otu00217	-0.536915	-0.536915	0.826273	-0.536915	-0.536915	0.578627	-0.536915	-0.536915	0.464727	-0.536915	-0.536915	0.252709	-0.536915	-0.536915	-0.2208		Otu00217	0	0	7.54907e-05	0	0	0	0	0	0	0	0	0	0	0	0	0	0	0
Otu00238	0.0512376	-0.409351	-0.409351	-0.241613	-0.409351	-0.409351	0.938053	-0.409351	-0.409351	-0.0413169	-0.409351	-0.409351	2.99957	-0.409351	-0.409351		Otu00238	0.000609856	0	0	0	0	0	0	0	0	0	0	0	0	0	0	0	0	0
Otu00296	-0.442903	-0.442903	0.948461	-0.442903	-0.442903	0.600813	-0.442903	0.928572	-0.442903	2.65258	2.67113	-0.442903	-0.442903	-0.442903	-0.442903		Otu00296	0	0	0	2.36827e-05	0	0.000618082	4.94096e-05	0	0	0	5.15066e-05	2.64131e-05	0	4.99351e-05	0	0	0	2.58913e-05
Otu00243	-0.182574	-0.182574	-0.182574	-0.182574	-0.182574	-0.182574	-0.182574	-0.182574	-0.182574	-0.182574	-0.182574	5.29465	-0.182574	-0.182574	-0.182574		Otu00243	0	0	0	0	0	0.000449514	9.88191e-05	0	0.000314729	0.000154097	2.57533e-05	0.000211305	0.000314205	0	4.96907e-05	0.000693946	6.62877e-05	5.17826e-05
Otu00177	-0.815878	1.17718	-0.958211	-0.854541	1.02091	-0.958211	-0.708383	-0.0512	-0.958211	0.634028	0.52916	-0.379146	0.0952255	0.0154515	0.171914		Otu00177	0.000304928	0.000281837	0.000327126	0	0	0	0	0	0	0	0	0	0	0	0	0	0	0
Otu00302	-0.182574	-0.182574	-0.182574	-0.182574	-0.182574	-0.182574	-0.182574	-0.182574	-0.182574	-0.182574	-0.182574	-0.182574	-0.182574	-0.182574	5.29465		Otu00302	0	0	0.000100654	0	0	0.000112378	0	0	0.000262274	0	0	0.000158479	0	0	0.00116773	0	0	2.58913e-05
Otu00169	0.918907	-0.472104	-0.729755	-0.429549	-0.729755	-0.0634828	-0.00630715	-0.146087	0.466734	2.56366	0.264192	0.108669	-0.4951	0.137789	-0.226279		Otu00169	2.3456e-05	8.6719e-05	5.03271e-05	0	2.26183e-05	0	0	8.94855e-05	0	0	0.000103013	0	0.00102831	0.00019974	0	0.000765733	0.000182291	0
Otu00207	0.43799	-0.728624	-0.728624	2.67025	0.430065	-0.100007	3.36674	0.0973985	-0.389964	0.203561	-0.259738	-0.135344	1.9281	-0.421682	-0.728624		Otu00207	0.000187648	2.16797e-05	0	0	0	0	0	0	0	0	0	0	0	0	0	0	0	0
Otu00147	-0.366326	-0.327355	0.040182	0.73699	-0.269909	0.374867	1.42621	-0.418398	0.504424	0.190506	-1.04786	2.33251	1.35287	-0.317522	1.92488		Otu00147	0.00035184	0.000130078	0.000427781	0	0	0	0	0	0	0	0.0011589	0	0	0.000524318	0	0	0.000314867	0
Otu00307	-0.593584	2.84062	0.392976	1.40713	0.315815	-0.593584	-0.593584	2.32379	1.0012	1.6013	1.61445	-0.593584	-0.593584	0.129129	0.245265		Otu00307	0	2.16797e-05	2.51636e-05	0	0	0	0	0	0	0	0	0	0	0	0	0	0	0
Otu00262	-0.3727	-0.3727	-0.3727	-0.3727	-0.3727	-0.3727	-0.3727	-0.3727	-0.3727	-0.3727	0.115854	-0.3727	-0.3727	-0.3727	-0.3727		Otu00262	0	0	0	0	0	0	0	0	0	0	0	0	0	0	0	0	0	0
Otu00180	0.675169	-0.940707	0.510186	-0.352234	-0.940707	-0.505359	0.950123	-0.940707	-0.00255139	1.64163	-0.940707	1.52455	0.20924	-0.940707	-0.447243		Otu00180	0.00011728	0	5.03271e-05	2.36827e-05	0	8.42839e-05	9.88191e-05	0	0.000786823	0	0	2.64131e-05	0	0	0	0	0	0
Otu00274	-0.231443	-0.231443	-0.231443	-0.231443	-0.231443	-0.231443	-0.231443	-0.231443	-0.231443	-0.231443	5.04331	1.43709	-0.231443	-0.231443	-0.231443		Otu00274	0	0	0	0	0	0	0	0	0	0	0	0	0	0	0	0	0	0
Otu00454	0	0	0	0	0	0	0	0	0	0	0	0	0	0	0		Otu00454	0	0	0	0	4.52366e-05	0	0	0	0	0	0	5.28262e-05	0	2.49675e-05	0	0	0.000696021	0
Otu00242	0.659534	-0.34753	-0.34753	0.141476	-0.125258	0.0142333	0.241682	-0.34753	-0.34753	5.01711	1.00167	-0.00610298	-0.156415	-0.170887	-0.142502		Otu00242	2.3456e-05	2.16797e-05	2.51636e-05	0.000284192	0	0.000140473	4.94096e-05	2.23714e-05	5.24549e-05	0.000220138	7.72599e-05	5.28262e-05	0.000114256	0.000549286	0.000248453	4.78583e-05	0.000662877	0.000466044
Otu00223	-0.724878	-0.724878	0.0662758	-0.724878	-0.481786	1.4512	-0.724878	-0.204981	0.980338	-0.724878	-0.724878	0.208644	-0.724878	-0.724878	-0.0521783		Otu00223	0	0	7.54907e-05	0	0	0	0	0	0	0	0	0	0	0	0	0	0	0
Otu00140	-0.100023	-0.489314	-0.489314	-0.489314	-0.489314	-0.489314	-0.489314	0.888879	-0.489314	-0.489314	0.136544	-0.489314	-0.489314	-0.284465	-0.489314		Otu00140	0	2.16797e-05	0	0	0	0	0	0	0	2.20138e-05	2.57533e-05	0	0	0	0	0	1.65719e-05	0
Otu00273	-0.262684	-0.262684	-0.262684	-0.262684	-0.262684	-0.262684	-0.262684	-0.262684	-0.262684	-0.262684	3.58071	-0.262684	-0.262684	-0.262684	-0.262684		Otu00273	0	0	0	4.73653e-05	0	0.000674271	0.000148229	4.47427e-05	0.000314729	0	0	0.000184892	0	0	0	0	1.65719e-05	0
Otu00263	-0.231661	-0.231661	-0.231661	-0.231661	-0.231661	-0.231661	-0.231661	-0.231661	-0.231661	5.04047	-0.231661	1.44604	-0.231661	-0.231661	-0.231661		Otu00263	0	0	0	0	0	0	0	0	0	0	0	0	0	0	0	0	0	0
Otu00288	-0.429522	-0.429522	3.03006	-0.429522	-0.429522	2.16565	-0.429522	-0.429522	0.502556	-0.429522	-0.429522	2.83619	-0.429522	-0.429522	1.53155		Otu00288	0	0	5.03271e-05	0	0	0	0	0	0	0	0	0	0	0	0	0	0	0
Otu00355	-0.534291	-0.534291	-0.534291	2.381	-0.534291	-0.534291	1.8075	-0.534291	1.78952	-0.534291	-0.534291	1.50118	-0.534291	-0.534291	1.91033		Otu00355	0	0	2.51636e-05	0	0	0	0	0	0	0	0	0	0	0	2.48453e-05	0	0	0.000414261
Otu00431	0	0	0	0	0	0	0	0	0	0	0	0	0	0	0		Otu00431	0	0	0	0	0	0	0	0	0	0	2.57533e-05	0.0010037	0	0	0	0	0.000281723	0
Otu00244	-0.182574	-0.182574	5.29465	-0.182574	-0.182574	-0.182574	-0.182574	-0.182574	-0.182574	-0.182574	-0.182574	-0.182574	-0.182574	-0.182574	-0.182574		Otu00244	0	0	0	0	0	0	4.94096e-05	0	0	8.80553e-05	0	0	0	0	0	0	0	0
Otu00231	-0.210286	0.144495	-0.210286	-0.210286	-0.210286	-0.210286	-0.210286	-0.210286	-0.210286	-0.210286	5.2643	-0.210286	-0.210286	-0.210286	-0.210286		Otu00231	0	0	0	2.36827e-05	0	0.000196662	4.94096e-05	2.23714e-05	0.00020982	0	5.15066e-05	0.00034337	8.56923e-05	4.99351e-05	2.48453e-05	0	3.31439e-05	0.000103565
Otu00303	-0.39553	-0.39553	2.94306	-0.39553	-0.39553	3.36108	-0.39553	-0.39553	1.85317	-0.39553	-0.39553	1.18022	-0.39553	-0.39553	0.550712		Otu00303	0	0	5.03271e-05	0	0	0	0	0	0	0	0	0	0	0	0	0	0	0
Otu00160	0.673879	-0.192086	1.43025	0.203337	-0.828975	0.995118	-0.45027	-1.05837	-0.45494	0.602618	-0.222899	-0.529812	1.1113	-0.876067	-0.423568		Otu00160	0.000258016	2.16797e-05	7.54907e-05	0	0	0	0	0	0	0	0	0	0	0.000124838	0	0	0.000265151	0.000155348
Otu00257	2.24083	-0.334162	-0.44614	2.55474	-0.0903104	-0.253094	3.32688	-0.319306	-0.238137	1.55776	-0.302147	-0.0817517	-0.140188	-0.44614	-0.336732		Otu00257	7.0368e-05	0	2.51636e-05	0	0	0	0	0	0	0	0	0	0	0	0	0	0	0
Otu00293	-0.345779	-0.345779	0.0970624	-0.345779	-0.345779	0.982991	-0.345779	-0.345779	2.87559	-0.345779	0.645353	4.04348	-0.345779	-0.345779	-0.345779		Otu00293	0	0	0	0	0	0	0	0	0	0	0	0	0	0	0	0	0	0
Otu00442	0	0	0	0	0	0	0	0	0	0	0	0	0	0	0		Otu00442	0	0	0	0	0	0	0	0	0	0	0	0	0	0	0	0	0	0
Otu00113	-0.330002	-0.223435	-0.330002	-0.330002	-0.217123	-0.330002	-0.330002	-0.0885909	-0.330002	-0.330002	-0.330002	-0.330002	3.06695	-0.240296	-0.330002		Otu00113	0.00082096	2.16797e-05	0	0	0	0	0	0	0	0	0	0	0	0	0	0	0	0
Otu00295	2.45004	-0.391702	-0.391702	-0.391702	-0.391702	0.118712	1.27094	-0.391702	-0.391702	4.1497	-0.391702	-0.391702	0.14759	0.10675	0.765399		Otu00295	2.3456e-05	2.16797e-05	5.03271e-05	0	0	0	0	0	0	0	0	0	0	0	0	0	0	0
Otu00282	-0.444445	0.782985	3.78687	-0.444445	-0.444445	0.613578	-0.444445	-0.444445	0.695551	-0.444445	1.13392	0.554102	-0.444445	2.65524	-0.444445		Otu00282	0	6.50392e-05	0	0	0	0	0	0	0	0	0	0	0	0	0	0	0	0
Otu00524	0	0	0	0	0	0	0	0	0	0	0	0	0	0	0		Otu00524	0	0	0	0	0	2.80946e-05	0	0	0	0	0	0	0	0	0	0	0	0
Otu00308	0.751258	-0.707269	1.38811	1.41741	-0.707269	0.864553	3.5595	1.35815	-0.707269	-0.707269	-0.707269	0.0344625	0.95348	0.0602235	0.183555		Otu00308	4.6912e-05	2.16797e-05	2.51636e-05	4.73653e-05	0	0	0	0	0	2.20138e-05	0	0	0	0	4.96907e-05	0	0	0.000103565
Otu00204	0.543062	-0.514267	0.486643	0.828809	2.15535	0.167016	-0.271607	-0.16211	0.499847	-0.792577	2.78623	0.113073	-0.285636	2.72156	-0.248731		Otu00204	4.6912e-05	0.000325196	5.03271e-05	2.36827e-05	0	0	0	0	0	0	0	0	0	0	0	7.17875e-05	0	5.17826e-05
Otu00446	0	0	0	0	0	0	0	0	0	0	0	0	0	0	0		Otu00446	0	0	0	0	0	2.80946e-05	0	0	0.00167856	0	2.57533e-05	0	0	0	0	0	0	0
Otu00222	0.64169	-0.322523	-0.76092	-0.76092	-0.296559	-0.76092	-0.76092	-0.76092	-0.76092	-0.76092	-0.197182	-0.76092	-0.36165	-0.391886	-0.76092		Otu00222	2.3456e-05	2.16797e-05	0	0	0	0	0	0	0	0	0	0	0	0	0	0	0	0
Otu00371	5.10694	-0.225976	-0.225976	-0.225976	-0.225976	-0.225976	-0.225976	-0.225976	-0.225976	-0.225976	-0.225976	-0.225976	-0.225976	-0.225976	-0.225976		Otu00371	0	0	0	0	0	0	0	0	5.24549e-05	0	2.57533e-05	2.64131e-05	0	0	2.48453e-05	0	0.000198863	0
Otu00221	-0.394747	-0.394747	1.61199	-0.394747	-0.394747	-0.394747	-0.394747	-0.394747	1.22721	4.0698	-0.394747	-0.394747	-0.394747	-0.394747	1.31153		Otu00221	0	0	2.51636e-05	7.1048e-05	6.78549e-05	0.000589987	0.000197638	4.47427e-05	0.0010491	4.40276e-05	7.72599e-05	0.000211305	8.56923e-05	0	0.000173917	0.000119646	1.65719e-05	0.000310696
Otu00390	0	0	0	0	0	0	0	0	0	0	0	0	0	0	0		Otu00390	0	0	0	0	6.78549e-05	5.61892e-05	0	2.23714e-05	5.24549e-05	8.80553e-05	0	5.28262e-05	0	2.49675e-05	4.96907e-05	7.17875e-05	4.97158e-05	5.17826e-05
Otu00161	0.475392	0.68182	-0.349557	-0.349557	0.196673	0.539472	-0.349557	-0.349557	-0.349557	4.92386	0.313571	0.909023	-0.349557	-0.349557	-0.349557		Otu00161	0	0	0	0	4.52366e-05	0	0	2.23714e-05	0	0	2.57533e-05	0	0	0	0	0	1.65719e-05	0
Otu00188	1.72579	-0.430416	1.28464	-0.0060276	-0.697387	0.958918	1.65805	0.609163	1.11053	2.6294	-0.997971	0.848913	0.29428	-0.759093	0.111089		Otu00188	0.00011728	2.16797e-05	0.000100654	0	0	0	0	0	0	0	0	0	0	0	0	0	0	0
Otu00395	-0.301808	-0.301808	4.40695	-0.301808	-0.301808	-0.301808	-0.301808	-0.301808	-0.00904711	-0.301808	-0.301808	2.51898	-0.301808	-0.301808	0.930115		Otu00395	0	0	0.000100654	0	0	2.80946e-05	0	0	5.24549e-05	0	0	0	0	0	0	0	0	0
Otu00205	0.541914	-0.434305	0.850482	0.734695	-0.539281	0.337557	-0.0113677	-0.117149	0.0932404	3.16604	1.04598	0.37096	2.13669	0.0103742	1.76812		Otu00205	0.000633312	0.000173438	0.000553598	0	0	0	0	0	0	0	0	0	0	0	0	0	0	0
Otu00255	-0.258638	-0.258638	-0.258638	-0.258638	-0.258638	-0.258638	-0.258638	-0.258638	-0.258638	-0.258638	5.02765	-0.258638	-0.258638	-0.258638	-0.258638		Otu00255	0	0	0	0.000118413	4.52366e-05	0.000786649	0	6.71141e-05	0.00010491	0	2.57533e-05	0.000369783	0	7.49026e-05	0.00037268	0	9.94316e-05	0.000181239
Otu00281	-0.522741	3.17231	0.892582	-0.522741	0.781887	-0.522741	-0.522741	0.872351	-0.522741	-0.522741	2.64492	1.48127	-0.522741	0.514066	-0.522741		Otu00281	0	2.16797e-05	0	0	9.04732e-05	0	0	0	0	4.40276e-05	0	0	2.85641e-05	0	0	0	0	0
Otu00285	-0.660425	0.34465	1.64943	0.510655	-0.128125	1.07229	1.69133	-0.0912147	2.14002	-0.660425	-0.660425	0.566058	1.17032	0.185629	2.77661		Otu00285	9.3824e-05	4.33595e-05	0.000176145	0	0	0	0	0	0	0	0	0	0	0	0	0	0	0
Otu00287	-0.268907	-0.268907	-0.268907	-0.268907	-0.268907	-0.268907	-0.268907	-0.268907	-0.268907	-0.268907	4.89902	0.820917	-0.268907	-0.268907	-0.268907		Otu00287	0	0	0	4.73653e-05	2.26183e-05	8.42839e-05	4.94096e-05	6.71141e-05	5.24549e-05	0	5.15066e-05	5.28262e-05	2.85641e-05	7.49026e-05	0.00037268	0	1.65719e-05	2.58913e-05
Otu00314	-0.397863	-0.397863	-0.397863	-0.397863	1.15921	-0.397863	-0.397863	-0.397863	-0.397863	3.36022	-0.397863	0.798034	-0.397863	-0.397863	-0.397863		Otu00314	0	0	0	2.36827e-05	0.000113091	0.000786649	9.88191e-05	0	0.000314729	0	0.00023178	0.000264131	8.56923e-05	7.49026e-05	4.96907e-05	0	4.97158e-05	2.58913e-05
Otu00233	0.11869	-0.69633	0.474558	1.67819	-0.69633	-0.257166	2.16477	0.457821	-0.22314	3.21113	-0.0411831	0.132624	-0.232319	-0.69633	-0.19854		Otu00233	2.3456e-05	0	2.51636e-05	0.000189461	0	0	4.94096e-05	2.23714e-05	0	0	0	0	0	2.49675e-05	0.000248453	2.39292e-05	8.28597e-05	0.000258913
Otu00237	-0.470696	-0.470696	-0.199561	0.629009	-0.470696	-0.267307	0.191831	-0.470696	-0.251549	0.13252	0.136136	0.872991	-0.0409048	-0.272074	-0.240156		Otu00237	4.6912e-05	2.16797e-05	2.51636e-05	0	0	0	0	0	0	0	0	0	0	0	0	0	0	0
Otu00349	-0.375137	-0.165516	0.347487	-0.375137	-0.153102	0.889689	-0.375137	-0.375137	4.88146	-0.375137	-0.105584	0.477524	-0.375137	-0.375137	-0.170327		Otu00349	0	0	2.51636e-05	0	0	0	0	0	0	0	0	0	0	0	0	0	0	0
Otu00313	2.92261	-0.258362	4.31154	-0.258362	-0.258362	-0.258362	-0.258362	-0.258362	-0.258362	-0.258362	-0.258362	-0.258362	-0.258362	-0.258362	-0.258362		Otu00313	0	0	0	0	0	0	0	0	0	0	0	0	0	0	0	0	0	0
Otu00325	-0.182574	-0.182574	-0.182574	-0.182574	-0.182574	-0.182574	-0.182574	5.29465	-0.182574	-0.182574	-0.182574	-0.182574	-0.182574	-0.182574	-0.182574		Otu00325	0	0	0	0	0.000407129	0	0	0.000111857	0	0	2.57533e-05	0.000686741	0	7.49026e-05	2.48453e-05	0	0.000182291	0
Otu00330	0	0	0	0	0	0	0	0	0	0	0	0	0	0	0		Otu00330	0	0	0	0	0	8.42839e-05	0	2.23714e-05	0.00020982	0.000572359	2.57533e-05	5.28262e-05	0.00014282	4.99351e-05	0	0.000263221	0.000182291	0
Otu00470	0	0	0	0	0	0	0	0	0	0	0	0	0	0	0		Otu00470	0	0	0	0	0	0	0	0	0	2.20138e-05	0	0	0	0	0	0	0	0
Otu00584	0	0	0	0	0	0	0	0	0	0	0	0	0	0	0		Otu00584	0	0	0	0	0	0	0	0	0	0	2.57533e-05	0.000686741	0	0	0	0	3.31439e-05	0
Otu00146	-0.404068	-0.404068	-0.404068	0.444949	-0.404068	-0.404068	0.00513019	-0.404068	-0.404068	-0.0315022	-0.404068	-0.404068	0.126838	-0.404068	-0.404068		Otu00146	9.3824e-05	0	0	0	0	0	0	0	0	0	0	0	0	0	0	0	0	0
Otu00209	-0.820028	0.488061	1.28434	-0.820028	-0.265804	1.43507	-0.820028	-0.523701	0.637862	-0.820028	0.862054	1.73397	-0.820028	0.0608718	1.4805		Otu00209	0	8.6719e-05	0.000226472	0	0	0	0	0	0	0	0	0	0	0	0	0	0	0
Otu00256	-0.628852	0.75249	1.59336	-0.628852	3.02903	-0.271644	-0.628852	0.935756	-0.372263	-0.628852	1.68031	1.61867	-0.628852	1.58044	0.450861		Otu00256	0	0.000411915	0.000201309	0	0	0	0	0	0	0	0	0	0	0	0	0	0	0
Otu00275	-0.511644	-0.511644	-0.511644	-0.511644	-0.511644	-0.511644	-0.511644	-0.511644	-0.511644	-0.511644	-0.511644	-0.511644	-0.511644	-0.511644	-0.511644		Otu00275	0	0	0	0	0	0	0	0	0	0	0	0	5.71282e-05	0	0	9.57167e-05	0	0
Otu00292	-0.652245	2.31791	-0.652245	-0.652245	0.491778	-0.652245	-0.652245	2.10029	-0.652245	-0.652245	0.73661	-0.652245	-0.652245	0.938806	-0.652245		Otu00292	0	0.000151758	0	0	0	0	0	0	0	0	0	0	0	0	0	0	0	0
Otu00387	0.0185736	-0.362439	-0.0887504	-0.362439	-0.362439	0.253474	0.0834059	-0.0926625	5.16783	-0.362439	0.250109	0.412615	-0.362439	-0.161946	-0.129728		Otu00387	0	2.16797e-05	2.51636e-05	0	4.52366e-05	0	0	0	0	2.20138e-05	0	5.28262e-05	0	2.49675e-05	0	2.39292e-05	3.31439e-05	0
Otu00168	-0.222913	-0.222913	-0.222913	-0.222913	-0.222913	-0.222913	-0.222913	-0.222913	-0.222913	-0.222913	0.0136457	-0.222913	-0.222913	0.086799	-0.222913		Otu00168	0	4.33595e-05	0	0	0	0	0	0	0	0	0	0	0	0	0	0	0	0
Otu00247	-0.593817	-0.593817	-0.593817	-0.265631	-0.593817	0.134553	-0.330192	-0.593817	-0.332216	0.846329	-0.593817	-0.593817	-0.593817	-0.593817	-0.593817		Otu00247	0	0	0	0	0	0	0	0	0	0	0	0	0	0	0	0	0	0
Otu00276	-0.681032	0.522296	1.39308	0.0200067	1.86816	-0.681032	-0.681032	0.681944	0.436578	0.857117	1.64002	-0.191562	0.414899	2.35778	2.25825		Otu00276	4.6912e-05	0.000130078	0.000125818	0	0	2.80946e-05	0	0	0	0	0	0	0	0	0	0	0	0
Otu00504	-0.26111	-0.26111	-0.26111	4.08281	-0.26111	-0.26111	3.22826	-0.26111	-0.26111	-0.26111	-0.26111	-0.26111	-0.26111	-0.26111	-0.26111		Otu00504	0	0	0	2.36827e-05	0	0	4.94096e-05	0	0	0	2.57533e-05	0	0	2.49675e-05	0	0	3.31439e-05	2.58913e-05
Otu00197	-0.504558	-0.504558	1.08125	-0.504558	-0.504558	-0.504558	-0.504558	-0.504558	-0.290935	-0.504558	-0.504558	2.3022	-0.504558	-0.504558	1.06855		Otu00197	0	0	0.000176145	0	0	0	0	0	0	0	0	0	0	0	0	0	0	0
Otu00392	0	0	0	0	0	0	0	0	0	0	0	0	0	0	0		Otu00392	0	0	0	0	0.00013571	0	0	6.71141e-05	0	0	0	0	0	0	0	0	0	0
Otu00620	0	0	0	0	0	0	0	0	0	0	0	0	0	0	0		Otu00620	0	0	0	0	0	0	0	2.23714e-05	0	0	2.57533e-05	0.000607501	0	0	0	0	0	0
Otu00106	-0.546611	-0.546611	-0.266704	-0.546611	-0.546611	3.65277	-0.546611	-0.546611	0.584574	-0.546611	-0.546611	0.84055	-0.546611	-0.546611	1.83337		Otu00106	0	0	0.000251636	0	0	0.000140473	0	0	5.24549e-05	0	0	0	0	0	0	0	0	0
Otu00114	0.223764	0.472123	0.657135	-0.0458404	-0.111571	0.30086	0.392648	-0.768755	-0.192512	-0.768755	-0.768755	-0.768755	-0.768755	-0.768755	-0.768755		Otu00114	0	0	0	0	0	0	0	0	0	0	0	0	0	0	0	0	0	0
Otu00240	2.25144	-0.431903	-0.431903	-0.431903	-0.431903	-0.431903	1.13806	-0.431903	-0.431903	3.85636	-0.431903	0.932706	-0.431903	0.980101	1.207		Otu00240	0	2.16797e-05	2.51636e-05	2.36827e-05	2.26183e-05	2.80946e-05	0	4.47427e-05	5.24549e-05	0	0	7.92393e-05	5.71282e-05	7.49026e-05	9.93814e-05	7.17875e-05	1.65719e-05	2.58913e-05
Otu00249	1.62441	3.78844	0.48409	0.052551	-0.0293103	0.817364	0.59865	0.465052	-0.847776	-0.847776	1.63628	0.0951452	-0.144037	0.127894	-0.470291		Otu00249	4.6912e-05	6.50392e-05	2.51636e-05	2.36827e-05	0	0	0	0	0	0	0	0	0	0	0	0	0	0
Otu00337	0	0	0	0	0	0	0	0	0	0	0	0	0	0	0		Otu00337	0	0	0	0	2.26183e-05	0.000280946	0	0	0.000419639	2.20138e-05	7.72599e-05	0.000132066	0	9.98702e-05	0	4.78583e-05	0.000364582	5.17826e-05
Otu00344	-0.474549	1.66453	-0.474549	-0.474549	0.658335	2.29123	-0.474549	3.15977	0.518805	-0.474549	-0.474549	0.395551	-0.474549	2.22641	-0.474549		Otu00344	0	6.50392e-05	0	0	0	0	0	0	0	0	0	0	0	0	0	0	0	0
Otu00358	-0.182574	-0.182574	-0.182574	-0.182574	-0.182574	-0.182574	-0.182574	-0.182574	-0.182574	-0.182574	-0.182574	-0.182574	-0.182574	-0.182574	-0.182574		Otu00358	0	0	0	2.36827e-05	0	0.000309041	0	2.23714e-05	0	0	0	2.64131e-05	0	0	4.96907e-05	2.39292e-05	3.31439e-05	0
Otu00254	-0.505747	0.838105	-0.505747	-0.505747	-0.505747	0.65263	0.123144	0.255325	0.742377	4.64757	0.358288	0.587512	0.718166	-0.505747	0.150759		Otu00254	4.6912e-05	0	2.51636e-05	0	0	0	0	0	0	0	5.15066e-05	0	0	0	0	0	0	0
Otu00268	-0.554206	-0.257229	0.469563	-0.554206	1.64776	3.02965	-0.554206	1.46406	1.37655	-0.554206	-0.17232	2.10339	-0.554206	-0.0542258	1.47693		Otu00268	0	4.33595e-05	0.000176145	0	2.26183e-05	0	0	0	0	0	0	7.92393e-05	0	0	2.48453e-05	0	0	0
Otu00386	0	0	0	0	0	0	0	0	0	0	0	0	0	0	0		Otu00386	0	0	0	0	0	0	0	0	0	0	0	0	0	0.000124838	0	0	0.000265151	2.58913e-05
Otu00389	0	0	0	0	0	0	0	0	0	0	0	0	0	0	0		Otu00389	0	0	0	0	0	0.000112378	0	0	0	0.00046229	0	0	8.56923e-05	9.98702e-05	2.48453e-05	0.000167504	4.97158e-05	0
Otu00186	-0.4991	-0.4991	2.90561	-0.4991	-0.4991	1.14276	-0.4991	-0.4991	1.66309	-0.4991	-0.4991	2.94437	-0.4991	-0.4991	1.56872		Otu00186	0	0	0.000251636	0	0	0	0	0	0	0	0	0	0	0	0	0	0	0
Otu00183	-0.978843	-0.552252	1.22703	-0.730319	-0.978843	-0.0595587	-0.779209	-0.73725	0.60597	-0.433555	-0.430287	0.0622859	-0.784585	-0.440199	0.896761		Otu00183	2.3456e-05	6.50392e-05	0.000226472	0	0	0	0	0	0	0	0	0	0	0	0	0	0	0
Otu00266	-0.182574	-0.182574	-0.182574	-0.182574	-0.182574	-0.182574	-0.182574	-0.182574	-0.182574	-0.182574	-0.182574	5.29465	-0.182574	-0.182574	-0.182574		Otu00266	0	0	0	2.36827e-05	6.78549e-05	0.000252852	0	2.23714e-05	0.000891733	8.80553e-05	0	0.000528262	0.000114256	0.000149805	0.000124227	0.000478583	4.97158e-05	0.000258913
Otu00283	-0.266411	1.02241	1.21457	-0.266411	-0.266411	-0.266411	-0.266411	-0.266411	-0.266411	-0.266411	-0.266411	-0.266411	-0.266411	-0.266411	-0.266411		Otu00283	0	0	0	0	0	8.42839e-05	4.94096e-05	2.23714e-05	0.000262274	0	0	0.000184892	5.71282e-05	0.000449416	4.96907e-05	0	0.000132575	2.58913e-05
Otu00334	-0.262684	-0.262684	-0.262684	-0.262684	-0.262684	-0.262684	-0.262684	-0.262684	-0.262684	-0.262684	3.58071	-0.262684	-0.262684	-0.262684	-0.262684		Otu00334	0	0	0	0	6.78549e-05	5.61892e-05	0	0	5.24549e-05	0	2.57533e-05	0.000132066	0	2.49675e-05	0.000347835	0	3.31439e-05	7.76739e-05
Otu00437	0	0	0	0	0	0	0	0	0	0	0	0	0	0	0		Otu00437	0	0	0	2.36827e-05	0	0.000140473	0	0	0.00010491	8.80553e-05	5.15066e-05	0	2.85641e-05	2.49675e-05	2.48453e-05	7.17875e-05	0.000132575	0
Otu00443	2.59768	-0.406263	-0.406263	-0.406263	-0.406263	1.21238	-0.406263	-0.406263	-0.406263	-0.406263	-0.406263	1.12139	-0.406263	-0.406263	-0.406263		Otu00443	0	0	0	0	0	0	0	0	0	0	0	0	0	0	2.48453e-05	0	0	2.58913e-05
Otu00517	0	0	0	0	0	0	0	0	0	0	0	0	0	0	0		Otu00517	0	0	0	0	0	0.000561892	0	2.23714e-05	0.000629459	0	0	0	0	0	2.48453e-05	0	0	0
Otu00178	-0.758389	-0.758389	1.5258	-0.758389	-0.758389	0.0983394	0.171859	-0.758389	1.08782	-0.758389	-0.758389	-0.758389	-0.758389	-0.758389	1.1838		Otu00178	0	0	5.03271e-05	0	0	2.80946e-05	4.94096e-05	0	0.000157365	6.60415e-05	0	7.92393e-05	0	0	2.48453e-05	7.17875e-05	8.28597e-05	2.58913e-05
Otu00326	-0.268894	-0.268894	0.054403	-0.268894	-0.268894	4.33894	-0.268894	-0.268894	2.86679	-0.268894	-0.268894	-0.268894	-0.268894	-0.268894	-0.268894		Otu00326	0	0	0	0	0	0	0	0	0	0	0	0	0	0	0	0	0	0
Otu00245	-0.443053	1.52125	-0.0395446	-0.0209791	-1.06123	-0.620246	3.76934	-0.385686	-0.562376	-0.628754	0.861373	-0.192272	-0.314924	-0.637751	1.45496		Otu00245	9.3824e-05	6.50392e-05	0.000251636	0	0	0	0	0	0	0	0	0	0	0	0	0	0	0
Otu00261	-0.603199	0.0196913	2.25985	0.122572	0.0565818	1.54448	0.562793	0.807862	2.86792	-0.603199	-0.603199	1.42375	-0.0359017	-0.603199	1.83118		Otu00261	2.3456e-05	0	0.000100654	0	0	0	0	0	0	0	0	0	0	0	0	0	0	0
Otu00338	-0.326693	-0.326693	-0.326693	-0.326693	-0.326693	-0.326693	-0.326693	-0.326693	3.02067	-0.326693	-0.326693	2.60534	-0.326693	-0.326693	3.1947		Otu00338	0	0	2.51636e-05	0	4.52366e-05	0	0	0.000111857	0	0	0	2.64131e-05	0	2.49675e-05	4.96907e-05	0	9.94316e-05	2.58913e-05
Otu00404	-0.368838	-0.368838	-0.368838	-0.368838	-0.368838	1.70962	-0.368838	2.36232	-0.368838	-0.368838	-0.368838	-0.368838	1.82721	3.69065	-0.368838		Otu00404	2.3456e-05	4.33595e-05	0	0	0	0	0	0	0	0	0	0	0	0	0	0	0	0
Otu00315	4.21953	-0.469282	-0.469282	0.384508	-0.469282	0.47816	0.559464	-0.469282	0.211283	1.40402	-0.469282	0.126839	1.86649	-0.469282	0.604637		Otu00315	0.000164192	0	7.54907e-05	0	0	0	0	0	0	0	0	0	0	0	0	0	0	0
Otu00411	-0.246248	-0.246248	2.11856	-0.246248	-0.246248	-0.246248	-0.246248	-0.246248	-0.246248	-0.246248	-0.246248	4.77638	-0.246248	-0.246248	-0.246248		Otu00411	0	0	0	0	0	2.80946e-05	0	0	0.00010491	0	2.57533e-05	0.000158479	0	0.000274643	7.4536e-05	0	0.000298295	0
Otu00463	-0.25039	4.66046	-0.25039	-0.25039	2.35046	-0.25039	-0.25039	-0.25039	-0.25039	-0.25039	-0.25039	-0.25039	-0.25039	-0.25039	-0.25039		Otu00463	0	0	0	2.36827e-05	0	0	0	0	0	2.20138e-05	2.57533e-05	0	0	0	2.48453e-05	4.78583e-05	0	0.000103565
Otu00495	3.29459	-0.424133	-0.424133	2.28445	-0.424133	1.57966	1.75161	-0.424133	-0.424133	-0.424133	-0.424133	-0.424133	1.69302	-0.424133	-0.424133		Otu00495	2.3456e-05	0	0	0	0	0	0	0	0	0	0	0	0	0	0	0	0	0
Otu00718	0	0	0	0	0	0	0	0	0	0	0	0	0	0	0		Otu00718	0	0	0	0	0	0	0	0	5.24549e-05	0	0	0	0	0	0	0	0	0
Otu00198	1.97894	-0.773244	0.215229	0.229052	-0.773244	1.45123	0.0318787	-0.773244	-0.773244	-0.773244	-0.773244	0.626375	0.793642	-0.773244	0.067232		Otu00198	4.6912e-05	0	2.51636e-05	0	0	0	0	0	0	0	0	0	0	0	0	0	0	0
Otu00318	-0.360525	-0.360525	-0.360525	-0.360525	-0.360525	-0.360525	-0.360525	0.960084	-0.360525	2.62015	4.13729	0.587984	-0.360525	-0.360525	-0.360525		Otu00318	0	0	0	0.000402605	2.26183e-05	2.80946e-05	0	0	0	0	2.57533e-05	0	2.85641e-05	7.49026e-05	9.93814e-05	4.78583e-05	0.000132575	2.58913e-05
Otu00298	0.453502	2.30146	0.106587	-0.778088	0.852878	0.54917	-0.0575103	0.96597	-0.0630431	3.15833	1.20192	-0.151764	-0.0769136	-0.130012	0.726349		Otu00298	2.3456e-05	2.16797e-05	5.03271e-05	0	0	0	0	0	0	0	0	0	0	0	2.48453e-05	0	0	5.17826e-05
Otu00320	-0.523238	-0.523238	0.884599	-0.523238	-0.523238	1.06087	0.0501117	0.864475	0.614656	-0.523238	4.20312	0.971822	0.0346729	0.508085	1.27234		Otu00320	2.3456e-05	4.33595e-05	7.54907e-05	0	0	0	0	0	0	0	0	0	0	4.99351e-05	0	0	8.28597e-05	0
Otu00350	-0.407757	-0.407757	1.53277	-0.407757	-0.407757	3.2314	-0.407757	-0.407757	1.16069	-0.407757	-0.407757	3.02683	-0.407757	-0.407757	1.24223		Otu00350	0	0	5.03271e-05	0	0	0.000477609	0	0	0.000524549	0	0	0.000237718	0	0	9.93814e-05	0	0	0
Otu00378	4.88742	-0.320748	-0.320748	0.763093	-0.320748	-0.320748	0.549878	-0.320748	-0.320748	0.86828	-0.320748	-0.320748	0.950025	-0.320748	-0.320748		Otu00378	7.0368e-05	0	0	0	0	0	0	0	0	0	0	0	0	0	0	0	0	0
Otu00532	0	0	0	0	0	0	0	0	0	0	0	0	0	0	0		Otu00532	0	0	0	0	0	0	0	0	0	0	0	0	0	0	0	0	0	0
Otu00331	-0.326644	-0.326644	-0.326644	-0.326644	2.99087	-0.326644	-0.326644	3.22091	-0.326644	-0.326644	-0.326644	-0.326644	-0.326644	-0.326644	-0.326644		Otu00331	0	0	0	0	0	0	0	0	0	0	2.57533e-05	0	0	0	7.4536e-05	0	0	0
Otu00332	-0.611614	0.948833	-0.611614	-0.611614	2.96959	-0.611614	-0.368197	0.861282	-0.611614	-0.611614	1.06055	-0.611614	-0.611614	1.13979	-0.611614		Otu00332	0	0.000173438	0	0	0	0	0	0	0	0	0	0	0	0	0	0	0	0
Otu00346	-0.306423	-0.306423	-0.306423	-0.306423	-0.306423	-0.306423	0.161869	-0.306423	0.622969	4.81001	0.336964	1.72876	-0.306423	-0.306423	-0.306423		Otu00346	0	0	0	0	0	0	0	0	0	0	0	0	0	0	0	0	0	0
Otu00393	-0.326383	-0.326383	-0.326383	-0.326383	0.77682	-0.326383	-0.326383	4.39242	-0.326383	-0.326383	1.01292	-0.326383	-0.326383	2.30381	-0.326383		Otu00393	0	6.50392e-05	0	0	0	0	0	0	0	0	0	0	0	0	0	0	0	0
Otu00441	2.47341	-0.361352	-0.361352	0.671019	-0.361352	-0.361352	0.467929	-0.361352	-0.361352	4.1689	-0.361352	-0.361352	1.25255	-0.361352	-0.361352		Otu00441	4.6912e-05	0	0	0	0	0	0	0	0	0	0	0	0	0	0	0	0	0
Otu00579	-0.262428	-0.262428	-0.262428	3.48008	-0.262428	-0.262428	-0.262428	-0.262428	-0.262428	-0.262428	3.86791	-0.262428	-0.262428	-0.262428	-0.262428		Otu00579	0	0	0	0	0	0	0	0	0	0	0	0	0	7.49026e-05	4.96907e-05	0	0.000265151	5.17826e-05
Otu00280	-0.544656	-0.544656	0.276649	-0.544656	-0.544656	-0.236609	-0.544656	-0.544656	0.782995	-0.544656	-0.544656	0.618263	-0.544656	-0.544656	1.55035		Otu00280	0	0	0.000150981	0	0	0	0	0	0	0	0	0	0	0	0	0	0	0
Otu00319	-0.455139	-0.455139	0.712114	-0.455139	-0.455139	2.17166	-0.455139	-0.455139	2.37518	2.14174	-0.455139	2.85038	-0.455139	-0.455139	-0.455139		Otu00319	0	0	0	0	0	0	0	0	0	0	0	0	0	0	0.00037268	0	0	0.000181239
Otu00310	0.86162	2.7245	-0.619874	1.02874	-0.346318	-0.700899	-0.415894	-0.304864	-0.157848	-0.2227	0.870292	-0.714573	2.91111	-0.231491	0.434487		Otu00310	0.00035184	6.50392e-05	0.000125818	0	0	0	0	0	0	0	0	0	0	0	0	0	0	0
Otu00376	-0.697984	-0.697984	1.54993	-0.697984	-0.697984	-0.135902	-0.697984	1.5178	-0.0923535	-0.697984	0.979048	0.362986	-0.697984	0.948744	3.12471		Otu00376	0	6.50392e-05	0.000150981	0	0	0	0	0	0	0	0	0	0	2.49675e-05	0	0	9.94316e-05	0
Otu00423	0	0	0	0	0	0	0	0	0	0	0	0	0	0	0		Otu00423	0	0	0	0	0	0	0	0	0	0	0	0	5.71282e-05	0.000174773	2.48453e-05	7.17875e-05	6.62877e-05	5.17826e-05
Otu00455	-0.182574	-0.182574	-0.182574	-0.182574	-0.182574	-0.182574	-0.182574	-0.182574	-0.182574	5.29465	-0.182574	-0.182574	-0.182574	-0.182574	-0.182574		Otu00455	0	0	0	0	0	2.80946e-05	0	0	0	0	7.72599e-05	0	0	0	0	0	0.000198863	2.58913e-05
Otu00490	-0.510941	-0.510941	-0.510941	-0.510941	-0.510941	0.90288	1.02421	-0.510941	-0.510941	-0.510941	-0.510941	2.15775	-0.510941	-0.510941	1.09161		Otu00490	0	0	2.51636e-05	0	0	0	0	0	0	0	0	0	0	0	0	0	0	0
Otu00538	-0.262679	-0.262679	-0.262679	-0.262679	-0.262679	-0.262679	-0.262679	-0.262679	3.57768	-0.262679	-0.262679	-0.262679	-0.262679	-0.262679	3.77733		Otu00538	0	0	2.51636e-05	0	6.78549e-05	0.000421419	0	0	5.24549e-05	4.40276e-05	2.57533e-05	5.28262e-05	0	0	0	2.39292e-05	0	2.58913e-05
Otu00626	0	0	0	0	0	0	0	0	0	0	0	0	0	0	0		Otu00626	0	0	0	0	4.52366e-05	0	0	0	0	0	2.57533e-05	0	0	7.49026e-05	0	0	0.000248579	0
Otu00284	3.92154	-0.361162	-0.361162	-0.361162	-0.361162	-0.361162	2.14456	-0.361162	-0.361162	-0.361162	-0.361162	-0.361162	-0.361162	1.89244	-0.361162		Otu00284	0	2.16797e-05	0	0	0	0	0	0	0	0	0	0	0	0	0.000149072	0	1.65719e-05	0.000362478
Otu00286	-0.482692	-0.482692	-0.482692	-0.482692	-0.482692	2.39428	0.558592	-0.482692	3.13382	0.939407	-0.482692	2.68509	-0.482692	-0.482692	0.0608118		Otu00286	0	0	2.51636e-05	0	0	0	0	0	0	0	0	0	0	0	0.000149072	0	0	0.000258913
Otu00271	-0.684031	0.0883439	0.795192	-0.684031	0.406794	0.869441	-0.684031	-0.392415	1.46804	-0.684031	-0.352963	0.782113	-0.684031	-0.684031	-0.432481		Otu00271	0	0	2.51636e-05	0	0	0	0	0	0	0	0	0	0	0	0	0	0	0
Otu00248	0.86291	-0.868008	2.86205	0.39273	-0.868008	0.0646778	-0.361646	-0.255219	-0.868008	0.515085	0.523376	0.0122475	0.117445	-0.412594	1.24638		Otu00248	4.6912e-05	2.16797e-05	0.000100654	0	0	0	0	0	0	0	0	0	0	0	0	0	0	0
Otu00291	1.97501	-0.651313	-1.02658	1.15967	0.165899	-1.02658	1.43205	-0.601525	-0.329508	2.8109	1.38622	-0.416	0.340521	0.236994	-0.293269		Otu00291	9.3824e-05	8.6719e-05	5.03271e-05	0	0	0	0	0	0	0	0	0	0	0	0	0	0	0
Otu00300	-0.182574	-0.182574	-0.182574	-0.182574	-0.182574	-0.182574	-0.182574	-0.182574	-0.182574	-0.182574	-0.182574	-0.182574	-0.182574	-0.182574	-0.182574		Otu00300	0	0	0	0	0	5.61892e-05	9.88191e-05	4.47427e-05	0.000157365	2.20138e-05	0.000206026	7.92393e-05	8.56923e-05	7.49026e-05	0	0	0.000149147	2.58913e-05
Otu00323	0	0	0	0	0	0	0	0	0	0	0	0	0	0	0		Otu00323	0	0	0	0	2.26183e-05	0.000196662	4.94096e-05	4.47427e-05	0.000367184	0.000308194	0	0.000105652	0.000257077	4.99351e-05	4.96907e-05	0.000119646	9.94316e-05	0
Otu00335	1.37755	-0.433585	-0.433585	-0.433585	-0.433585	-0.433585	3.80503	2.13116	-0.433585	-0.433585	1.02228	-0.433585	0.597536	1.47249	-0.433585		Otu00335	2.3456e-05	4.33595e-05	0	0	0	5.61892e-05	0	0	0	0	0	0.000105652	0	0	0.000248453	0	0	0.000181239
Otu00497	-0.182574	-0.182574	-0.182574	-0.182574	-0.182574	-0.182574	5.29465	-0.182574	-0.182574	-0.182574	-0.182574	-0.182574	-0.182574	-0.182574	-0.182574		Otu00497	0	0	0	0	0	0	0	0	0	0	0	0	0	0	0	0	0	0
Otu00508	-0.182574	-0.182574	-0.182574	-0.182574	-0.182574	-0.182574	5.29465	-0.182574	-0.182574	-0.182574	-0.182574	-0.182574	-0.182574	-0.182574	-0.182574		Otu00508	0	0	0	0	0	0	0	0	0	0	0	0	0	0	0	2.39292e-05	0	0
Otu00510	-0.182574	-0.182574	-0.182574	-0.182574	-0.182574	-0.182574	5.29465	-0.182574	-0.182574	-0.182574	-0.182574	-0.182574	-0.182574	-0.182574	-0.182574		Otu00510	0	0	0	4.73653e-05	0	0	0	0	0	0	0	0	2.85641e-05	0	0	7.17875e-05	1.65719e-05	0
Otu00553	0	0	0	0	0	0	0	0	0	0	0	0	0	0	0		Otu00553	0	0	0	0	0.000113091	0	0	4.47427e-05	0	0	7.72599e-05	2.64131e-05	0	9.98702e-05	0	0	0.000232007	0
Otu00202	-0.182574	-0.182574	-0.182574	-0.182574	-0.182574	-0.182574	-0.182574	-0.182574	-0.182574	-0.182574	-0.182574	-0.182574	-0.182574	-0.182574	-0.182574		Otu00202	0	0	0	0	0	0	0	0	0	0	0	0	0	0	0	0	0	0
Otu00265	-0.253058	4.56847	2.51714	-0.253058	-0.253058	-0.253058	-0.253058	-0.253058	-0.253058	-0.253058	-0.253058	-0.253058	-0.253058	-0.253058	-0.253058		Otu00265	0	0	0	2.36827e-05	2.26183e-05	5.61892e-05	4.94096e-05	2.23714e-05	0	0	0	2.64131e-05	2.85641e-05	0	0	0	3.31439e-05	0
Otu00317	-0.500911	0.410268	0.546122	-0.500911	0.464232	0.284509	-0.500911	1.04719	1.61477	-0.500911	0.0849352	4.31733	-0.500911	-0.500911	0.834491		Otu00317	0	0	7.54907e-05	0	0	0	0	0	0	0	0	0	0	0	0	0	0	0
Otu00356	1.46179	-0.470078	-0.470078	0.233474	-0.470078	-0.470078	-0.470078	-0.470078	0.651539	4.16091	1.08284	1.49482	-0.470078	0.546492	0.709849		Otu00356	0	4.33595e-05	5.03271e-05	0	0	0	0	0	0	0	0	0	0	0	0	0	0	0
Otu00414	-0.479326	-0.479326	3.72705	-0.479326	-0.479326	1.41389	-0.479326	-0.479326	0.880607	-0.479326	0.462111	0.116271	-0.479326	-0.479326	2.38194		Otu00414	0	0	0.000100654	0	0	0	0	0	0	0	0	0	0	0	0	0	0	0
Otu00425	-0.440112	-0.440112	0.386142	-0.440112	-0.440112	0.799499	-0.440112	-0.440112	3.90076	-0.440112	-0.440112	2.19222	-0.440112	-0.440112	-0.440112		Otu00425	0	0	0	0	0	0	0	0	0	0	0	5.28262e-05	0	0	0	0	0	0
Otu00465	-0.346888	-0.346888	-0.346888	-0.346888	-0.346888	-0.346888	-0.346888	-0.346888	-0.346888	4.21984	1.95016	1.10634	-0.346888	-0.346888	-0.346888		Otu00465	0	0	0	0	0	2.80946e-05	0	2.23714e-05	0	0	0	0	0	7.49026e-05	0	0	0.000116004	0
Otu00551	-0.262001	-0.262001	-0.262001	-0.262001	-0.262001	-0.262001	-0.262001	-0.262001	-0.262001	-0.262001	-0.262001	-0.262001	-0.262001	-0.262001	-0.262001		Otu00551	0	0	0	0	0	0	0	0	0	0	0	0	0	0	0	0	0	0
Otu00623	0	0	0	0	0	0	0	0	0	0	0	0	0	0	0		Otu00623	0	0	0	0	0	0	0	0	0	0	0	0	0	0	2.48453e-05	0	6.62877e-05	0
Otu00729	0	0	0	0	0	0	0	0	0	0	0	0	0	0	0		Otu00729	0	0	0	0	9.04732e-05	0.00036523	0	0	0	0	0	2.64131e-05	0	0	0	0	0	0
Otu00304	-0.378968	2.86771	-0.378968	-0.378968	-0.378968	-0.378968	2.65977	-0.378968	-0.378968	-0.378968	-0.378968	-0.378968	-0.378968	-0.378968	-0.378968		Otu00304	0	0	0	0	0.000180946	0.000309041	0	2.23714e-05	0	6.60415e-05	0.000103013	0.000211305	0	9.98702e-05	4.96907e-05	0	0.000198863	0.000103565
Otu00343	0.238239	-0.477446	4.14937	0.0438335	2.36585	-0.0918068	-0.477446	1.04278	-0.477446	0.666293	0.0978518	-0.113485	-0.477446	0.275757	0.396792		Otu00343	0	4.33595e-05	5.03271e-05	0	0	0	0	0	0	0	0	0	0	0	0	0	0	0
Otu00359	-0.56619	-0.56619	1.53749	-0.56619	-0.56619	1.01186	-0.56619	-0.56619	0.283968	-0.56619	-0.56619	0.550817	-0.56619	-0.56619	-0.119012		Otu00359	0	0	2.51636e-05	0	0	0	0	0	0	0	0	0	0	0	0	0	0	0
Otu00365	-0.261293	4.06111	-0.261293	-0.261293	-0.261293	-0.261293	-0.261293	-0.261293	-0.261293	-0.261293	-0.261293	3.2551	-0.261293	-0.261293	-0.261293		Otu00365	0	0	0	0	0	2.80946e-05	0	0	0	6.60415e-05	2.57533e-05	2.64131e-05	2.85641e-05	4.99351e-05	0	9.57167e-05	0.000198863	2.58913e-05
Otu00418	-0.478231	-0.478231	-0.478231	-0.0597366	-0.478231	-0.168631	-0.142063	-0.478231	-0.478231	2.27642	-0.0163696	-0.478231	3.44715	-0.175887	-0.478231		Otu00418	0.000281472	2.16797e-05	0	0	0	0	0	0	0	0	0	0	0	0	0	0	0	0
Otu00427	-0.488431	-0.488431	1.8544	-0.488431	-0.488431	0.390293	-0.488431	-0.488431	0.458374	-0.488431	-0.488431	0.340896	-0.488431	-0.488431	0.507597		Otu00427	0	0	2.51636e-05	0	0	0	0	0	0	0	0	0	0	0	0	0	0	0
Otu00520	-0.24572	-0.24572	-0.24572	-0.24572	-0.24572	2.09079	-0.24572	-0.24572	4.78936	-0.24572	-0.24572	-0.24572	-0.24572	-0.24572	-0.24572		Otu00520	0	0	0	0	0	0	0	0	0	0	0	0	0	0	0.000298144	0	1.65719e-05	0.000310696
Otu00640	-0.26111	-0.26111	-0.26111	4.08281	-0.26111	-0.26111	3.22826	-0.26111	-0.26111	-0.26111	-0.26111	-0.26111	-0.26111	-0.26111	-0.26111		Otu00640	0	0	0	0	0	0.000140473	0	0	0	0	0	0	0	0	0	2.39292e-05	0	2.58913e-05
Otu00158	-0.657776	-0.657776	2.23368	-0.657776	-0.657776	-0.657776	-0.657776	-0.657776	0.121237	-0.657776	-0.657776	2.07164	-0.657776	-0.657776	2.62027		Otu00158	0	0	0.000100654	0	0	0	0	0	0	0	0	0	0	0	0	0	0	0
Otu00260	-0.0199739	-0.647205	1.60556	-0.190353	-0.647205	1.71863	-0.280225	-0.647205	2.26609	-0.647205	-0.647205	2.86155	-0.647205	-0.647205	0.885171		Otu00260	0	0	0.000100654	0	0	0	0	0	0	0	0	0	0	0	0.000124227	0	0	7.76739e-05
Otu00321	-1.01372	-1.01372	0.414881	-0.530859	-1.01372	-1.01372	0.149892	-1.01372	0.140957	1.10516	-1.01372	1.34623	-0.636292	-0.316029	1.01079		Otu00321	2.3456e-05	4.33595e-05	0.000125818	0	0	0	0	0	0	0	0	0	0	0	0	2.39292e-05	0	0
Otu00370	-0.641529	-0.641529	-0.641529	-0.641529	-0.641529	2.61877	-0.641529	0.215299	2.16879	-0.641529	-0.641529	-0.641529	-0.641529	-0.641529	0.0975767		Otu00370	0	0	2.51636e-05	0	0	0	0	0	0	0	0	0	0	0	4.96907e-05	0	0	2.58913e-05
Otu00433	-0.36698	-0.36698	-0.36698	-0.36698	-0.36698	-0.36698	-0.36698	1.42868	-0.36698	-0.36698	3.71021	2.21244	-0.36698	-0.36698	-0.36698		Otu00433	0	0	0	0	0	2.80946e-05	0	0	0	0	2.57533e-05	2.64131e-05	0	2.49675e-05	0	0	0	0
Otu00435	-0.182574	-0.182574	-0.182574	-0.182574	-0.182574	-0.182574	-0.182574	-0.182574	-0.182574	-0.182574	-0.182574	-0.182574	-0.182574	-0.182574	5.29465		Otu00435	0	0	2.51636e-05	0.000213144	0	0.000309041	0.000197638	0	0	0	5.15066e-05	0.000105652	0	0	0	4.78583e-05	0	0
Otu00472	0	0	0	0	0	0	0	0	0	0	0	0	0	0	0		Otu00472	0	0	0	0	0	0	0	0	0	2.20138e-05	0	0	5.71282e-05	7.49026e-05	2.48453e-05	4.78583e-05	0.000182291	0
Otu00518	-0.231661	-0.231661	-0.231661	-0.231661	-0.231661	-0.231661	-0.231661	-0.231661	-0.231661	5.04047	-0.231661	1.44604	-0.231661	-0.231661	-0.231661		Otu00518	0	0	0	0	0	0.000112378	0	0	5.24549e-05	4.40276e-05	0	0	0.000257077	2.49675e-05	0	0.000263221	3.31439e-05	2.58913e-05
Otu00527	4.08161	-0.26112	-0.26112	-0.26112	-0.26112	-0.26112	-0.26112	-0.26112	-0.26112	-0.26112	3.22975	-0.26112	-0.26112	-0.26112	-0.26112		Otu00527	0	0	0	0	0	0	0	0	0	0	0	0	0	0	0	0	0	0
Otu00546	-0.254734	-0.254734	-0.254734	-0.254734	4.50072	-0.254734	-0.254734	-0.254734	-0.254734	-0.254734	2.63185	-0.254734	-0.254734	-0.254734	-0.254734		Otu00546	0	0	0	0	0	0	0	0	0	0	0	0	0	9.98702e-05	0.000149072	0	0.000182291	0.000103565
Otu00795	0	0	0	0	0	0	0	0	0	0	0	0	0	0	0		Otu00795	0	0	0	0.000260509	0	0	0.000197638	0	0	2.20138e-05	0	0	0	0	0	0	0	0
Otu00809	0	0	0	0	0	0	0	0	0	0	0	0	0	0	0		Otu00809	0	0	0	0	0	2.80946e-05	0	0	0	0	0	0	0	2.49675e-05	0	0	0	0
Otu00943	0	0	0	0	0	0	0	0	0	0	0	0	0	0	0		Otu00943	0	0	0	0	0	0	0	0	0	0	0	0	0	0	0	0	1.65719e-05	0
Otu00225	0	0	0	0	0	0	0	0	0	0	0	0	0	0	0		Otu00225	0	0	0	0	0	0	0	0	0	0	0	0	0	0	0	0	0	0
Otu00372	0	0	0	0	0	0	0	0	0	0	0	0	0	0	0		Otu00372	0	0	0	0	0	0	0	0	0	0	0	0	2.85641e-05	0	2.48453e-05	0	0	0
Otu00379	-0.403056	-0.403056	3.51844	-0.403056	-0.403056	1.06778	1.19399	1.52966	2.76652	-0.403056	-0.403056	-0.403056	-0.403056	-0.403056	-0.403056		Otu00379	0	0	0	0	0	0	0	0	0	0	0	0	0	0	0	0	0	0
Otu00415	2.01954	-0.38139	-0.38139	3.11611	-0.38139	-0.38139	2.42807	-0.38139	-0.38139	-0.38139	-0.38139	-0.38139	2.35242	-0.38139	-0.38139		Otu00415	4.6912e-05	0	0	0	0	0	0	0	0	0	0	0	0	0	0	0	0	0
Otu00301	-0.244987	-0.244987	-0.244987	-0.244987	-0.244987	-0.244987	-0.244987	-0.244987	-0.244987	-0.244987	4.8068	-0.244987	-0.244987	-0.244987	-0.244987		Otu00301	0	0	0	0	0	0.000140473	0	0	5.24549e-05	0	0.000128766	0	0	0	2.48453e-05	0	3.31439e-05	0
Otu00351	2.73045	-0.543768	1.80817	0.410162	-0.543768	2.98479	-0.160633	-0.543768	0.977007	-0.543768	1.5618	-0.210748	-0.17095	0.145404	0.25615		Otu00351	2.3456e-05	4.33595e-05	5.03271e-05	0	0	0	0	0	0	0	0	0	0	0	0	0	0	0
Otu00354	0.34287	-0.577692	-0.577692	1.09857	-0.577692	-0.577692	1.57671	-0.577692	-0.577692	0.893462	-0.577692	-0.577692	-0.0535936	-0.577692	-0.577692		Otu00354	4.6912e-05	0	0	0	0	0	0	0	0	0	0	0	0	0	0	0	0	0
Otu00409	-0.447625	-0.447625	-0.447625	-0.447625	1.05694	0.77677	-0.447625	-0.447625	-0.447625	3.18372	1.37893	-0.447625	-0.447625	-0.447625	-0.447625		Otu00409	0	0	0	7.1048e-05	0.000158328	2.80946e-05	9.88191e-05	2.23714e-05	0	0	2.57533e-05	0	0	7.49026e-05	0	2.39292e-05	0	0
Otu00416	-0.372409	2.54678	-0.372409	-0.372409	-0.372409	-0.372409	-0.372409	-0.372409	2.33883	-0.372409	3.3814	-0.372409	-0.372409	-0.372409	-0.372409		Otu00416	0	0	0	9.47306e-05	2.26183e-05	2.80946e-05	0	4.47427e-05	5.24549e-05	2.20138e-05	5.15066e-05	0	5.71282e-05	2.49675e-05	0	4.78583e-05	0.000132575	0
Otu00419	-0.182574	-0.182574	-0.182574	-0.182574	-0.182574	-0.182574	-0.182574	-0.182574	-0.182574	-0.182574	5.29465	-0.182574	-0.182574	-0.182574	-0.182574		Otu00419	0	0	0	7.1048e-05	0.000226183	0.000140473	0	0	0	2.20138e-05	0	2.64131e-05	2.85641e-05	0	2.48453e-05	2.39292e-05	1.65719e-05	5.17826e-05
Otu00451	0	0	0	0	0	0	0	0	0	0	0	0	0	0	0		Otu00451	0	0	0	0	0	0	0	0	0	0	0	0	0	0	2.48453e-05	0	3.31439e-05	0
Otu00534	0	0	0	0	0	0	0	0	0	0	0	0	0	0	0		Otu00534	0	0	0	0	0	5.61892e-05	4.94096e-05	0	0	2.20138e-05	0	0	5.71282e-05	0	2.48453e-05	0	1.65719e-05	0
Otu00548	0	0	0	0	0	0	0	0	0	0	0	0	0	0	0		Otu00548	0	0	0	0	0	0	0	0	0	0.000110069	0	0	8.56923e-05	0	0	2.39292e-05	0.000116004	0
Otu00561	0	0	0	0	0	0	0	0	0	0	0	0	0	0	0		Otu00561	0	0	0	0	0	0	0	0	0	0	0	0	0	0	0	0	0	0
Otu00621	0	0	0	0	0	0	0	0	0	0	0	0	0	0	0		Otu00621	0	0	0	0	2.26183e-05	2.80946e-05	0	0	0	0	0	2.64131e-05	0	0	0	0	4.97158e-05	0
Otu01084	0	0	0	0	0	0	0	0	0	0	0	0	0	0	0		Otu01084	0	0	0	0	0	0.000280946	0	0	0	0	0	0	0	0	0	0	0	0
Otu00401	0	0	0	0	0	0	0	0	0	0	0	0	0	0	0		Otu00401	0	0	0	0	0	0	0	0	0	0	0	0	0	0	0	0	0	0
Otu00602	-0.262574	-0.262574	-0.262574	-0.262574	-0.262574	3.52914	-0.262574	-0.262574	3.82292	-0.262574	-0.262574	-0.262574	-0.262574	-0.262574	-0.262574		Otu00602	0	0	0	0	0	0	0	0	0	0	0	0	0	0	2.48453e-05	0	0	0.000233022
Otu00270	0.916064	-0.763518	2.25267	-0.151844	-0.20746	0.141507	-0.272174	-0.763518	1.18677	-0.763518	-0.763518	3.08015	-0.285404	-0.321611	0.262321		Otu00270	2.3456e-05	2.16797e-05	5.03271e-05	0	0.000158328	0	0	6.71141e-05	0	0	5.15066e-05	0	0	0.000224708	9.93814e-05	0	9.94316e-05	0.000129457
Otu00294	-0.850574	-0.27368	1.80105	-0.850574	0.371546	0.641243	-0.850574	-0.850574	0.221025	0.62425	-0.108742	1.96534	-0.325168	2.06314	1.40404		Otu00294	2.3456e-05	0.000130078	0.000100654	0	6.78549e-05	0.000168568	0	2.23714e-05	0.000367184	0	2.57533e-05	5.28262e-05	2.85641e-05	2.49675e-05	7.4536e-05	2.39292e-05	3.31439e-05	0
Otu00407	-0.572257	-0.572257	-0.572257	-0.572257	-0.572257	0.276944	-0.572257	1.6595	2.17273	-0.572257	3.22827	1.03067	-0.572257	-0.572257	0.390306		Otu00407	0	0	2.51636e-05	0	0	0	0	0	0	0	0	0	2.85641e-05	0	0	0	0	0
Otu00412	1.68912	-0.538902	2.66196	2.70673	-0.538902	-0.538902	0.764669	-0.538902	0.75466	-0.538902	-0.538902	1.72722	0.729567	-0.538902	0.82191		Otu00412	2.3456e-05	0	2.51636e-05	0	0	0	0	0	0	0	0	0	0	0	0	0	0	0
Otu00420	-0.623225	-0.623225	0.039251	-0.623225	-0.623225	-0.126276	2.07475	0.0297815	2.58948	-0.623225	-0.623225	0.314802	-0.623225	-0.623225	2.19322		Otu00420	0	0	0.000125818	0	0	0	0	0	0	0	0	0	2.85641e-05	0	0	0	0	0
Otu00422	-0.47644	1.23361	1.48857	-0.47644	-0.47644	0.997592	1.12408	-0.47644	1.1118	-0.47644	3.92149	-0.47644	1.08099	-0.47644	-0.47644		Otu00422	2.3456e-05	0	0	0	0	0	0	0	0	0	0	0	0	0	0	0	0	0
Otu00447	0.105221	-0.679906	1.57598	-0.679906	-0.160043	1.43538	-0.679906	-0.679906	0.687596	0.574808	-0.679906	0.118644	-0.679906	-0.679906	0.279158		Otu00447	0	0	5.03271e-05	0	0	0	0	0	0	0	0	0	0	0	0	0	0	0
Otu00468	0	0	0	0	0	0	0	0	0	0	0	0	0	0	0		Otu00468	0	0	0	0.000213144	0	0.000252852	4.94096e-05	0	0.000157365	0	0	2.64131e-05	0	2.49675e-05	4.96907e-05	2.39292e-05	3.31439e-05	0
Otu00474	-0.239946	-0.239946	-0.239946	-0.239946	4.91148	-0.239946	-0.239946	-0.239946	-0.239946	-0.239946	-0.239946	-0.239946	-0.239946	1.80701	-0.239946		Otu00474	0	2.16797e-05	0	0	0.000158328	0	0	0.000134228	0	0	5.15066e-05	0.000237718	0	2.49675e-05	0	0	3.31439e-05	7.76739e-05
Otu00482	1.79349	-0.410726	-0.410726	2.80021	-0.410726	3.15242	-0.410726	-0.410726	-0.410726	-0.410726	-0.410726	0.710224	-0.410726	-0.410726	-0.410726		Otu00482	0	0	0	2.36827e-05	0	0	0	0	0	4.40276e-05	0	0	0	0	0	0	0	0
Otu00513	0	0	0	0	0	0	0	0	0	0	0	0	0	0	0		Otu00513	0	0	0	0	0	2.80946e-05	0	0	5.24549e-05	0	0	2.64131e-05	0	0	2.48453e-05	0	0	0
Otu00575	-0.260355	-0.260355	-0.260355	-0.260355	-0.260355	-0.260355	3.12999	-0.260355	-0.260355	-0.260355	-0.260355	4.15995	-0.260355	-0.260355	-0.260355		Otu00575	0	0	0	0	0	0	0	0	0	0	0	0	0	0	0.000223608	0	0	2.58913e-05
Otu00597	-0.322798	-0.322798	-0.322798	-0.322798	-0.322798	-0.322798	-0.322798	-0.322798	3.49667	-0.322798	-0.322798	3.02275	-0.322798	-0.322798	-0.322798		Otu00597	0	0	0	2.36827e-05	0	0	0	0	0	2.20138e-05	0	0	5.71282e-05	0	0	2.39292e-05	1.65719e-05	0
Otu00606	0	0	0	0	0	0	0	0	0	0	0	0	0	0	0		Otu00606	0	0	0	0	9.04732e-05	0	0	0	0	0	0	0	2.85641e-05	0	2.48453e-05	2.39292e-05	0	2.58913e-05
Otu00622	-0.182574	-0.182574	-0.182574	-0.182574	-0.182574	-0.182574	-0.182574	-0.182574	-0.182574	-0.182574	-0.182574	-0.182574	-0.182574	-0.182574	5.29465		Otu00622	0	0	2.51636e-05	0	2.26183e-05	0	0	0	0	0	0	0	0	0	0	0	0	0
Otu00721	-0.404665	-0.404665	0.586776	0.60064	-0.404665	-0.404665	-0.404665	0.572604	-0.404665	-0.404665	-0.404665	0.297245	-0.404665	-0.404665	-0.404665		Otu00721	0	0	0	0	0	0	0	0	0	0	0	0	0	0	0	0	0	0
Otu00818	-0.3816	2.64059	-0.3816	-0.3816	-0.3816	-0.3816	-0.3816	3.04155	-0.3816	-0.3816	-0.3816	2.07703	-0.3816	2.16242	-0.3816		Otu00818	0	2.16797e-05	0	0	0	2.80946e-05	0	0	0	0	0	0	0	0	0	0	0	0
Otu00878	-0.182574	-0.182574	-0.182574	-0.182574	-0.182574	-0.182574	-0.182574	-0.182574	-0.182574	5.29465	-0.182574	-0.182574	-0.182574	-0.182574	-0.182574		Otu00878	0	0	0	0	0	0	0	0	0	0	0	0	0	0.000224708	2.48453e-05	0	0	0
Otu00922	-0.261779	-0.261779	-0.261779	-0.261779	-0.261779	-0.261779	-0.261779	-0.261779	-0.261779	-0.261779	-0.261779	1.28713	-0.261779	-0.261779	-0.261779		Otu00922	0	0	0	0	0	0	0	0	0	0	0	0	0	0	0	0	0	0
Otu00990	0	0	0	0	0	0	0	0	0	0	0	0	0	0	0		Otu00990	0	0	0	0	0	0	0	0	0	0	0	0	2.85641e-05	0	0	0	0	0
Otu00289	-0.182574	5.29465	-0.182574	-0.182574	-0.182574	-0.182574	-0.182574	-0.182574	-0.182574	-0.182574	-0.182574	-0.182574	-0.182574	-0.182574	-0.182574		Otu00289	0	0	0	0	2.26183e-05	5.61892e-05	0	4.47427e-05	0.00010491	0	0	5.28262e-05	0	2.49675e-05	2.48453e-05	0	3.31439e-05	0
Otu00279	0	0	0	0	0	0	0	0	0	0	0	0	0	0	0		Otu00279	0	0	0	0	0	0	0	0	0	0	0	0	0	0	0	0	0	0
Otu00511	0	0	0	0	0	0	0	0	0	0	0	0	0	0	0		Otu00511	0	0	0	0	0	0	0	0	0	0	0	0	0	0	0	0	0	0
Otu00380	1.41333	-0.331208	-0.331208	-0.331208	-0.331208	0.608815	4.77224	-0.331208	-0.331208	-0.331208	-0.331208	-0.331208	-0.331208	-0.331208	-0.331208		Otu00380	0	0	0	0	0	0	0	0	0	2.20138e-05	0	0	2.85641e-05	0	0	7.17875e-05	0	0
Otu00544	0	0	0	0	0	0	0	0	0	0	0	0	0	0	0		Otu00544	0	0	0	2.36827e-05	0	0	0	0	0	0	0	0	0	0	0	0	0	0
Otu00347	-0.182574	-0.182574	-0.182574	-0.182574	-0.182574	-0.182574	-0.182574	-0.182574	-0.182574	-0.182574	-0.182574	-0.182574	-0.182574	-0.182574	-0.182574		Otu00347	0	0	0	0	0	0	0	0	0	0	0	0	5.71282e-05	9.98702e-05	0.000124227	0.000119646	3.31439e-05	5.17826e-05
Otu00373	1.9806	-0.661843	-0.187314	-0.180678	1.08782	0.406045	0.497685	0.273649	0.10524	3.56105	0.931236	-0.325891	1.21866	1.07626	0.145119		Otu00373	0.00011728	0.000108399	5.03271e-05	0	0	0	0	0	0	0	0	0	0	0	0	0	0	0
Otu00384	-0.424339	-0.424339	4.27609	-0.424339	-0.424339	2.09421	0.122597	-0.424339	1.20387	-0.424339	0.327098	0.526451	-0.424339	0.0675669	0.717565		Otu00384	0	2.16797e-05	5.03271e-05	0	0	0	0	0	0	0	0	0	0	0	0	0	0	0
Otu00478	-0.406886	-0.406886	-0.406886	-0.406886	-0.406886	2.8653	-0.406886	-0.406886	3.62249	-0.406886	-0.406886	1.799	-0.406886	-0.406886	0.122971		Otu00478	0	0	2.51636e-05	0	0	0	0	0	0	0	0	0	0	0	0	0	0	0
Otu00483	-0.182574	-0.182574	-0.182574	-0.182574	-0.182574	-0.182574	-0.182574	-0.182574	-0.182574	-0.182574	5.29465	-0.182574	-0.182574	-0.182574	-0.182574		Otu00483	0	0	0	0	0	0.000112378	4.94096e-05	2.23714e-05	5.24549e-05	2.20138e-05	2.57533e-05	7.92393e-05	0	0	2.48453e-05	0	1.65719e-05	0
Otu00499	3.35868	-0.261908	-0.261908	-0.261908	-0.261908	-0.261908	3.97475	-0.261908	-0.261908	-0.261908	-0.261908	-0.261908	-0.261908	-0.261908	-0.261908		Otu00499	0	0	0	0	0	0	0	0	0	6.60415e-05	0	0	0	0	4.96907e-05	0	0	0
Otu00500	-0.182574	-0.182574	-0.182574	-0.182574	-0.182574	-0.182574	-0.182574	-0.182574	-0.182574	-0.182574	-0.182574	-0.182574	-0.182574	-0.182574	-0.182574		Otu00500	0	0	0	0	0.000180946	0	0	0	0	0	2.57533e-05	2.64131e-05	0	0	0	0	0.000132575	0
Otu00528	-0.319853	2.09749	-0.319853	-0.319853	-0.319853	-0.319853	-0.319853	-0.319853	-0.319853	-0.319853	2.78863	-0.319853	-0.319853	3.7499	-0.319853		Otu00528	0	4.33595e-05	0	0	0.000113091	0	0	6.71141e-05	0	0	5.15066e-05	0.000211305	0	2.49675e-05	0	0	6.62877e-05	0
Otu00530	0	0	0	0	0	0	0	0	0	0	0	0	0	0	0		Otu00530	0	0	0	0.000189461	2.26183e-05	0.000112378	0	0	0.00010491	2.20138e-05	0	7.92393e-05	0	0	0	2.39292e-05	0	2.58913e-05
Otu00600	-0.418616	-0.418616	-0.418616	-0.418616	-0.418616	-0.418616	-0.418616	-0.418616	0.0930638	-0.418616	-0.418616	3.16692	-0.418616	-0.418616	-0.418616		Otu00600	0	0	0	0	0	0	0	0	0	0	0	0	0	0	0	0	0	0
Otu00624	0	0	0	0	0	0	0	0	0	0	0	0	0	0	0		Otu00624	0	0	0	7.1048e-05	0	8.42839e-05	0.000148229	0	0	0	0	2.64131e-05	0	0	0	2.39292e-05	0	2.58913e-05
Otu00667	-0.182574	-0.182574	-0.182574	-0.182574	-0.182574	-0.182574	5.29465	-0.182574	-0.182574	-0.182574	-0.182574	-0.182574	-0.182574	-0.182574	-0.182574		Otu00667	0	0	0	0.000118413	0	0	4.94096e-05	0	0	0	0	0	0	0	0	4.78583e-05	1.65719e-05	0
Otu00698	0	0	0	0	0	0	0	0	0	0	0	0	0	0	0		Otu00698	0	0	0	0.000189461	2.26183e-05	8.42839e-05	0	0	0	0	0	7.92393e-05	0	0	0	0	0	2.58913e-05
Otu00737	-0.182574	-0.182574	-0.182574	-0.182574	-0.182574	5.29465	-0.182574	-0.182574	-0.182574	-0.182574	-0.182574	-0.182574	-0.182574	-0.182574	-0.182574		Otu00737	0	0	0	0	2.26183e-05	0.000224757	0	2.23714e-05	5.24549e-05	0	2.57533e-05	5.28262e-05	0	0	0	0	0	0
Otu00909	0	0	0	0	0	0	0	0	0	0	0	0	0	0	0		Otu00909	0	0	0	0	0	0	0	0	0.000157365	0	0	2.64131e-05	0	0	0	0	1.65719e-05	0
Otu01196	0	0	0	0	0	0	0	0	0	0	0	0	0	0	0		Otu01196	0	0	0	0	0	0	0	0	0	0	0	0	0	0	0	0	0.000132575	0
Otu01258	0	0	0	0	0	0	0	0	0	0	0	0	0	0	0		Otu01258	0	0	0	0	0	0	0	0	0	0	0	0	0	0	0	0	0	0
Otu00219	-0.182574	-0.182574	-0.182574	-0.182574	-0.182574	5.29465	-0.182574	-0.182574	-0.182574	-0.182574	-0.182574	-0.182574	-0.182574	-0.182574	-0.182574		Otu00219	0	0	0	0	0	0	0	0	0	0	0	0	0	0	0	0	0	0
Otu00340	-0.353912	-0.353912	-0.353912	-0.353912	-0.353912	-0.353912	1.93408	-0.353912	-0.353912	-0.353912	-0.353912	-0.353912	4.09885	-0.353912	-0.353912		Otu00340	4.6912e-05	0	0	0	0	0	0	0	0	0	0	0	5.71282e-05	2.49675e-05	4.96907e-05	2.39292e-05	0	7.76739e-05
Otu00339	-0.39682	1.24062	-0.39682	-0.39682	-0.39682	2.42608	-0.39682	1.45787	-0.39682	-0.39682	3.81439	-0.39682	-0.39682	0.98155	-0.39682		Otu00339	0	2.16797e-05	0	0	2.26183e-05	0	0	4.47427e-05	0	0	0	0	2.85641e-05	0	0	0	0	0
Otu00328	-0.480158	-0.480158	-0.480158	-0.480158	-0.480158	-0.480158	-0.480158	-0.480158	2.72397	-0.480158	1.73795	2.3264	-0.480158	-0.480158	-0.480158		Otu00328	0	0	0	2.36827e-05	0	5.61892e-05	0	0	0	0	0	0	0	2.49675e-05	0	0	0	0
Otu00432	-0.381303	-0.381303	-0.381303	-0.381303	2.33617	-0.381303	-0.381303	2.5246	-0.381303	-0.381303	-0.381303	-0.381303	-0.381303	-0.381303	-0.381303		Otu00432	0	0	0	7.1048e-05	0	0	0	0	0	2.20138e-05	0	2.64131e-05	5.71282e-05	7.49026e-05	7.4536e-05	0	4.97158e-05	7.76739e-05
Otu00352	0	0	0	0	0	0	0	0	0	0	0	0	0	0	0		Otu00352	0	0	0	2.36827e-05	0.000113091	2.80946e-05	0	8.94855e-05	0	2.20138e-05	0.000128766	0	2.85641e-05	2.49675e-05	4.96907e-05	2.39292e-05	0.000116004	7.76739e-05
Otu00399	2.82104	-0.112624	0.592803	-0.0228741	-0.0804417	0.749165	-0.656014	-0.656014	2.87676	-0.656014	-0.656014	-0.656014	1.32356	0.716233	-0.656014		Otu00399	9.3824e-05	6.50392e-05	0	0	0	0	0	0	0	0	0	0	0	0	0	0	0	0
Otu00438	-0.487813	0.884707	-0.487813	-0.487813	-0.487813	0.695275	0.796801	2.62142	2.06169	-0.487813	3.04206	-0.487813	-0.487813	-0.487813	-0.487813		Otu00438	0	0	0	0	0.00013571	0	0	2.23714e-05	0.00010491	0.000110069	2.57533e-05	0.000184892	0	0	2.48453e-05	2.39292e-05	3.31439e-05	0
Otu00439	0.915807	0.373155	-0.531712	-0.531712	-0.531712	-0.531712	2.00903	-0.531712	-0.531712	1.78157	-0.531712	-0.531712	3.58883	-0.531712	-0.531712		Otu00439	0.00011728	0	0	0	0	0	0	0	0	0	0	0	0	0	0	0	0	0
Otu00456	2.7769	-0.37231	-0.37231	-0.37231	-0.37231	-0.37231	3.31277	-0.37231	-0.37231	-0.37231	2.15916	-0.37231	-0.37231	-0.37231	-0.37231		Otu00456	0	0	0	0.000142096	0	0	4.94096e-05	0	0	2.20138e-05	0	0	0	0	0	0	6.62877e-05	0
Otu00475	-0.320304	-0.320304	-0.320304	-0.320304	-0.320304	2.4502	-0.320304	-0.320304	-0.320304	-0.320304	3.81274	-0.320304	-0.320304	2.38527	-0.320304		Otu00475	0	2.16797e-05	0	0	0.000158328	0	0	8.94855e-05	0	0	2.57533e-05	0.000184892	0	9.98702e-05	0	0	8.28597e-05	0
Otu00506	-0.54321	-0.54321	-0.54321	-0.54321	-0.54321	1.40379	-0.54321	-0.54321	3.65248	-0.54321	-0.54321	0.375564	-0.54321	-0.54321	0.560244		Otu00506	0	0	2.51636e-05	0	0	0	0	0	0	0	0	0	0	0	2.48453e-05	0	0	0
Otu00521	-0.39598	-0.39598	3.34559	-0.39598	-0.39598	0.305693	-0.39598	-0.39598	1.87213	-0.39598	-0.39598	1.59071	-0.39598	-0.39598	2.78539		Otu00521	0	0	0.000100654	0	0	0	0	0	0	0	0	0	0	0	0	0	0	0
Otu00523	-0.312186	-0.312186	-0.312186	-0.312186	-0.312186	-0.312186	-0.312186	-0.312186	-0.312186	-0.312186	-0.312186	-0.312186	-0.312186	2.44228	-0.312186		Otu00523	0	2.16797e-05	0	0	0	0	0	0	5.24549e-05	0	0	5.28262e-05	0	0	0	0	0	0
Otu00525	0	0	0	0	0	0	0	0	0	0	0	0	0	0	0		Otu00525	0	0	0	0	0	8.42839e-05	0	0	0.00010491	0	0	5.28262e-05	5.71282e-05	2.49675e-05	0	9.57167e-05	0.000116004	0
Otu00533	2.70155	-0.373975	1.83524	-0.373975	-0.373975	-0.373975	-0.373975	1.80366	-0.373975	-0.373975	-0.373975	-0.373975	-0.373975	-0.373975	3.38291		Otu00533	0	0	5.03271e-05	0	0	2.80946e-05	0	0	5.24549e-05	0	0	0.000105652	0	0	0.000173917	0	0	0.000155348
Otu00550	-0.182574	-0.182574	-0.182574	-0.182574	-0.182574	-0.182574	-0.182574	-0.182574	-0.182574	-0.182574	5.29465	-0.182574	-0.182574	-0.182574	-0.182574		Otu00550	0	0	0	2.36827e-05	2.26183e-05	2.80946e-05	0	2.23714e-05	0	0	0	0	2.85641e-05	0	0	0	0	0
Otu00552	-0.249148	-0.249148	-0.249148	-0.249148	-0.249148	-0.249148	2.27799	-0.249148	-0.249148	-0.249148	-0.249148	-0.249148	-0.249148	-0.249148	-0.249148		Otu00552	0	0	0	0	0	0	0	0	0	0	0	0	0	0	0	0	0	0
Otu00556	-0.253547	-0.253547	-0.253547	-0.253547	-0.253547	5.06499	-0.253547	-0.253547	-0.253547	-0.253547	-0.253547	1.00134	-0.253547	-0.253547	-0.253547		Otu00556	0	0	0	0	0	0	0	0	0	0	0	0	0	0	0	0	0	0
Otu00563	5.05727	0.687028	-0.26324	-0.26324	-0.26324	-0.26324	-0.26324	-0.26324	-0.26324	-0.26324	-0.26324	-0.26324	-0.26324	-0.26324	-0.26324		Otu00563	0	0	0	0	0	0	0	0	0	0	0	0	0	0	0	0	0	0
Otu00587	-0.234227	1.55324	-0.234227	-0.234227	-0.234227	-0.234227	-0.234227	-0.234227	-0.234227	-0.234227	-0.234227	-0.234227	-0.234227	-0.234227	5.00513		Otu00587	0	0	7.54907e-05	0	0	0	0	0	0	0	0	0	0	0	0	0	0	0
Otu00605	-0.320623	2.46253	-0.320623	-0.320623	-0.320623	-0.320623	-0.320623	-0.320623	-0.320623	-0.320623	-0.320623	-0.320623	-0.320623	-0.320623	2.39866		Otu00605	0	0	2.51636e-05	0	0	0	0	2.23714e-05	0	4.40276e-05	0	0	0	4.99351e-05	0	0	0	0
Otu00641	0	0	0	0	0	0	0	0	0	0	0	0	0	0	0		Otu00641	0	0	0	0	0	0	4.94096e-05	0	0	0	2.57533e-05	0	2.85641e-05	0	0	0	0	0
Otu00733	-0.291868	-0.291868	-0.291868	-0.291868	2.14457	-0.291868	-0.291868	-0.291868	-0.291868	-0.291868	1.18706	-0.291868	-0.291868	4.54881	-0.291868		Otu00733	0	0.000108399	0	0	0	0	0	0	0	0	0	0	0	0	0	0	0	0
Otu00754	-0.212863	-0.212863	5.21274	-0.212863	-0.212863	-0.212863	-0.212863	-0.212863	-0.212863	-0.212863	-0.212863	0.747428	-0.212863	-0.212863	-0.212863		Otu00754	0	0	0	0	0	0	0	0	0	0	0	0	0	0	0	0	0	0
Otu00776	-0.262155	-0.262155	-0.262155	-0.262155	-0.262155	-0.262155	-0.262155	-0.262155	3.93027	-0.262155	-0.262155	3.41008	-0.262155	-0.262155	-0.262155		Otu00776	0	0	0	0	0	2.80946e-05	0	0	5.24549e-05	0	0	0	0	2.49675e-05	0	0	0	0
Otu00820	4.24246	-0.25936	-0.25936	3.01961	-0.25936	-0.25936	-0.25936	-0.25936	-0.25936	-0.25936	-0.25936	-0.25936	-0.25936	-0.25936	-0.25936		Otu00820	0	0	0	2.36827e-05	0	0	0	0	0	0	0	0	0	2.49675e-05	2.48453e-05	0	0.000116004	2.58913e-05
Otu00821	0	0	0	0	0	0	0	0	0	0	0	0	0	0	0		Otu00821	0	0	0	0	0	0	0	0	0	2.20138e-05	0	0	0	0	0	0	0	0
Otu00840	-0.182574	-0.182574	-0.182574	-0.182574	-0.182574	-0.182574	-0.182574	-0.182574	-0.182574	5.29465	-0.182574	-0.182574	-0.182574	-0.182574	-0.182574		Otu00840	0	0	0	0	0	0	0	0	0	0	2.57533e-05	0	0	0	0	0.000167504	1.65719e-05	0
Otu00871	0	0	0	0	0	0	0	0	0	0	0	0	0	0	0		Otu00871	0	0	0	0	0	0	0	0	0	0	0	0	0	0	0	0	0	2.58913e-05
Otu00894	0	0	0	0	0	0	0	0	0	0	0	0	0	0	0		Otu00894	0	0	0	0	0	0	0	0	0	0	0	0	0	0	0	0	0	0
Otu00982	-0.26047	-0.26047	-0.26047	-0.26047	-0.26047	-0.26047	-0.26047	-0.26047	-0.26047	-0.26047	-0.26047	3.14397	-0.26047	-0.26047	-0.26047		Otu00982	0	0	0	0	0	0	0	0	0	0	0	0	0	0	0	0	1.65719e-05	0
Otu01006	0	0	0	0	0	0	0	0	0	0	0	0	0	0	0		Otu01006	0	0	0	0	0	0.000112378	0	0	0	0	0	0.000184892	0	0	0	0	0	0
Otu01032	-0.182574	-0.182574	-0.182574	-0.182574	-0.182574	-0.182574	-0.182574	-0.182574	-0.182574	-0.182574	-0.182574	5.29465	-0.182574	-0.182574	-0.182574		Otu01032	0	0	0	0	0	0	0	0	0	0	0	0	0	0	0	0	0	2.58913e-05
Otu01058	0	0	0	0	0	0	0	0	0	0	0	0	0	0	0		Otu01058	0	0	0	0	0	0	0	0	0	0	0	0	0	0	0	0	0	0
Otu01073	-0.205114	-0.205114	0.491494	-0.205114	-0.205114	-0.205114	-0.205114	-0.205114	-0.205114	-0.205114	5.25171	-0.205114	-0.205114	-0.205114	-0.205114		Otu01073	0	0	0	0	0	2.80946e-05	0	0	0	0	0	0	0	0	0	0	0	0
Otu01078	0	0	0	0	0	0	0	0	0	0	0	0	0	0	0		Otu01078	0	0	0	0	0	0	0	4.47427e-05	0	0	0	0	0	0	0	0	0	0
Otu01107	-0.182574	-0.182574	-0.182574	-0.182574	-0.182574	-0.182574	-0.182574	-0.182574	-0.182574	5.29465	-0.182574	-0.182574	-0.182574	-0.182574	-0.182574		Otu01107	0	0	0	0	0	0	0	0	0	0	0	0	0	2.49675e-05	0	0	0	0.000181239
Otu01147	0	0	0	0	0	0	0	0	0	0	0	0	0	0	0		Otu01147	0	0	0	0	0	0	0	0	0	0	0	0	0	0	0	0	0	0
Otu01273	0	0	0	0	0	0	0	0	0	0	0	0	0	0	0		Otu01273	0	0	0	0	0	0	0	0	0	0	0	0	0	0	0	0	0	0
Otu00299	-0.182574	-0.182574	-0.182574	-0.182574	-0.182574	-0.182574	-0.182574	-0.182574	-0.182574	-0.182574	-0.182574	5.29465	-0.182574	-0.182574	-0.182574		Otu00299	0	0	0	0	0	0	0	0	0	0	0	0	0	0	0	0	0	0
Otu00212	-1.41739	0.145709	2.17492	0.403881	1.89396	-0.0700268	0.0455964	-0.532153	0.760242	0.580636	0.592613	-0.781581	0.00620172	-0.101603	0.873453		Otu00212	4.6912e-05	4.33595e-05	7.54907e-05	0	0	0	0	0	0	0	0	0	0	0	0	0	0	0
Otu00348	0.991677	0.411645	-0.555552	0.571394	0.468927	-0.555552	3.06545	-0.555552	-0.555552	-0.555552	-0.555552	-0.555552	-0.555552	-0.555552	-0.555552		Otu00348	0	0	0	0	0	0	0	0	0	0	0	0	0	0	0	0	0	0
Otu00406	-0.427381	-0.427381	0.796362	-0.427381	-0.427381	2.32655	-0.427381	-0.427381	3.52902	-0.427381	-0.427381	2.17174	-0.427381	-0.427381	-0.427381		Otu00406	0	0	0	0	0	0	0	0	0	0	0	0	0	0	0	0	0	2.58913e-05
Otu00363	-0.672808	-0.672808	0.640348	-0.672808	0.537644	0.312241	-0.672808	0.621577	0.38856	-0.672808	-0.672808	2.11622	-0.672808	-0.672808	1.56028		Otu00363	0	0	5.03271e-05	0	0	0	0	0	0	0	0	0	0	0	0	0	0	0
Otu00489	-0.236725	-0.236725	-0.236725	-0.236725	-0.236725	0.717861	-0.236725	-0.236725	-0.236725	-0.236725	-0.236725	5.16882	-0.236725	-0.236725	-0.236725		Otu00489	0	0	0	0	0	0	0	0	0	0	0	0	0	0	9.93814e-05	0	0	5.17826e-05
Otu00408	-0.3429	-0.3429	2.15564	-0.3429	-0.3429	1.53135	-0.3429	-0.3429	-0.3429	-0.3429	-0.3429	-0.3429	-0.3429	-0.3429	-0.3429		Otu00408	0	0	0	0	0	0	0	0	0	0	0	0	5.71282e-05	0	0	2.39292e-05	0	0
Otu00429	1.1439	-0.378051	-0.378051	0.730484	-0.378051	-0.378051	0.512411	1.77719	-0.378051	4.48642	-0.378051	-0.378051	-0.378051	0.422817	-0.378051		Otu00429	0	2.16797e-05	0	0	0	0	0	0	0	0	0	0	0	0	0	0	0	0
Otu00324	-0.745204	-0.745204	0.134674	0.146978	-0.745204	0.574857	-0.0285333	-0.745204	-0.745204	3.16987	-0.745204	1.74651	-0.0478315	-0.100642	0.751076		Otu00324	2.3456e-05	2.16797e-05	5.03271e-05	0	0	0	0	0	0	0	2.57533e-05	0	0	2.49675e-05	0	0	3.31439e-05	0
Otu00362	-0.260859	-0.260859	-0.260859	-0.260859	-0.260859	-0.260859	-0.260859	-0.260859	-0.260859	-0.260859	3.19378	4.11028	-0.260859	-0.260859	-0.260859		Otu00362	0	0	0	0	4.52366e-05	8.42839e-05	0	0	0.000262274	0	0	2.64131e-05	0	2.49675e-05	0.000149072	0	1.65719e-05	2.58913e-05
Otu00364	-0.434701	1.83778	-0.434701	2.21312	-0.434701	-0.434701	-0.434701	-0.434701	-0.434701	-0.434701	2.48751	-0.434701	-0.434701	-0.434701	-0.434701		Otu00364	0	0	0	0	2.26183e-05	2.80946e-05	4.94096e-05	0	0	0	2.57533e-05	0	8.56923e-05	7.49026e-05	2.48453e-05	0	9.94316e-05	7.76739e-05
Otu00398	-0.152642	2.64057	-0.438677	0.311146	0.84902	-0.620931	0.614269	1.70788	-1.1681	0.454707	-0.351832	0.897537	-1.1681	-0.0994099	0.692533		Otu00398	0	4.33595e-05	7.54907e-05	0	0	0	0	0	0	0	0	0	0	0	0	0	0	0
Otu00400	-0.477231	-0.477231	0.928909	-0.477231	-0.477231	-0.477231	-0.477231	2.29485	1.79581	-0.477231	1.09632	3.50479	0.637245	-0.477231	0.718377		Otu00400	2.3456e-05	0	2.51636e-05	0	0	0	0	0	0	0	0	0	0	0	0	0	0	0
Otu00403	2.92367	-0.522996	-0.522996	1.98743	-0.522996	1.3342	1.49358	-0.522996	1.47809	-0.522996	-0.522996	1.2298	-0.522996	-0.522996	1.58213		Otu00403	0	0	2.51636e-05	0	0	5.61892e-05	0	0	0	0	0	2.64131e-05	2.85641e-05	0	0	2.39292e-05	4.97158e-05	0
Otu00426	0.257825	-0.652961	-0.652961	0.0104228	1.7593	0.81934	0.412803	3.21634	0.404619	-0.652961	1.54342	1.66293	-0.134428	0.784835	1.01588		Otu00426	2.3456e-05	6.50392e-05	7.54907e-05	0	0	0	0	0	0	0	0	0	0	0	0	0	0	0
Otu00440	0.918668	0.311873	-0.699952	0.478993	0.371798	-0.699952	2.14111	1.59218	-0.699952	-0.699952	-0.699952	-0.699952	-0.699952	0.151783	-0.699952		Otu00440	0	2.16797e-05	0	0	0	0	0	0	0	0	0	0	0	0	0	0	0	0
Otu00466	-0.391419	-0.391419	-0.391419	-0.391419	-0.391419	2.64451	-0.391419	-0.391419	3.53395	1.40939	-0.391419	1.90079	-0.391419	-0.391419	0.296822		Otu00466	0	0	2.51636e-05	0	0	0	0	0	0	2.20138e-05	0	0	0	0	0.000124227	0	0	5.17826e-05
Otu00471	-0.432926	-0.432926	2.46254	-0.432926	-0.432926	-0.432926	-0.432926	-0.432926	1.90735	-0.432926	2.80727	1.61698	-0.432926	-0.432926	2.02902		Otu00471	0	0	2.51636e-05	0	0	8.42839e-05	0	0	0	0	0	2.64131e-05	0	0	0	0	0	0
Otu00479	-0.559835	-0.559835	0.136988	-0.559835	-0.559835	0.485592	0.00773506	-0.559835	1.69301	-0.559835	-0.559835	0.920154	-0.559835	-0.559835	2.99512		Otu00479	0	0	0.000150981	0	0	0	0	0	0	0	0	0	0	0	0	0	0	0
Otu00488	-0.443948	-0.443948	-0.443948	-0.443948	1.28865	0.966017	1.08701	1.40879	-0.443948	-0.443948	-0.443948	2.21746	-0.443948	3.68682	-0.443948		Otu00488	0	6.50392e-05	0	0	0	0	0	0	0	0	0	0	0	0	0	0	0	0
Otu00501	0	0	0	0	0	0	0	0	0	0	0	0	0	0	0		Otu00501	0	0	0	4.73653e-05	4.52366e-05	2.80946e-05	9.88191e-05	0	5.24549e-05	0	0	2.64131e-05	0	0	7.4536e-05	0	0	0
Otu00512	-0.182574	-0.182574	-0.182574	-0.182574	-0.182574	-0.182574	-0.182574	-0.182574	-0.182574	-0.182574	5.29465	-0.182574	-0.182574	-0.182574	-0.182574		Otu00512	0	0	0	0	9.04732e-05	5.61892e-05	0	2.23714e-05	0.00010491	0	0	5.28262e-05	0	2.49675e-05	0	2.39292e-05	9.94316e-05	0
Otu00531	-0.262741	-0.262741	-0.262741	3.73411	-0.262741	-0.262741	-0.262741	3.62264	-0.262741	-0.262741	-0.262741	-0.262741	-0.262741	-0.262741	-0.262741		Otu00531	0	0	0	0	2.26183e-05	0	0	0.000111857	0	0	0	0	0	0	0	0	0	0
Otu00545	0	0	0	0	0	0	0	0	0	0	0	0	0	0	0		Otu00545	0	0	0	0	0	2.80946e-05	0	0	5.24549e-05	0	2.57533e-05	5.28262e-05	0	0	0	2.39292e-05	1.65719e-05	2.58913e-05
Otu00554	-0.344826	-0.344826	3.22449	-0.344826	-0.344826	0.993914	-0.344826	-0.344826	1.09764	-0.344826	3.64945	-0.344826	-0.344826	-0.344826	-0.344826		Otu00554	0	0	0	0	0	0	0	0	0	0	0	0	0	0	0	0	0	0
Otu00591	5.29465	-0.182574	-0.182574	-0.182574	-0.182574	-0.182574	-0.182574	-0.182574	-0.182574	-0.182574	-0.182574	-0.182574	-0.182574	-0.182574	-0.182574		Otu00591	0	0	0	0	0	0	0	0	0	0	5.15066e-05	0	0	2.49675e-05	7.4536e-05	0	1.65719e-05	0
Otu00603	-0.356122	-0.356122	-0.356122	-0.356122	-0.356122	2.1265	0.542432	-0.356122	1.42719	-0.356122	-0.356122	4.33	-0.356122	-0.356122	-0.356122		Otu00603	0	0	0	0	0	0	0	0	0	0	0	0	0	0	0	0	0	0
Otu00625	0	0	0	0	0	0	0	0	0	0	0	0	0	0	0		Otu00625	0	0	0	0	0	5.61892e-05	0	0	0	0	2.57533e-05	0	0	2.49675e-05	0	0	3.31439e-05	0
Otu00658	-0.182574	-0.182574	-0.182574	-0.182574	-0.182574	-0.182574	-0.182574	-0.182574	-0.182574	-0.182574	-0.182574	5.29465	-0.182574	-0.182574	-0.182574		Otu00658	0	0	0	0	0	0	0	0	5.24549e-05	0	0	0	0	2.49675e-05	0	2.39292e-05	9.94316e-05	0
Otu00674	-0.182574	-0.182574	-0.182574	-0.182574	-0.182574	-0.182574	5.29465	-0.182574	-0.182574	-0.182574	-0.182574	-0.182574	-0.182574	-0.182574	-0.182574		Otu00674	0	0	0	0	0	0	0	0	0	0	0	0	0	0	0	4.78583e-05	0	0
Otu00699	0	0	0	0	0	0	0	0	0	0	0	0	0	0	0		Otu00699	0	0	0	2.36827e-05	0	2.80946e-05	0	0	0	0	0	0	5.71282e-05	0	0	4.78583e-05	1.65719e-05	0
Otu00705	-0.340897	-0.340897	-0.340897	-0.340897	-0.340897	4.64603	-0.340897	-0.340897	-0.340897	-0.340897	-0.340897	0.443534	-0.340897	-0.340897	1.54332		Otu00705	0	0	5.03271e-05	0	0	0	0	0	0	0	0	0	0	0	4.96907e-05	0	0	0
Otu00706	-0.404382	-0.404382	-0.404382	-0.404382	-0.404382	-0.404382	-0.404382	-0.404382	1.26417	-0.404382	-0.404382	2.51866	-0.404382	-0.404382	-0.404382		Otu00706	0	0	0	0	0	0	0	0	0	0	0	0	0	0	0	0	0	0
Otu00712	-0.182574	-0.182574	-0.182574	-0.182574	-0.182574	-0.182574	-0.182574	-0.182574	-0.182574	-0.182574	-0.182574	-0.182574	-0.182574	-0.182574	5.29465		Otu00712	0	0	2.51636e-05	2.36827e-05	0	2.80946e-05	0	0	0	0	0	0	0	0	0	0	0	0
Otu00743	4.26395	-0.259066	2.9899	-0.259066	-0.259066	-0.259066	-0.259066	-0.259066	-0.259066	-0.259066	-0.259066	-0.259066	-0.259066	-0.259066	-0.259066		Otu00743	0	0	0	0	0	0	0	0	0	0	0	0	0	0	0	0	0	0
Otu00757	0	0	0	0	0	0	0	0	0	0	0	0	0	0	0		Otu00757	0	0	0	0.000142096	4.52366e-05	0.000168568	4.94096e-05	0	0	0	0	0	0	0	0	0	0	0
Otu00782	0	0	0	0	0	0	0	0	0	0	0	0	0	0	0		Otu00782	0	0	0	0	0	0	0	0	0	0	0	0	0	0	0	0	0	0
Otu00822	-0.336261	-0.336261	-0.336261	-0.336261	0.691675	-0.336261	-0.336261	-0.336261	-0.336261	-0.336261	0.911662	-0.336261	-0.336261	-0.336261	-0.336261		Otu00822	0	0	0	0	0	0	0	0	0	0	0	0	0	0	0	0	0	0
Otu00849	0	0	0	0	0	0	0	0	0	0	0	0	0	0	0		Otu00849	0	0	0	0	0	0	0	0	0	0	0	0	0	0	0	0	9.94316e-05	0
Otu00933	0	0	0	0	0	0	0	0	0	0	0	0	0	0	0		Otu00933	0	0	0	0.000142096	4.52366e-05	5.61892e-05	0	0	0	0	0	0	0	0	0	0	0	0
Otu00952	-0.182574	-0.182574	-0.182574	-0.182574	-0.182574	-0.182574	-0.182574	-0.182574	5.29465	-0.182574	-0.182574	-0.182574	-0.182574	-0.182574	-0.182574		Otu00952	0	0	0	0	0	0	0	0	0	0	0	0	0	0	0	0	0	0
Otu01086	0	0	0	0	0	0	0	0	0	0	0	0	0	0	0		Otu01086	0	0	0	0	0	0	0	0	0	0	0	0	0	0	0	0	0	0
Otu01270	-0.261139	-0.261139	-0.261139	-0.261139	-0.261139	-0.261139	-0.261139	-0.261139	-0.261139	-0.261139	-0.261139	-0.261139	-0.261139	-0.261139	-0.261139		Otu01270	0	0	0	0	0	0	0	0	0	0	0	0	0	0	0	0	0	0
Otu01352	0	0	0	0	0	0	0	0	0	0	0	0	0	0	0		Otu01352	0	0	0	0	0	0	0	0	0	0	0	0	0	2.49675e-05	0	0	9.94316e-05	0
Otu01395	-0.182574	5.29465	-0.182574	-0.182574	-0.182574	-0.182574	-0.182574	-0.182574	-0.182574	-0.182574	-0.182574	-0.182574	-0.182574	-0.182574	-0.182574		Otu01395	0	0	0	0	0	0	0	0	0	0	0	0	0	0	0	0	0	0
Otu01398	-0.182574	-0.182574	-0.182574	-0.182574	-0.182574	-0.182574	-0.182574	-0.182574	-0.182574	-0.182574	-0.182574	-0.182574	5.29465	-0.182574	-0.182574		Otu01398	2.3456e-05	0	0	0	0	0	0	0	0	0	0	0	0	0	0	0	0	0
Otu01597	0	0	0	0	0	0	0	0	0	0	0	0	0	0	0		Otu01597	0	0	0	0.000142096	0	0	0	0	0	0	0	0	0	0	0	0	0	0

## Sheet: Alpha_Beta_Diversity_Input
				PROXIMAL AND DISTAL COLON - Eubiosis study
			Origin	Donor 1	Donor 1	Donor 2	Donor 2	Donor 3	Donor 3	Donor 1	Donor 1	Donor 2	Donor 2	Donor 3	Donor 3	Donor 1	Donor 1	Donor 2	Donor 2	Donor 3	Donor 3	Donor 1	Donor 1	Donor 2	Donor 2	Donor 3	Donor 3	Donor 1	Donor 1	Donor 2	Donor 2	Donor 3	Donor 3
			Reactor	PC1	DC1	PC2	DC2	PC3	DC3	PC1	DC1	PC2	DC2	PC3	DC3	PC1	DC1	PC2	DC2	PC3	DC3	PC1	DC1	PC2	DC2	PC3	DC3	PC1	DC1	PC2	DC2	PC3	DC3
phylum	familia	genus	Days	28	28	28	28	28	28	35	35	35	35	35	35	37	37	37	37	37	37	47	47	47	47	47	47	56	56	56	56	56	56
Bacteroidota	Bacteroidaceae	Bacteroides	Otu00003	0.0136673	0.0125247	0.0370612	0.0458947	0.0031708	0.00828648	0.0166902	0.00195055	0.0601605	0.0269526	0.00217236	0.0100566	0.0135199	0.00573701	0.0705851	0.0517795	0.00241458	0.00700856	0.0626958	0.0192257	0.12927	0.0898824	0.000759137	0.0197578	0.0124406	0.00129008	0.0178659	0.016585	0.00148554	0.0127831
Bacteroidota	Bacteroidaceae	Bacteroides	Otu00007	0.000124626	0.000205999	0.000603209	0.00159679	0.00189301	0.0102101	0.000244247	0	0.00062574	0.000654718	0.00125768	0.000888001	0.000306734	9.64204e-05	0.000515578	0.00180863	0.00134527	0.00138736	0.000572427	0.000855939	0.00135671	0.00453718	0.000759137	0.00324757	6.9891e-05	2.3456e-05	0.000302172	0.000628713	0.001676	0.00133367
Firmicutes	Lachnospiraceae	Agathobacter	Otu00006	0.00739448	0.0125659	0.00154422	0.000927166	0.0703885	0.132909	0.0191327	0.00972272	0.00219009	0.00100936	0.0830642	0.211544	0.0069605	0.00809931	0.0018659	0.00137106	0.0645039	0.224872	0.0073813	0.00691335	0.000452237	0.00115913	0.0359505	0.18727	0.00947023	0.00262707	0.000377715	0.000585353	0.142003	0.12622
Actinobacteriota	Bifidobacteriaceae	Bifidobacterium	Otu00004	0.260219	0.347396	0.482302	0.425775	0.0419776	0.106304	0.181692	0.32163	0.279482	0.463759	0.0186651	0.0394938	0.326082	0.260335	0.436326	0.358489	0.0379262	0.0392288	0.206797	0.22024	0.334064	0.310548	0.0357337	0.0751969	0.219842	0.351817	0.498565	0.503967	0.0260161	0.110242
Firmicutes	Ruminococcaceae	Faecalibacterium	Otu00005	0.299809	0.0764667	0.0349379	0.000463583	0.327965	0.257295	0.345555	0.039371	0.0609873	0.0115667	0.344376	0.263914	0.183026	0.0822948	0.0434067	0.0299008	0.252859	0.195211	0.270758	0.184949	0.0755931	0.0760391	0.539746	0.272	0.3396	0.0159735	0.0867611	0.0346226	0.41919	0.305511
Firmicutes	Enterococcaceae	Enterococcus	Otu00002	0.000955467	0.000823995	0.000361925	0.000437828	9.46507e-05	2.95946e-05	0.000325662	0.000390109	0.000245827	0.00010912	0.000228669	0.0001554	0.000259544	0.000120525	9.82053e-05	5.83431e-05	0.000362188	0.00014352	0.000873705	0.00046089	0.000487024	0.000198708	0.000325344	8.38082e-05	0.00237629	0.00152464	0.0010576	0.000520314	0.000342818	0.000578762
Proteobacteria	Enterobacteriaceae	Escherichia-Shigella	Otu00012	0	4.11997e-05	4.82567e-05	0.000103018	1.57751e-05	5.91891e-05	0	3.00084e-05	4.46957e-05	0.00010912	8.5751e-05	6.66001e-05	0	0	2.45513e-05	0.000204201	3.44941e-05	2.392e-05	0	0	0	6.62361e-05	0	4.19041e-05	0	4.6912e-05	0	0.000130078	3.80909e-05	5.03271e-05
Firmicutes	Streptococcaceae	Streptococcus	Otu00001	0.28664	0.314972	0.242562	0.25564	0.255068	0.221782	0.266175	0.399892	0.217601	0.226123	0.241875	0.243024	0.324666	0.37428	0.262429	0.245537	0.276504	0.30876	0.255574	0.271596	0.224483	0.129359	0.0989047	0.168119	0.17616	0.355382	0.176468	0.164961	0.161886	0.21925
Bacteroidota	Prevotellaceae	Prevotella	Otu00013	0	0	0.0173242	0.000540847	0.1616	0.00757621	0	0	0.154871	0.00231879	0.175532	0.002775	0	0	0.0377599	0.00624271	0.258205	0.00165048	0	0	0.0369443	0.0121543	0.217655	0.00356185	0	0	0.0536544	0.0165633	0.112178	0.000855561
Firmicutes	Ruminococcaceae	Subdoligranulum	Otu00016	0	0	0.000506696	0.000154528	0.00364405	0.0207458	0	0	0.000335218	0.000436479	0.00674575	0.020091	0	2.41051e-05	0.000392821	0.000583431	0.00322519	0.0139214	0	0	0.000591387	0.000430535	0.00200629	0.00856939	0	0	0.000453258	0.000758791	0.000914181	0.00392552
Firmicutes	Erysipelotrichaceae	Erysipelotrichaceae_ge	Otu00019	0.000124626	0.000205999	0.000193027	0.000566601	4.73253e-05	2.95946e-05	5.4277e-05	3.00084e-05	0	0.000709278	5.71674e-05	2.22e-05	0	4.82102e-05	0	0.000437573	3.44941e-05	7.176e-05	3.01277e-05	0	0	0.000662361	5.42241e-05	0.00010476	0.000209673	0.000140736	0	0.00121407	0	0.000150981
Bacteroidota	Bacteroidaceae	Bacteroides	Otu00011	0	0.000123599	0.000265412	0.0069795	0	5.91891e-05	0.000434216	6.00168e-05	0.000290522	0.000763838	0	6.66001e-05	0.000259544	2.41051e-05	0	5.83431e-05	0	0.00019136	0.00135575	0.000329207	3.47874e-05	0.010929	0	6.28562e-05	0.000419346	2.3456e-05	0	0.000108399	0	2.51636e-05
Actinobacteriota	Bifidobacteriaceae	Bifidobacterium	Otu00014	0.00689598	0.0123599	0.0134154	0.0122334	0.000962282	0.00239716	0.0119681	0.0274577	0.00757593	0.00859317	0.0012291	0.0023088	0.0281723	0.0238399	0.00660431	0.00883897	0.0020179	0.00241592	0.0133767	0.0142876	0.0136019	0.00960424	0.00206051	0.000377137	0.0169136	0.0186475	0.0108971	0.0115336	0.000380909	0.00113236
Bacteroidota	Bacteroidaceae	Bacteroides	Otu00018	0.000373878	0	7.23851e-05	0.000180282	0.000520579	0.0081385	0.000787017	0	0	2.72799e-05	0.000285837	0.0040404	0.000637063	0.000120525	2.45513e-05	2.91715e-05	0.000189717	0.00255944	0.0103639	0.00204109	0.000104362	0.000298063	0.000108448	0.00951224	0.00188706	0	1.88857e-05	4.33595e-05	3.80909e-05	0.0018621
Bacteroidota	Bacteroidaceae	Bacteroides	Otu00020	0.00112164	0.000329598	0.00120642	2.57546e-05	0.000331277	0.00180527	0.0014112	6.00168e-05	0.000424609	0.000982077	8.5751e-05	0.000555001	0.000896607	7.23153e-05	0.000638334	0.00148775	0.000120729	0.00043056	0.00476018	0.00204109	0.00455716	0.0221891	0.000162672	0.00146664	0.00167738	9.3824e-05	0.000566572	0	3.80909e-05	0
Firmicutes	Lachnospiraceae	Lachnoclostridium	Otu00010	0.00170322	0.00366678	0.00301605	0.0116153	0.00253979	0.00201243	0.00515632	0.00615172	0.00860393	0.00930245	0.00182936	0.0022422	0.00209995	0.00860552	0.00257789	0.0117853	0.000776116	0.00246376	0.00138588	0.00309455	0.00709664	0.0181156	0.000379568	0.00333138	0.00227146	0.00220486	0.00151086	0.00633049	0.000723727	0.00178661
Firmicutes	Ruminococcaceae	Subdoligranulum	Otu00017	0	0	0.00388467	0.0655455	0.000110426	0.000710269	0	0	0.00198896	0.0653627	0.000171502	0.0003108	0	0	0.0037318	0.0626896	8.62351e-05	0.00028704	0	0	0.00441801	0.048816	0.000162672	0.000209521	0	0	0.00336166	0.0494732	0.000114273	0.000427781
Firmicutes	Ruminococcaceae	UBA1819	Otu00030	0.000124626	0.000617996	0	0.00175131	0	0.000917431	5.4277e-05	0.000360101	0	0.000982077	0	0.0003996	9.43797e-05	0.000506207	0	0.00075846	0	0.00040664	6.02555e-05	0.00046089	0	0.00155655	0	0.000251425	0	0.000304928	0	0.00433595	3.80909e-05	0.000905888
Bacteroidota	Tannerellaceae	Parabacteroides	Otu00026	0	0.00321358	0.00180963	0.000540847	0	0.00796094	0	0.000150042	0.000826871	0.000218239	0	0.00530581	0	0.00106062	0.000613783	0.000816803	1.7247e-05	0.00509496	0	0.0038188	0.000765324	0.00294751	0	0.00823416	3.49455e-05	0.000680224	0.00181303	0.00312188	0	0.00772521
Firmicutes	Lactobacillaceae	Pediococcus	Otu00054	0	0	0	0	0	0	2.71385e-05	0	0	0	0	0	0	0	0	0	0	0	0	0	0	0	0	0	0	0	0	2.16797e-05	0	0
Bacteroidota	Tannerellaceae	Parabacteroides	Otu00031	0	0	0	0.00154528	0	0.00198284	0	0	0	0.0001364	0	0.000710401	0	0	0	0.000845974	0	0.00033488	0	0.000724256	0	0.00102666	0	0.000565706	0	0.000140736	0	0.000433595	0	0.000905888
Bacteroidota	Bacteroidaceae	Bacteroides	Otu00024	0	0.00119479	0	0.000360565	0	0.000118378	0.00108554	3.00084e-05	2.23479e-05	0.0001364	0	4.44e-05	0.000990987	0.000337471	0	0	0	4.784e-05	0.00247047	0.00204109	0	0.000960424	0	0.000209521	0.0011532	0.000258016	0	0	3.80909e-05	0.000427781
Firmicutes	Lachnospiraceae	Fusicatenibacter	Otu00022	0.00436191	0.0126895	0.000265412	0.000798393	0.00192456	0.00754661	0.0101769	0.0193254	0.000536349	0.000654718	0.00180077	0.00710401	0.00401114	0.0263228	0.000270065	0.000641774	0.00132802	0.00763048	0.00349482	0.0152094	0.000243512	0.000496771	0.000759137	0.00877891	0.0136287	0.02294	0.000169972	0.000628713	0.00255209	0.00898339
Firmicutes	Lachnospiraceae	Lachnoclostridium	Otu00039	0.00195248	0.000823995	0.0448788	0.000849902	0.00130933	0.00097662	0.00336518	0.000390109	0.096431	0.00332815	0.00334429	0.0013542	0.00103818	0.000313366	0.0226854	0.00682614	0.00208689	0.00117208	0.00219933	0.000329207	0.0145064	0.00387481	0.00113871	0.00131998	0.00433324	0.000258016	0.0253824	0.00665568	0.00274254	0.00140916
Bacteroidota	Bacteroidaceae	Bacteroides	Otu00038	8.30841e-05	8.23995e-05	0.000168899	2.57546e-05	0.000110426	0.000562297	0.000379939	6.00168e-05	0.00073748	0.00016368	5.71674e-05	8.88001e-05	0.000165164	2.41051e-05	0.00073654	0.00119603	0	0.00028704	0.00123524	0.000592573	0.00180895	0.00559695	0.000108448	0.00209521	0.0003844	0	0.0002644	6.50392e-05	0	5.03271e-05
Firmicutes	Lachnospiraceae	Lachnospiraceae_unclassified	Otu00032	0	0	0	0.000978675	0	0.000591891	0	0	0	0.000545598	0	0.000843601	2.35949e-05	2.41051e-05	0	0.000816803	1.7247e-05	0.00066976	0	0	0	0.000331181	0	0.000439993	0	0	0	0.000715432	0	0.000830398
Firmicutes	Lachnospiraceae	Eisenbergiella	Otu00034	0.000332336	0.0114123	0	0.00236942	4.73253e-05	0.00239716	0.000488493	0.0118833	0	0.0054287	0	0.004107	0.000306734	0.0111125	0	0.00767211	0	0.00380328	0.00244035	0.0121807	3.47874e-05	0.0218248	0	0.00754274	0.00213167	0.00724791	0	0.013875	0	0.00893306
Firmicutes	Lachnospiraceae	Marvinbryantia	Otu00047	0	0	0	0	0	0	0	0	0	0	0	4.44e-05	0	0	0	0	0	4.784e-05	0	0.000131683	0	0	0	2.09521e-05	0	0	0	0	0	2.51636e-05
Firmicutes	Lachnospiraceae	Blautia	Otu00021	0.00623131	0.0311882	0.0132223	0.0217884	0.00216119	0.012992	0.0111268	0.0360401	0.00889445	0.0202417	0.00302987	0.00819181	0.0046246	0.0366639	0.00665341	0.0244457	0.00282851	0.0113381	0.00656785	0.0210034	0.00173937	0.00655738	0.00146405	0.012655	0.00768801	0.0183191	0.00776204	0.0145905	0.00300918	0.0109965
Firmicutes	Lachnospiraceae	Coprococcus	Otu00043	0	0.000411997	0.000120642	0.000437828	0.0565853	0.0121042	0	0.000330092	8.93915e-05	0.000409199	0.0429327	0.0116328	0	0.000674943	2.45513e-05	0.000670945	0.0283024	0.0144955	3.01277e-05	0.000263366	0	0.000894188	0.0042837	0.0228168	0	0.000656768	5.66572e-05	0.00101895	0.0414048	0.000905888
Bacteroidota	Bacteroidaceae	Bacteroides	Otu00029	0.00589897	0.000494397	0.00118229	0.0016998	0.000410153	0.00147973	0.00740881	9.00252e-05	0.00093861	0.000627438	0.000200086	0.000666001	0.00410552	0.000433892	0.000785642	0.00125438	0.00017247	0.00043056	0.00680887	0.00612326	0.00163501	0.00864382	0.000216896	0.00159236	0.00181717	0.000422208	0.000642115	0.00086719	0.000190454	0.000276799
Firmicutes	Selenomonadaceae	Selenomonas	Otu00052	0	0	0.00135119	0.000180282	4.73253e-05	0	0	0	0.000424609	2.72799e-05	5.71674e-05	0	0	0	0.00036827	0.000116686	5.17411e-05	4.784e-05	0	0	0.00473109	0.000529889	0.000216896	4.19041e-05	0	0	0.00298395	0.000346876	7.61818e-05	5.03271e-05
Proteobacteria	uncultured	uncultured_ge	Otu00062	0	0	0	0	0	0	0	0	0	0	0	4.44e-05	0	2.41051e-05	0	0	0	2.392e-05	0	0.000329207	0	9.93542e-05	0	0.0020114	0	0	0	0	0	0
Firmicutes	Clostridiaceae	Clostridium_sensu_stricto_1	Otu00023	4.1542e-05	0	0	0	1.57751e-05	0	0	0	0	0	0	0	0	0	0	0	0	0	0	0	0	0	0	0	3.49455e-05	0	0	0	0	0
Actinobacteriota	Bifidobacteriaceae	Bifidobacterium	Otu00044	0.00162014	0.00358438	2.41284e-05	0	1.57751e-05	0	0.00656752	0.00591166	0	0	0	2.22e-05	0.0170591	0.00817163	7.3654e-05	0	0	4.784e-05	0.0296758	0.0226495	0	0	0	2.09521e-05	0.0453243	0.0637065	5.66572e-05	4.33595e-05	0	2.51636e-05
Firmicutes	Acidaminococcaceae	Phascolarctobacterium	Otu00025	0.00041542	0.00177159	0.00347448	0.0103534	0	0.000266351	0.000352801	0.000300084	0.001028	0.00193687	0	0.0004218	0.000117975	0.000674943	0.000270065	0.00116686	0	0.0002392	0	0.000263366	0.000382662	0.000993542	0	0.000356185	0.000314509	0.000258016	0.000226629	0.000650392	0	0.000150981
Firmicutes	Butyricicoccaceae	Butyricicoccus	Otu00064	0	0	0.000434311	0.000103018	0.000173526	0.000118378	0	0	0.000178783	5.45598e-05	5.71674e-05	0.000111	0	0	0.000245513	0.000145858	8.62351e-05	0.00028704	0	0	0.000173937	6.62361e-05	5.42241e-05	0.000125712	0	0	0.000283286	4.33595e-05	3.80909e-05	2.51636e-05
Firmicutes	Lachnospiraceae	Anaerostipes	Otu00040	0.00174477	0.00127719	0.000554952	7.72638e-05	4.73253e-05	0	0.00385367	0.00219061	0.000849219	0.000190959	2.85837e-05	8.88001e-05	0.00151008	0.00262746	0.000343719	0.000408401	5.17411e-05	0.0001196	0.000783321	0.00105346	0.000765324	0.000496771	0.00027112	0.000209521	0.00181717	0.000375296	0.00156752	0.000585353	0.000152364	0.000176145
Actinobacteriota	Bifidobacteriaceae	Bifidobacterium	Otu00028	0.00465271	0.00494397	0.0011099	0.000875657	0.00395955	0.00659959	0.0106926	0.0130837	0.00301696	0.00354639	0.00726025	0.00919081	0.0181681	0.0120043	0.00530309	0.00294632	0.00803712	0.00820456	0.00882743	0.0100079	0.00674877	0.00453718	0.00379568	0.00641133	0.0167039	0.0177093	0.00798867	0.0067424	0.00361863	0.0140413
Firmicutes	Lachnospiraceae	Lachnoclostridium	Otu00027	0.00178631	0.00230719	0.00180963	0.000231791	0.00610497	0.0037881	0.00341945	0.00138039	0.0063021	0.000736558	0.00663141	0.0040626	0.00134491	0.00216946	0.00206231	0.00113769	0.00315621	0.00404248	0.00355507	0.00421385	0.00121756	0.00172214	0.00216896	0.00750084	0.00380906	0.00166538	0.00402266	0.00101895	0.00540891	0.00397584
Firmicutes	Selenomonadaceae	Selenomonas	Otu00059	0.000498504	4.11997e-05	0	0	7.88756e-05	5.91891e-05	0.000407078	3.00084e-05	0	0	0.000114335	0.0001554	9.43797e-05	7.23153e-05	0	0	0.000189717	0.00019136	0.00144613	6.58415e-05	0	0	0.000542241	0.00217901	0.00146771	2.3456e-05	0	0	0.000799909	0.00198792
Firmicutes	Lachnospiraceae	Blautia	Otu00041	8.30841e-05	0.000453197	0.00014477	7.72638e-05	0.00451168	0.0271678	0.000325662	0.000420118	0.000156435	5.45598e-05	0.00720309	0.043068	7.07848e-05	0.000530312	9.82053e-05	8.75146e-05	0.00695055	0.0461895	0.000210894	0.00118515	0	0	0.00319922	0.0376928	0.000174727	0.00035184	3.77715e-05	8.6719e-05	0.00457091	0.0281077
Firmicutes	Ruminococcaceae	Ruminococcaceae_unclassified	Otu00060	0	0	0	0.0220202	0	0	0	0	0	0.0430204	0	0	0	0	0	0.0517503	0	0	0	0	0	0.0458354	0	0	0	0	0	0.0109049	0	0
Firmicutes	Eubacteriaceae	Eubacterium	Otu00035	0.000872383	0.00362558	0	0.000798393	0.000126201	0.00112459	0.000678463	0.00516145	0	0.00117304	0.000114335	0.0024642	0.000401114	0.00470049	0	0.00125438	0.000103482	0.00272688	0.00114485	0.00151435	3.47874e-05	0.00158967	0.000162672	0.00129903	0.00157255	0.00119626	0	0.000758791	7.61818e-05	0.000654253
Firmicutes	Veillonellaceae	Veillonella	Otu00008	0.00868229	0.0115359	0.00702135	0.00463583	0.00780868	0.0182598	0.0102041	0.00387108	0.00536349	0.00114576	0.00680292	0.00850261	0.003728	0.00366397	0.00289706	0.0014294	0.0075542	0.0034684	0.0174741	0.00697919	0.0117234	0.00255009	0.0104652	0.0111465	0.0163195	0.00731827	0.00385269	0.00221133	0.00735154	0.00674383
Proteobacteria	Enterobacteriaceae	Enterobacteriaceae_unclassified	Otu00092	0	0	0	0	0	0	0	0	0	0	0	0	0	0	0	0	0	0	0	0	0	0	0	0	0	0	0	0	0	0
Firmicutes	Veillonellaceae	Dialister	Otu00045	0	0	0.000120642	0	0.00222429	0.0130512	0	0	0.00855923	0.00474671	0.00251536	0.0035964	0	0	0.012693	0.0096266	0.00186268	0.00365976	0	0	0.0168371	0.0152343	0.00200629	0.00536373	0	0	0.00902738	0.00949573	0.00194264	0.00870659
Actinobacteriota	Coriobacteriaceae	Collinsella	Otu00037	0	0	0.0113403	0.0165345	0.00145131	0.00677715	0	0	0.00813462	0.0105573	0.00180077	0.00805861	0	0	0.0222189	0.0186114	0.000896846	0.00700856	0	0	0.0334655	0.0253022	0.00211474	0.00634847	0	0	0.0166195	0.031479	0.00186645	0.00777554
Proteobacteria	Sutterellaceae	Parasutterella	Otu00058	0	0.00271918	0	0.00154528	0	0.0010654	0	0.000150042	0	0.000900237	0	0.0013986	0	0.00161504	0	0.00154609	0	0.00066976	0	0.00158019	0	0.00278192	0	0.00192759	0	0.000750592	0	0.000390235	0	0.000981379
Firmicutes	Lachnospiraceae	Blautia	Otu00057	8.30841e-05	0.000576796	4.82567e-05	0.00121047	0.000220852	0.000710269	0.000325662	0.00120034	6.70436e-05	0.00130944	8.5751e-05	0.000688201	0.000117975	0.00161504	0	0.00075846	0.000155223	0.00086112	0.000180766	0.00092178	0	0.000662361	0	0.000377137	0.000209673	0.00093824	0	0.00166934	0.000114273	0.000176145
Bacteroidota	Bacteroidaceae	Bacteroides	Otu00050	8.30841e-05	0.000576796	0.000675594	0.000849902	3.15502e-05	0.000384729	0.000814155	9.00252e-05	0.000446957	0.000272799	0	0.0002442	0.000660658	0.000337471	0.000417373	0.000700117	0	0.00040664	0.00213907	0.00197524	0.00253948	0.00331181	5.42241e-05	0.0020533	0.00195695	0.00035184	0.000434372	0.000737111	0	0.000654253
Firmicutes	Veillonellaceae	Anaeroglobus	Otu00067	0.000124626	4.11997e-05	0.00265412	2.57546e-05	6.31004e-05	0	0.000298524	6.00168e-05	0.00227948	2.72799e-05	0	0	4.71898e-05	2.41051e-05	0.00162039	0.000116686	0	0	0.000572427	6.58415e-05	0.0107493	0.000430535	0.000108448	0	0.000454291	0	0.000528801	4.33595e-05	0	2.51636e-05
Bacteroidota	Marinifilaceae	Odoribacter	Otu00071	0	0.000247198	0	0	0	0	0	0.000270076	0	0	0	6.66001e-05	0	0.000530312	0	0	0	0.00026312	0	0.0158019	0	0.00115913	0	0.0024933	0	0.00046912	0	0.000260157	0	0.000276799
Firmicutes	Lachnospiraceae	Lachnoclostridium	Otu00036	0.00274177	0.00527357	0	0.0047646	0.000173526	0.000917431	0.00268671	0.00348097	0	0.00199143	0.000142918	0.00111	0.000637063	0.00431481	2.45513e-05	0.00274212	0.000120729	0.00105248	0.00361533	0.00895444	0	0.00460341	0	0.000754274	0.00419346	0.00326039	0	0.00244981	3.80909e-05	0.00078007
Firmicutes	Enterococcaceae	Enterococcus	Otu00009	0.0405866	0.0267386	0.00822777	0.00870506	0.00761938	0.00574134	0.0279798	0.0131437	0.00460366	0.00376463	0.0068315	0.0040626	0.0212354	0.00908762	0.00520488	0.0037923	0.00720926	0.00392288	0.0173235	0.00954701	0.00619217	0.00225203	0.00298232	0.00161331	0.0285505	0.0141909	0.00574127	0.0035338	0.00205691	0.00198792
Firmicutes	Lachnospiraceae	Lachnospiraceae_unclassified	Otu00069	0.00232635	0.00527357	0	0	0.000126201	0.000236756	0.00160117	0.00471132	0	0	0.00085751	0.000843601	0.000731443	0.00525491	0	0	0.000275952	0.0008372	0.00138588	0.00342376	0	0	0	0.000209521	0.00324993	0.0015481	0	2.16797e-05	3.80909e-05	0.000452944
Verrucomicrobiota	Akkermansiaceae	Akkermansia	Otu00063	0	0.0145435	0	0.00347687	0	0.00408405	0	0.00909255	0	0.0016368	0	0.00599401	0	0.019959	0	0.00145858	0	0.002392	0	0.0231104	0	0.00546448	0	0.000125712	0	0.0230338	0	0.00401075	0	0.00951183
Actinobacteriota	Bifidobacteriaceae	Bifidobacterium	Otu00042	0.00137089	0.00222479	0.0116057	0.015118	0.000283952	0.000680675	0.00143834	0.00258072	0.010727	0.0174591	0.000142918	0.000333	0.00634703	0.00301314	0.0137733	0.0131564	0.000431176	0.00028704	0.00364546	0.00645246	0.0214639	0.0137109	0.00938076	0.00496564	0.00363433	0.00842071	0.0149197	0.0189264	0.010475	0.0217916
Desulfobacterota	Desulfovibrionaceae	Bilophila	Otu00049	0	0.00238958	0.00279889	0.00538271	0	0.000799053	0	0.00150042	0.00359801	0.00395559	0	0.000910201	2.35949e-05	0.00156683	0.00228327	0.00320887	0	0.00112424	0	0.00585989	0.000765324	0.0065905	0	0.0040228	3.49455e-05	0.000398752	0.00088763	0.00218965	3.80909e-05	0.000377453
Firmicutes	Erysipelatoclostridiaceae	Erysipelatoclostridium	Otu00033	0	0	0	0	0	0	0	0	0	0	0	0	0	0	0	0	0	0	3.01277e-05	0	6.95749e-05	6.62361e-05	0	0	0	0	0.000377715	0.000108399	0	0
Actinobacteriota	Bifidobacteriaceae	Bifidobacterium	Otu00056	0.00390495	0.00296638	0.00106165	0.00100443	9.46507e-05	2.95946e-05	0.00415219	0.00471132	0.000804523	0.000927517	0.000428755	0.000643801	0.00405833	0.0033265	0.000810194	0.000525088	0.00063814	0.00081328	0.00219933	0.00184356	0.000660962	0.000529889	0.000216896	0.000460945	0.00366928	0.00204067	0.000491029	0.000411915	0.000266636	0.000553598
Firmicutes	Lachnospiraceae	Lachnospiraceae_ge	Otu00075	0	0	0.00139945	0.000515092	0.000962282	0.000769458	0	0	0.000960958	0.000518318	0.000514506	0.000577201	0	0	0.000441924	0.000904317	0.00093134	0.00076544	0	0	0.000695749	0.000529889	0.000488016	0.000921891	0	0	0.00564684	0.00101895	0.000571363	0.000629089
Firmicutes	Lachnospiraceae	Tyzzerella	Otu00053	0.00199402	0.0102175	0.00687658	0.00182858	0.000725655	0.0010654	0.00537343	0.00582163	0.00735245	0.00338271	0.00120051	0.0023754	0.00302015	0.0152103	0.00326533	0.00615519	0.00179369	0.00516672	0.00536274	0.014946	0.00688791	0.00559695	0.000596465	0.00291234	0.00674448	0.0113762	0.0134466	0.00624377	0.00163791	0.00561147
Firmicutes	Oscillospiraceae	NK4A214_group	Otu00101	0	0	0	0.000772638	0	0.000414324	0	0	0	0.0015004	0	0.0003108	0	0	0	0.00116686	0	0.00050232	0	0	0	0.00125849	0	0.000481897	0	0	0	0.00114903	0	0.000276799
Firmicutes	Lactobacillaceae	Lactobacillus	Otu00134	0	0	0	0	0	0	0	0	0	0	0	0	0	0	0	0	0	0	0	0	0	0	0	0	3.49455e-05	0	0	0	0	0
Firmicutes	Oscillospiraceae	Flavonifractor	Otu00068	0	8.23995e-05	2.41284e-05	5.15092e-05	0	0	2.71385e-05	6.00168e-05	6.70436e-05	0	0	0	0	0.000120525	2.45513e-05	2.91715e-05	0	0	0	0.000395049	0	3.31181e-05	0	0	6.9891e-05	7.0368e-05	0	0	3.80909e-05	0
Firmicutes	Ruminococcaceae	Ruminococcus	Otu00046	0.00577434	0.00366678	0.0129811	0.00597507	0.0067833	0.00467594	0.00765306	0.00243068	0.00623505	0.00916605	0.00514506	0.0041514	0.00217073	0.00467639	0.0073654	0.00551342	0.00615719	0.00399464	0.00617619	0.00408217	0.00201767	0.00324557	0.00504284	0.0131788	0.00649986	0.00462083	0.00985836	0.00687248	0.00879899	0.0056618
Firmicutes	Lachnospiraceae	Blautia	Otu00065	0.00240944	0.00951714	0	0.00213763	0.00064678	0.00284108	0.00480352	0.0124535	0	0.00398287	0.000457339	0.0019092	0.001864	0.0150175	0	0.00533839	8.62351e-05	0.00105248	3.01277e-05	0.00118515	0	0.00612684	0	0.000356185	0.000629019	0.00185302	0	0.00594025	0	0.000251636
Bacteroidota	Rikenellaceae	Alistipes	Otu00085	0	0	0	0.000618111	0	0.000414324	0	0	0	0.000327359	0	0.000710401	0	0	0	0.000437573	0	0.00098072	0	0	0	0.000629243	0	0.000775226	0	0	0	0.000281837	0	0.000880725
Firmicutes	Clostridiaceae	Clostridium_sensu_stricto_1	Otu00138	0	0	0	0	0	0	0	0	0	0	0	0	0	0	0	0	0	0	0	0	0	0	0	0	0	0	0	0	0	0
Bacteroidota	Rikenellaceae	Alistipes	Otu00080	0	4.11997e-05	0	0.000309055	0	0.000147973	0	0	0	0.000272799	0	6.66001e-05	0	2.41051e-05	0	0.00175029	1.7247e-05	0.0001196	3.01277e-05	0	0	0.00221891	0	0.000209521	0	0	0	8.6719e-05	0	2.51636e-05
Proteobacteria	Sutterellaceae	Sutterella	Otu00095	0	0	0.00014477	0	6.31004e-05	0	0	0	0.000558697	8.18398e-05	0	0	0	0	0.000491026	0.000204201	1.7247e-05	0	0	0	0.000591387	0.000629243	0	0	0	0	0.000226629	4.33595e-05	0	0
Firmicutes	Oscillospiraceae	UCG-002	Otu00077	0.000124626	0.00131839	0	0.000180282	0	0.00207162	5.4277e-05	0.00225063	0	0.000327359	0	0.003441	0	0.00279619	0	0.000291715	0	0.00222456	0.000120511	0.00480643	0	0.000629243	0	0.00140379	0.000209673	0.00168883	0	0.000281837	0	0.00178661
Firmicutes	Oscillospiraceae	Oscillibacter	Otu00081	4.1542e-05	0.000782795	0	0.000540847	0.000157751	0.000591891	0.000162831	0.000480134	0	0.000218239	0.000514506	0.000333	0	0.000506207	0	0.000612602	0.000155223	0.00026312	6.02555e-05	0.000395049	0	0.000331181	0	0.000335233	0.000139782	0.000328384	0	0.000216797	3.80909e-05	0.000226472
Bacteroidota	Bacteroidaceae	Bacteroides	Otu00066	0	0.000494397	0	0.000618111	0	0.00757621	0	0.00018005	0	0.000409199	0	0.000910201	0	0.00120525	0	0.00116686	0	0.001196	0	0.00546484	3.47874e-05	0.00208644	0	0.00423232	0	0.000187648	0	0.000281837	0	0.00153498
Firmicutes	Lachnospiraceae	Lachnoclostridium	Otu00093	0	8.23995e-05	0	2.57546e-05	0	2.95946e-05	0	0.000150042	0	0	0	0	0	0.000361576	0	5.83431e-05	0	0	0	0	0	0	0	0	0	0	0	0.000281837	0	0
Firmicutes	Lactobacillaceae	Lactobacillus	Otu00055	0.00108009	0.000823995	0.00328146	0.00190584	0.000110426	0.000236756	0.000705601	0.000720202	0.0015867	0.00259159	5.71674e-05	0.0001998	0.000731443	0.000626733	0.00103116	0.00125438	8.62351e-05	0.00016744	0.000331405	0.000263366	0.000626174	0.000264945	5.42241e-05	2.09521e-05	0.000104836	4.6912e-05	0.000453258	0.000390235	0	7.54907e-05
Bacteroidota	Rikenellaceae	Alistipes	Otu00087	0	0.000247198	0	0.000154528	0	0.000562297	0	6.00168e-05	0	0.000327359	0	4.44e-05	0	0.000289261	0	0.000787631	0	0.0003588	0	0.000724256	0	0.00145719	0	0.0010057	0	7.0368e-05	0	6.50392e-05	0	0.000125818
Firmicutes	Oscillospiraceae	UCG-003	Otu00103	0	0	0	0	0	0.00100621	0	0	0	2.72799e-05	0	0.000599401	0	0	0	2.91715e-05	0	0.00033488	0	0	0	9.93542e-05	0	0.000230473	0	0	0	0.000130078	0	0.000276799
Bacteroidota	Tannerellaceae	Parabacteroides	Otu00048	0.000913925	0.00350198	0.000337797	0.000540847	3.15502e-05	0.0010654	0.000705601	0.000870244	0.0015867	0.000818398	0.000142918	0.000555001	0.000448304	0.00161504	0.00130122	0.00195449	3.44941e-05	0.00057408	0.00120511	0.00664999	0.00184373	0.0034774	0	0.000838082	0.000978474	0.00246288	0.000396601	0.00153926	0	0.00070458
Firmicutes	Lachnospiraceae	Lachnoclostridium	Otu00094	0	0.000741595	0	0.000437828	0	0.000414324	0	0.000360101	0	0.000982077	0	0.0003108	0	0.000506207	0	0.00134189	0	0.00038272	0	0.000197524	0	0.00268256	0	0.000691418	0	0.000281472	0	0.00114903	0	0.000201309
Firmicutes	Selenomonadaceae	Selenomonadaceae_unclassified	Otu00131	0	4.11997e-05	0	0	0	0	0.000108554	0	0	0	0	0	0	2.41051e-05	0	0	0	0	0.000180766	0	0	0	0	0	0.000349455	2.3456e-05	1.88857e-05	0	0	0
Bacteroidota	Bacteroidaceae	Bacteroides	Otu00076	0	0	2.41284e-05	2.57546e-05	0.000268177	0.00032554	0	0	2.23479e-05	0	0.000200086	4.44e-05	0	0	2.45513e-05	2.91715e-05	0.000155223	7.176e-05	0	0	0.00013915	0.000198708	0.000162672	0.000209521	0	0	0	0	3.80909e-05	0
Firmicutes	Ruminococcaceae	Ruminococcaceae_unclassified	Otu00125	0	4.11997e-05	0	0	0	2.95946e-05	2.71385e-05	0	0	0	0	2.22e-05	0	0	0	5.83431e-05	0	0	0	0	0	0	0	2.09521e-05	0	0	0	4.33595e-05	3.80909e-05	0
Firmicutes	Lachnospiraceae	Lachnospiraceae_unclassified	Otu00099	0.00108009	0.00259558	0	2.57546e-05	0.00105693	0.00145013	0.00244247	0.00228064	0	5.45598e-05	0.000657425	0.000976801	0.00167524	0.00310956	0	0.000116686	0.00112106	0.00081328	0.0108159	0.00520147	0	0.000198708	0.00211474	0.00381328	0.0049972	0.0041048	0	0.000151758	0.00171409	0.00113236
Firmicutes	Lachnospiraceae	Lachnospiraceae_ND3007_group	Otu00074	0	0	0.00282302	0.00430102	0.00239782	0.00506067	0	0	0.00279348	0.00398287	0.0038588	0.00765901	0	0	0.00169404	0.0037923	0.0023111	0.008372	0	0	0.00142629	0.00162279	0.0013556	0.00395994	0	0	0.0023796	0.00253653	0.00438045	0.0046301
Desulfobacterota	Desulfovibrionaceae	Desulfovibrio	Otu00110	0	0	0	0	0	0.00136135	0	0	0	0	0	0.0015984	0	0	0	0	0	0.00114816	0	0	0	0	0	0.00287043	0	0	0	0	0	0.000327126
Firmicutes	Veillonellaceae	Dialister	Otu00144	0.000166168	0.000123599	0	0	1.57751e-05	2.95946e-05	0.00018997	9.00252e-05	0	0	5.71674e-05	4.44e-05	0.000188759	0.000120525	0	0	3.44941e-05	2.392e-05	0.00177754	0.000724256	0	0	0	2.09521e-05	0.00255102	0.000328384	0	0	3.80909e-05	7.54907e-05
Firmicutes	Lachnospiraceae	Coprococcus	Otu00098	0	0	0.00342623	0.00146801	0	8.87837e-05	0	0	0.00581045	0.00234607	0	0.000111	0	0	0.00419828	0.00288798	0	0.0001196	0	0	0.000765324	0.00115913	0.000108448	6.28562e-05	0	0	0.00205855	0.000650392	0	2.51636e-05
Bacteroidota	Tannerellaceae	Parabacteroides	Otu00135	0	0	0	0.00033481	0	0	0	0	0	0.00010912	0	0	0	0	0	0.000145858	0	4.784e-05	0	0	0	0.000198708	0	0.000439993	0	0	0	2.16797e-05	0	0.00103171
Proteobacteria	uncultured	uncultured_ge	Otu00167	0	0	0	0	0	0	0	0	0	0	0	0	0	0	0	0	0	0	0	6.58415e-05	0	0	0	0.000167616	0	0	0	0	0	0
Firmicutes	Lachnospiraceae	Hungatella	Otu00078	0.000872383	0.00399637	0	0.000592356	0.000362828	0.00180527	0.00113982	0.00234066	0	0.000872957	0.000142918	0.0010656	0.000424709	0.00231409	0	0.000904317	0.000206964	0.00069368	0.00105447	0.00474058	0	0.00447094	0.000108448	0.000649514	0.000244618	0.00119626	0	0.00177774	0.000342818	0.00078007
Firmicutes	Oscillospiraceae	Oscillospiraceae_unclassified	Otu00102	0	4.11997e-05	0	0.000695374	0	0.000207162	2.71385e-05	3.00084e-05	0	0.000409199	0	4.44e-05	0	0.000241051	0	0.000145858	0	7.176e-05	0	0.000197524	0	3.31181e-05	0	0.000209521	0	0.00011728	0	0.000130078	0	0.000125818
Bacteroidota	Bacteroidaceae	Bacteroides	Otu00119	8.30841e-05	0.000123599	0	2.57546e-05	0	0.00615567	8.14155e-05	0	0	0	0	6.66001e-05	2.35949e-05	2.41051e-05	0	0	1.7247e-05	4.784e-05	3.01277e-05	0	0	0	0	0.00150855	6.9891e-05	0	0	0	0	0.00249119
Firmicutes	Anaerovoracaceae	Anaerovoracaceae_ge	Otu00088	0	0.000947594	0	0.000875657	0	0.000207162	2.71385e-05	3.00084e-05	0	0.000327359	0	4.44e-05	0	0.000144631	0	0.000466744	0	0.00028704	6.02555e-05	0.000724256	0	0.000993542	0	0.00071237	0.000209673	0.000281472	0	0.000260157	0	0.000226472
Actinobacteriota	Bifidobacteriaceae	Bifidobacterium	Otu00086	0.00423729	0.00313118	0.000916878	0.00103018	6.31004e-05	5.91891e-05	0.00203539	0.00360101	0.000603392	0.000872957	0.000257253	0.0002886	0.00271342	0.00325419	0.000859296	0.000583431	0.000224211	0.00043056	0.00114485	0.00138267	0.000521812	0.000397417	5.42241e-05	0.000439993	0.00069891	0.00164192	0.000358829	0.000368556	0.000152364	0.000301963
Bacteroidota	Tannerellaceae	Tannerellaceae_unclassified	Otu00112	0	0.000947594	0	0	0	0.00301864	0	0.000270076	0	0	0	0.000976801	0	0.000626733	0	0	0	0.00074152	0	0.0011193	0	0	0	0.000796178	0	0.000539488	0	0	0	0.00246603
Firmicutes	Oscillospiraceae	Intestinimonas	Otu00096	0	0	0	0.000386319	0	8.87837e-05	0	0.000120034	0	0.0001364	0	6.66001e-05	0	2.41051e-05	0	0.000175029	0	2.392e-05	0	0.000131683	0	0.00016559	0	4.19041e-05	0	0	0	2.16797e-05	0	2.51636e-05
Firmicutes	Lachnospiraceae	Lachnospiraceae_unclassified	Otu00051	0.00112164	0.000865194	0	0	3.15502e-05	5.91891e-05	0.00160117	0.00153043	0	0	0	4.44e-05	0.00127413	0.00241051	0	0	6.89881e-05	9.568e-05	0.000903832	0.00302871	0	0	5.42241e-05	0.000209521	0.0053816	0.0023456	0	2.16797e-05	7.61818e-05	0.000327126
Firmicutes	Selenomonadaceae	Centipeda	Otu00132	4.1542e-05	4.11997e-05	2.41284e-05	0	1.57751e-05	2.95946e-05	0.000162831	0	0	0	0	0	4.71898e-05	0	0	0	0	0	9.03832e-05	6.58415e-05	3.47874e-05	0	0	0	3.49455e-05	2.3456e-05	0	0	0	0
Firmicutes	Oscillospiraceae	UCG-005	Otu00136	0	0	0	0	0	0.000443918	0	0	0	2.72799e-05	0	0.0003552	0	0	0	5.83431e-05	0	0.00050232	0	0	0	9.93542e-05	0	0.000649514	0	0	0	0.000216797	0	0.000578762
Bacteroidota	Bacteroidaceae	Bacteroides	Otu00117	0	0	0.000193027	0.000103018	0	2.95946e-05	2.71385e-05	0	0.000893915	0.000354639	0	0	0	0	0.000662886	0.000612602	0	0	0	0	0.00128714	0.00205332	0	0	0	0	0.000226629	0.000195118	3.80909e-05	0
Firmicutes	Lachnospiraceae	Blautia	Otu00079	0	0	0.00164073	0.00103018	4.73253e-05	2.95946e-05	0	0	0.00129618	0.00103664	0	4.44e-05	0	2.41051e-05	0.000613783	0.000525088	6.89881e-05	7.176e-05	0	0	0.000347874	0.00016559	5.42241e-05	6.28562e-05	0	0	0.00100094	0.000780471	7.61818e-05	0
Firmicutes	Lachnospiraceae	Lachnospiraceae_ge	Otu00090	0.000789299	0.00160679	0	7.72638e-05	0.000441703	0.000562297	0.00124837	0.00111031	0	0.00010912	0.000142918	0.000732601	0.000755038	0.00154273	0	2.91715e-05	0.000448423	0.00102856	0.000482044	0.000592573	0	0.00016559	0.000108448	0.000460945	0.000314509	0.000187648	0	2.16797e-05	0.000114273	0.000176145
Bacteroidota	Bacteroidaceae	Bacteroides	Otu00109	0	0	0	0	0	0	0	0	2.23479e-05	0	0	0	0	0	0	2.91715e-05	0	0	0	6.58415e-05	0	3.31181e-05	0	2.09521e-05	0	0	0	0	0	0
Firmicutes	Lachnospiraceae	Roseburia	Otu00091	0	4.11997e-05	2.41284e-05	0	0	0	0	0	0	0	0	0	0	7.23153e-05	0	2.91715e-05	0	2.392e-05	6.02555e-05	0.000131683	0	0	0	4.19041e-05	6.9891e-05	0	0	0	7.61818e-05	2.51636e-05
Bacteroidota	Bacteroidaceae	Bacteroides	Otu00105	0	0	0	0	0	0	0	0	0	0	0	0	0	0	0	0	0	0	6.02555e-05	6.58415e-05	0	0	0	0	3.49455e-05	0	0	2.16797e-05	0	0
Firmicutes	Lachnospiraceae	Lachnoclostridium	Otu00100	0.000124626	8.23995e-05	7.23851e-05	0.000746884	1.57751e-05	0.000207162	0.000108554	0.000300084	4.46957e-05	0.000572878	0	0.0003108	4.71898e-05	0.000265156	0	0.00075846	0	0.00045448	0.000361533	0.000855939	6.95749e-05	0.00168902	0	0.000272377	0.000139782	0.000422208	0	0.00084551	0	0.000125818
Firmicutes	Oscillospiraceae	UCG-002	Otu00130	0	0	0	7.72638e-05	0	0.00103581	0	0	0	8.18398e-05	0	0.000843601	0	0	0	8.75146e-05	0	0.00105248	0	0	0	0.000529889	0	0.00115236	0	0	0	0.000173438	0	0.00103171
Firmicutes	Oscillospirales_fa	Oscillospirales_ge	Otu00141	0	0	0	0.000437828	0	0	0	0	0	0.000300079	0	0	0	0	0	0.000408401	0	0	0	0	0	0.0010929	0	0	0	0	0	0.000195118	0	0
Bacteroidota	Bacteroidaceae	Bacteroides	Otu00089	0	8.23995e-05	0	0.000231791	0	0	2.71385e-05	0	6.70436e-05	5.45598e-05	0	2.22e-05	0.000117975	0	0.000122757	0.000175029	0	0	0.00027115	6.58415e-05	0.000660962	0.000827952	0	0.000188569	0	0	1.88857e-05	2.16797e-05	0	2.51636e-05
Actinobacteriota	Atopobiaceae	Olsenella	Otu00149	4.1542e-05	0	0	0	0	0	0.000488493	0.000480134	0	0	0	0	0.000353924	0.000843678	0	0	0	0	0.00400699	0.00177772	0	0	0	0	0.00398379	0.00480848	0	0	0	0
Proteobacteria	Pseudomonadaceae	Pseudomonas	Otu00152	0	0	0	0	0	0.000147973	0	0	0	2.72799e-05	0	0.0004218	0	0	0	0.000116686	0	0.0002392	0	0	0	0.000198708	0	0.000691418	0	0	0	0.000130078	0	0.00115752
Firmicutes	Lachnospiraceae	Lachnoclostridium	Otu00121	0	0.000700396	0	0.000283301	0	0.00032554	0	0.00075021	0	0.000327359	0	6.66001e-05	0	0.000747258	0	0.000875146	0	0.00026312	0	0.00105346	0	0.000563007	0	0.000398089	0	0.000328384	0	0.000476954	0	0.000201309
Firmicutes	Oscillospiraceae	Oscillibacter	Otu00142	0	8.23995e-05	0	0.000257546	0	2.95946e-05	0	3.00084e-05	0	0	0	8.88001e-05	0	4.82102e-05	0	8.75146e-05	0	7.176e-05	0	0.000131683	0	0.000397417	0	0.00010476	0	2.3456e-05	0	0.000108399	0	5.03271e-05
Firmicutes	Erysipelotrichaceae	Holdemanella	Otu00070	0	0	0.000965135	0.000824148	0	0	0	0	0.000290522	0.00133672	0	0	0	0	0.000810194	0.00110852	0	0	0	0	0.000104362	6.62361e-05	0	0	0	0	0.000849858	0.00104063	3.80909e-05	7.54907e-05
Firmicutes	Lachnospiraceae	Agathobacter	Otu00084	4.1542e-05	0	0.00219568	0.000128773	0.000757205	0.00201243	0	0	0.00187722	0.000463759	0.000914678	0.002664	2.35949e-05	0	0.00149763	0.00116686	0.000707128	0.00282256	0	0	0.00170458	0.00122537	0.000433792	0.000879987	0	0	0.00137866	0.00179942	0.000837999	0.00115752
Firmicutes	Christensenellaceae	Christensenellaceae_ge	Otu00143	0	0	0	0	0	0	0	0	0	0	0	2.22e-05	0	0	0	0	0	4.784e-05	0	0	0	6.62361e-05	0	0	0	0	0	2.16797e-05	0	5.03271e-05
Proteobacteria	Sphingomonadaceae	Sphingomonas	Otu00061	0	0	0	0	0	0	0.000379939	3.00084e-05	6.70436e-05	8.18398e-05	5.71674e-05	2.22e-05	4.71898e-05	4.82102e-05	2.45513e-05	2.91715e-05	1.7247e-05	2.392e-05	9.03832e-05	0	0.000173937	0	0	2.09521e-05	0.000978474	4.6912e-05	0.000169972	0.000130078	0.000152364	0.000176145
Firmicutes	Selenomonadaceae	Megamonas	Otu00104	0	0	0	0	0.00276064	0.00275229	0	0	0	0	0.00445905	0.0017094	0	0	0	0	0.00193167	0.00129168	0	0	0	0	0.00184362	0.00303805	0	0	0	0	0.00575172	0.00156014
Firmicutes	Lachnospiraceae	Lachnospiraceae_unclassified	Otu00108	0.000166168	0.000823995	0	0.00121047	7.88756e-05	0.000591891	0.000108554	0.000450126	0	0.000954797	0.000200086	0.000888001	0.000117975	0.000699048	0	0.00145858	0.00017247	0.00066976	0.000391661	0.00164604	0	0.00268256	0.000108448	0.00081713	0.000314509	0.000750592	0	0.000563673	7.61818e-05	0.00078007
Firmicutes	Butyricicoccaceae	Butyricicoccus	Otu00150	0.000124626	0.000123599	4.82567e-05	5.15092e-05	3.15502e-05	5.91891e-05	0.000108554	3.00084e-05	6.70436e-05	0	0	4.44e-05	7.07848e-05	0.000144631	4.91026e-05	2.91715e-05	3.44941e-05	7.176e-05	0.000120511	0.000263366	6.95749e-05	0	0	4.19041e-05	6.9891e-05	7.0368e-05	1.88857e-05	2.16797e-05	0.000152364	7.54907e-05
Firmicutes	Veillonellaceae	Dialister	Otu00163	0.00020771	0.000205999	0	0	0	0	0.000569909	0.00018005	0	0	0	0	0.000212354	9.64204e-05	0	0	0	0	0.00093396	0	0	0	0	0	0.000244618	0	0	0	0	0
Bacteroidota	Bacteroidaceae	Bacteroides	Otu00234	0	0	0	0	0	0	0	0	0.000290522	0	0	0	0	0	0	0	0	0	0	0	0	0	0	2.09521e-05	0	0	0	0	0	0
Firmicutes	Oscillospirales_fa	Oscillospirales_ge	Otu00133	0	0	0	0	0	0.00147973	0	0	0	0	0	0.0021534	0	0	0	0	0	0.00160264	0	0	0	0	0	0.00243044	0	0	0	0	0	0.00191243
Firmicutes	Bacillaceae	Bacillus	Otu00015	0.00282486	0.00168919	0.00125467	0.000592356	0.000867631	0.000591891	0.00192683	0.000540151	0.00073748	0.000272799	0.000400172	0.000643801	0.000519088	0.000433892	0.000441924	0.000262544	0.000413929	0.00050232	3.01277e-05	0	0	3.31181e-05	0	2.09521e-05	0.000524182	9.3824e-05	7.5543e-05	6.50392e-05	3.80909e-05	0.000150981
Firmicutes	Lachnospiraceae	Roseburia	Otu00118	0	0	0	0	3.15502e-05	0.000177567	0	0	0	0	0.000200086	0.000222	0	0	0	0	0.000362188	0.0002392	0	0	0	0	0.000542241	0.00081713	0	0	0	2.16797e-05	0.00224736	0.000729743
Firmicutes	Ruminococcaceae	uncultured	Otu00128	0	0	0	2.57546e-05	0	0	0	9.00252e-05	0	2.72799e-05	0	2.22e-05	0	0.000144631	0	0	0	0	0	0	0	6.62361e-05	0	0	3.49455e-05	4.6912e-05	0	0	0	0
Bacteroidota	Prevotellaceae	Prevotella	Otu00216	0.000789299	0	0	0	0	0	0.00100413	0	0	0	0	0	0.000589873	0	0	0	0	0	0.000542299	0	0	0	0	0	0.00520688	0	0	0	0	0
Firmicutes	Lachnospiraceae	Lachnospiraceae_unclassified	Otu00115	0	0	0	5.15092e-05	0.00227162	0.00150932	0	0	0	8.18398e-05	0.000771759	0.0013986	0	0	0	0.000233372	0.000776116	0.00153088	0	0	0	0.000132472	0.000488016	0.00190664	0	0	0	0.000108399	0.00327582	0.00133367
Firmicutes	Lachnospiraceae	Lachnospiraceae_UCG-004	Otu00097	0.000581589	0.00107119	0.000265412	7.72638e-05	0.00134088	0.0021604	0.00113982	0.000330092	0.000514001	0.000300079	0.00102901	0.0023532	0.000377519	0.000626733	0.000270065	0.000350058	0.00081061	0.0019136	0.000903832	0.00118515	0.000104362	0.000397417	0.000813361	0.00295424	0.000978474	0.000258016	7.5543e-05	4.33595e-05	0.000799909	0.00208858
Firmicutes	Oscillospiraceae	uncultured	Otu00120	0	0	0	0.000231791	0	0.000828648	0	0	0	0.000982077	0	0.001221	0	0	0	0.000933489	0	0.00105248	0	0	3.47874e-05	0.000927306	0	0.000649514	0	0	5.66572e-05	0.000433595	0	0.000905888
Bacteroidota	Bacteroidaceae	Bacteroides	Otu00192	8.30841e-05	0	0	0	0	0.000118378	0	0	0	0	0	4.44e-05	0	0	0	0	0	0	0	0	0	0	0	0.00010476	0	0	0	0	0	0
Bacteroidota	Bacteroidaceae	Bacteroides	Otu00190	0	0	0	0	0	0	0	0	0	0	0	0	0	2.41051e-05	0	0	0	0	0	0	0	6.62361e-05	0	4.19041e-05	0	0	0	0	0	0
Firmicutes	Ruminococcaceae	Faecalibacterium	Otu00116	0.000706215	4.11997e-05	0	0	0.00200344	0.00361054	0.00103126	6.00168e-05	0	0	0.00162927	0.000976801	0.000401114	9.64204e-05	0	0	0.0011383	0.0009568	0.000692938	0.00046089	0	0	0.000433792	0.000775226	0.000803746	2.3456e-05	0	0	0.000533272	0.000452944
Bacteroidota	Bacteroidaceae	Bacteroides	Otu00148	0	0	0	0	0	0.000147973	0	0	0	0	0	0	0	0	0	0	0	4.784e-05	0	0	0	0	0	0.000209521	0	0	0	0	0	0
Firmicutes	Ruminococcaceae	Pygmaiobacter	Otu00126	0	0.000494397	0	0.000592356	0	0.000295946	5.4277e-05	0.000390109	0	0.000491039	0	6.66001e-05	2.35949e-05	0.000361576	0	0.000641774	0	0.00014352	9.03832e-05	0.000724256	0	0.000728597	0	0.000356185	6.9891e-05	0.000258016	0	0.000585353	0	0.000150981
Firmicutes	Ruminococcaceae	Incertae_Sedis	Otu00165	0	0	0	2.57546e-05	0	0	0	0	0	0	0	0	0	0	0	2.91715e-05	0	2.392e-05	0	0	0	0	0	0	0	0	0	2.16797e-05	0	0
Bacteroidota	Bacteroidaceae	Bacteroides	Otu00252	0	0	0	0	0	0	0	0	0	0	0	0	0	0	0	0	0	0	0	0	0	0	0	0	0	0	0	2.16797e-05	0	0
Firmicutes	Oscillospiraceae	uncultured	Otu00157	0	0.000247198	0	0	0	0	0	0.0010803	0	0	0	0	0	0.000891889	0	0	0	0	0	0.00144851	0	0	0	0	0	0.000539488	0	0	0	0
Bacteroidota	Bacteroidaceae	Bacteroides	Otu00137	0	0	0	0	0	0	0	0	2.23479e-05	0.000245519	0	0	0	4.82102e-05	2.45513e-05	0.000437573	0	0	0	0.000197524	0.000313087	0.00241762	0	0	0	0	1.88857e-05	0	0	0
Bacteroidota	Bacteroidaceae	Bacteroides	Otu00164	0	0	0	2.57546e-05	0	0	0	0	0	0	0	0	2.35949e-05	0	0	0	0	0	0	0	0	0.000132472	0	0	0	0	0	0	0	0
Firmicutes	Butyricicoccaceae	Butyricicoccus	Otu00145	0	8.23995e-05	0	0	0	0	8.14155e-05	6.00168e-05	0	0	0	0	0	2.41051e-05	0	0	0	0	0.000120511	0.000131683	0	6.62361e-05	0	0	6.9891e-05	0	0	0	0	0
Bacteroidota	Bacteroidaceae	Bacteroides	Otu00211	0	0	0	0	0	0	0	0	0	0	0	0	0	0	0	0	0	0	0	0	0	0	0	0	0	0	0	0	0	0
Firmicutes	Lachnospiraceae	Dorea	Otu00082	4.1542e-05	0.000247198	0.00123055	0.000412074	0.000757205	0.000621486	0.000217108	6.00168e-05	0.00232418	0.00010912	0.000171502	0.0002664	0	0.000120525	0.00132577	0.000320887	0.00017247	0.00021528	6.02555e-05	0.000197524	0	0.000231826	0.000379568	0.000439993	0.000524182	0.000140736	0.000453258	8.6719e-05	0.000799909	0.000528435
Firmicutes	Lachnospiraceae	Lachnospiraceae_unclassified	Otu00206	0	4.11997e-05	0	0	1.57751e-05	2.95946e-05	0	0	0	2.72799e-05	0	0	0	0	0	2.91715e-05	0	2.392e-05	3.01277e-05	6.58415e-05	0	6.62361e-05	0	0.000209521	0	0	0	0	0	2.51636e-05
Firmicutes	Oscillospiraceae	Oscillospiraceae_unclassified	Otu00228	0	0	0	0.000128773	0	0	0	0	0	8.18398e-05	5.71674e-05	0	0	2.41051e-05	0	5.83431e-05	0	0	0	0	0	3.31181e-05	0	0	0	0	0	0	0	0
Firmicutes	Lachnospiraceae	Lachnospiraceae_UCG-010	Otu00170	0	0	0	0	0	0.00100621	0	0	0	0	0	0.000888001	0	0	0	0	0	0.0013156	0	0	0	3.31181e-05	0	0.00121522	0	0	0	8.6719e-05	0	0.000654253
Bacteroidota	Bacteroidaceae	Bacteroides	Otu00176	0	0	0	0	0	0	2.71385e-05	0	0	0	0	0	0	0	0.000540129	0	0	0	6.02555e-05	0	0.000904474	3.31181e-05	0	8.38082e-05	0	0	0	0	0	2.51636e-05
Firmicutes	Oscillospiraceae	UCG-005	Otu00182	0	0	0	0	0	0	0	3.00084e-05	0	2.72799e-05	0	0.000111	0	4.82102e-05	0	0	0	4.784e-05	0	0	0	6.62361e-05	0	0	0	7.0368e-05	0	2.16797e-05	0	0.000125818
Bacteroidota	Bacteroidaceae	Bacteroides	Otu00246	8.30841e-05	0	0	0	0	0	5.4277e-05	0	0	0	0	0	0	0	0	0	0	0	6.02555e-05	0	0	0	0	2.09521e-05	0	0	0	0	0	0
Firmicutes	Selenomonadaceae	Centipeda	Otu00213	4.1542e-05	0	0	0	0	0	2.71385e-05	0	0	0	2.85837e-05	0	0	0	4.91026e-05	0	1.7247e-05	0	6.02555e-05	0	3.47874e-05	0	0	0	0	0	0	0	0	0
Firmicutes	Veillonellaceae	Veillonellaceae_unclassified	Otu00203	0	0	0.000168899	0	0	0	0	0	0.00031287	0	0	0	0	0	0.000122757	0	0	0	0	0	0.000556599	0	0	0	0	0	0.000207743	0	0	0
Bacteroidota	Bacteroidaceae	Bacteroides	Otu00156	4.1542e-05	0	0	2.57546e-05	0	2.95946e-05	0	0	0	0	0	2.22e-05	0	0	0	0	0	2.392e-05	0	6.58415e-05	3.47874e-05	6.62361e-05	0	0.00010476	0	0	0	0	0	0
Firmicutes	Erysipelotrichaceae	Faecalitalea	Otu00241	0	0	0	0	0	0	0	0	0	0	0	0	0	0	0	0	0	0	0	0	0	0	0	0	0	0	0	0	0	0
Bacteroidota	Bacteroidaceae	Bacteroides	Otu00250	0	0	0	0	0	0	0	0	0	0	0	0	0	0	0	0	0	0	0	0	0	6.62361e-05	0	0	0	0	0	0	0	0
Firmicutes	Lachnospiraceae	Agathobacter	Otu00173	0	0	0.00014477	0	9.46507e-05	0.000532702	0	0	4.46957e-05	5.45598e-05	0	0.000799201	0	0	0	0	0.000137976	0.00136344	0	0	0	0	0	0.000230473	3.49455e-05	0	3.77715e-05	0.000130078	7.61818e-05	0.000176145
Firmicutes	Lachnospiraceae	Lachnospiraceae_NK4A136_group	Otu00226	0	0	0	0	9.46507e-05	0	0	0	0	0	8.5751e-05	0	0	0	0	0	3.44941e-05	0	0	0	0	0	5.42241e-05	0	0	0	0	0	0	0
Firmicutes	Peptostreptococcales-Tissierellales_unclassified	Peptostreptococcales-Tissierellales_unclassified	Otu00179	0	0.000247198	0	0	0	0	0	0.000210059	0	0	0	0	0	0.000168736	0	0	0	0	0	6.58415e-05	0	6.62361e-05	0	0	0	0.000304928	0	0	0	2.51636e-05
Firmicutes	Erysipelotrichaceae	Dielma	Otu00191	0	0	0	0	0	0	0	0	0	0	0	0	0	0	0	0	0	0.0001196	0	0	0	0.00016559	0	0	0	0	0	0	0	0
Firmicutes	Lachnospiraceae	Lactonifactor	Otu00151	0	8.23995e-05	0	7.72638e-05	4.73253e-05	0.000118378	0	0	0	0.000190959	0	0.0001332	0	0.000192841	0	2.91715e-05	1.7247e-05	7.176e-05	3.01277e-05	6.58415e-05	0	9.93542e-05	0	8.38082e-05	3.49455e-05	7.0368e-05	0	6.50392e-05	0	2.51636e-05
Firmicutes	Lachnospiraceae	CAG-56	Otu00185	0	4.11997e-05	0	0	0.000268177	0	0	0	0	0	0.00031442	0.0001554	0	0	0	0	0.000724375	0.0001196	0	0	0	0	0.000542241	0.000209521	0	0	0	0	0.00323773	5.03271e-05
Firmicutes	Lachnospiraceae	Lachnospiraceae_unclassified	Otu00154	0.000249252	0.00135959	0	5.15092e-05	0	5.91891e-05	0.000298524	0.000810227	0	0	0	2.22e-05	0.000188759	0.000699048	0	0	0	0.0001196	9.03832e-05	0.000658415	0	3.31181e-05	0	2.09521e-05	0.000209673	0.000562944	0	2.16797e-05	0	5.03271e-05
Firmicutes	Christensenellaceae	Christensenellaceae_R-7_group	Otu00193	0	0	0	0	0	0.00103581	0	0	0	0	0	0.000843601	0	0	0	0	0	0.00086112	0	0	0	0	0	0.000586658	0	0	0	0	0	0.000931052
Firmicutes	Lachnospiraceae	Frisingicoccus	Otu00162	0	0.000370798	0	0	0	0	0	0.0018005	0	0	0	0	0	0.00202483	0	0	0	0	0	0.00368712	0	0	0	0	0	0.00119626	0	0	0	0
Firmicutes	Ruminococcaceae	Ruminococcaceae_unclassified	Otu00210	0	0	0	0	0	0	0	0	0	0	0	0	0	0	0	0	0	0	0	0	0	0	0	0	0	0	0	0	0	0
Bacteroidota	Bacteroidaceae	Bacteroides	Otu00258	0	0	0	0	0	0	0	0	0	0	0	0	0	0	0.000515578	0	0	0	0	0	0	0	0	0	0	0	0	0	0	0
Campilobacterota	Campylobacteraceae	Campylobacter	Otu00139	0	8.23995e-05	0.000361925	5.15092e-05	0.000141976	8.87837e-05	0	0	0.000178783	5.45598e-05	0	6.66001e-05	0	0	4.91026e-05	5.83431e-05	3.44941e-05	2.392e-05	0.000120511	0.000131683	0.000104362	3.31181e-05	5.42241e-05	4.19041e-05	0.000139782	0	9.44287e-05	0	0	0.000100654
Firmicutes	Oscillospiraceae	Intestinimonas	Otu00129	0	4.11997e-05	0	0.000231791	0	8.87837e-05	0	6.00168e-05	0	0.000218239	0	0	0	7.23153e-05	0	0.000145858	0	2.392e-05	0	6.58415e-05	0	0.000298063	0	4.19041e-05	0	9.3824e-05	0	0.000108399	0	7.54907e-05
Firmicutes	Ruminococcaceae	Ruminococcaceae_unclassified	Otu00194	0	0	0	0	0	0	0	0	0	0	0	0	0	0	0	0	0	0	0	0	0	0	0	0	0	0	0	0	0	0
Proteobacteria	Burkholderiaceae	Burkholderia-Caballeronia-Paraburkholderia	Otu00166	0	4.11997e-05	7.23851e-05	5.15092e-05	0.000126201	0	0	0	0	2.72799e-05	5.71674e-05	0	0	2.41051e-05	0	5.83431e-05	3.44941e-05	0	0	0	3.47874e-05	0.000231826	0	0	0	0	0	0	0	0
Firmicutes	Lachnospiraceae	Lachnospiraceae_unclassified	Otu00122	0	0.000865194	0	0.000412074	0	0.000799053	0	0.00057016	0	0.000381919	0	0.000333	0	0.000650838	0	0.000670945	0	0.00026312	0	0.000987622	0	0.00112601	0	0.00134093	0	0.000516032	0	0.00112735	0	0.00128334
Firmicutes	Oscillospiraceae	Oscillospiraceae_unclassified	Otu00196	0	4.11997e-05	0	0	0	5.91891e-05	0	0	0	0	0	0	0	0	0	5.83431e-05	0	0	0	0	0	6.62361e-05	0	0	0	2.3456e-05	0	2.16797e-05	0	2.51636e-05
Firmicutes	Lachnospiraceae	Lachnospiraceae_unclassified	Otu00227	0	0.000123599	0	0	0	0	0	0.000120034	0	2.72799e-05	2.85837e-05	2.22e-05	0	0	0	8.75146e-05	0	7.176e-05	0	0	0	0.000198708	0	6.28562e-05	0	2.3456e-05	0	2.16797e-05	0	2.51636e-05
Firmicutes	Oscillospiraceae	Oscillospiraceae_unclassified	Otu00187	0	0.000288398	0	0	0	0	0	9.00252e-05	0	0	0	0	0	9.64204e-05	0	5.83431e-05	0	0	0	0.000197524	0	9.93542e-05	0	0	0	0.000140736	0	4.33595e-05	0	0
Firmicutes	Lachnospiraceae	GCA-900066755	Otu00155	4.1542e-05	0.000205999	0	0	4.73253e-05	0.000118378	5.4277e-05	9.00252e-05	0	8.18398e-05	2.85837e-05	0.000111	0	7.23153e-05	0	0.000204201	1.7247e-05	0.0001196	6.02555e-05	0.000131683	0	0.00016559	5.42241e-05	0.000209521	0	4.6912e-05	0	4.33595e-05	0	0.000150981
Firmicutes	Lachnospiraceae	Lachnospiraceae_NK4A136_group	Otu00127	0	4.11997e-05	2.41284e-05	2.57546e-05	0.000410153	0.000355135	0	0	0	0	0.000257253	0.0004884	0	0	0	0	0.000155223	0.00050232	0	0.000131683	0	0	5.42241e-05	0.000230473	0	4.6912e-05	0	0	7.61818e-05	7.54907e-05
Firmicutes	Ruminococcaceae	Incertae_Sedis	Otu00224	0	0	0	2.57546e-05	0	0	0	0	0	0	0	0	0	0	0	0	0	0	0	0	0	0	0	0	0	0	0	0	0	0
Bacteroidota	Bacteroidaceae	Bacteroides	Otu00184	0	0	0	2.57546e-05	0	0	0	0	2.23479e-05	2.72799e-05	0	0	0	0	0	2.91715e-05	0	0	0	0	0	6.62361e-05	0	0	0	0	0	0	0	0
Firmicutes	Veillonellaceae	Anaeroglobus	Otu00232	0	0	4.82567e-05	0	7.88756e-05	2.95946e-05	0	0	6.70436e-05	0	0	0	0	0	2.45513e-05	0	1.7247e-05	0	0	0	0.00013915	0	0	4.19041e-05	0	0	0	0	0.000152364	0
Firmicutes	Ruminococcaceae	UBA1819	Otu00305	0	0	0	2.57546e-05	0	0	0	0	0	0	0	0	0	0	0	0	0	0	0	0	0	0	0	0	0	0	0	2.16797e-05	0	0
Firmicutes	Lachnospiraceae	Agathobacter	Otu00171	0	4.11997e-05	0	0	0.000157751	0.000207162	8.14155e-05	0	0	0	5.71674e-05	0.0004884	0	4.82102e-05	2.45513e-05	0	5.17411e-05	0.00057408	0	0	0	0	0.000108448	0.000377137	0	2.3456e-05	0	2.16797e-05	0.000304727	0.000100654
Firmicutes	Lachnospiraceae	Lachnospiraceae_unclassified	Otu00153	0	0	0	0	0.000173526	8.87837e-05	0	3.00084e-05	0	0	0.000400172	0.000333	0	0	0	0	0.000500164	0.00081328	0	0	0	0	5.42241e-05	0.000796178	0	2.3456e-05	0	0	0.00121891	0.00153498
Firmicutes	Streptococcaceae	Streptococcus	Otu00073	0.00041542	0.000535597	0.000265412	0.000154528	0.000489028	0.000473513	0.000108554	0.000360101	0.000268174	0.00016368	0.000400172	0.0003774	0.000165164	0.000120525	0.000196411	0.000145858	0.000137976	0.00019136	0.000180766	6.58415e-05	0.0002783	0	0.000108448	0.00010476	0.000139782	7.0368e-05	9.44287e-05	0	3.80909e-05	0.000100654
Firmicutes	Defluviitaleaceae	Defluviitaleaceae_UCG-011	Otu00218	0	0	0	0.000231791	0	0.000236756	0	0	0	0.000327359	0	0.0003552	0	0	0	0.00037923	0	0.0003588	0	0	0	0.000364299	0	0.000314281	0	0	0	0.000368556	0	0.000226472
Bacteroidota	Bacteroidaceae	Bacteroides	Otu00189	0	0	0	0	0	2.95946e-05	0	0	0	0	0	0	2.35949e-05	0	0	0	0	0	0	0	0	9.93542e-05	0	2.09521e-05	0	0	0	0	0	0
Bacteroidota	Tannerellaceae	Parabacteroides	Otu00259	0	0	2.41284e-05	0	0	0	0	0	0	0	0	0	0	0	0	0	0	2.392e-05	0	0	0	3.31181e-05	0	0	0	0	1.88857e-05	0	0	0
Campilobacterota	Campylobacteraceae	Campylobacter	Otu00124	0	0	0	0	0	0	0	0	0	0	0	0	0	0	0	0	0	0	3.01277e-05	0	3.47874e-05	3.31181e-05	5.42241e-05	0	0	0	0	0	0	0
Firmicutes	Oscillospiraceae	uncultured	Otu00214	0	0	0	2.57546e-05	0	5.91891e-05	0	0.000150042	0	2.72799e-05	0	0	0	0	0	0.000116686	0	2.392e-05	0	0	0	0	0	8.38082e-05	0	0	0	4.33595e-05	0	2.51636e-05
Firmicutes	DTU014_fa	DTU014_ge	Otu00239	0	0	0	0	0	0.000177567	0	0	0	0	0	2.22e-05	0	0	0	0	0	9.568e-05	0	0	0	0	0	6.28562e-05	0	0	0	0	0	2.51636e-05
Firmicutes	Oscillospiraceae	Colidextribacter	Otu00272	0	0	0	0	0	0	0	3.00084e-05	0	0	0	0	0	0	0	0	0	0	0	0	0	0.000132472	0	0	0	0	0	0	0	0
Firmicutes	Ruminococcaceae	Ruminococcaceae_unclassified	Otu00306	0	0	0	0	0	0	0	0	0	0	0	2.22e-05	0	0	0	0	0	0	0	0	0	0	0	0	0	0	0	0	0	0
Firmicutes	Lachnospiraceae	Lachnospiraceae_unclassified	Otu00342	0	0	0	0	0	0	0	0	0	5.45598e-05	0	0	0	0	0	0	0	0	0	6.58415e-05	0	0	0	0	0	0	0	0	0	0
Bacteroidota	Bacteroidaceae	Bacteroides	Otu00200	0	0	0	2.57546e-05	0	0	0	0	0	0	0	0	4.71898e-05	0	0	0	0	2.392e-05	6.02555e-05	6.58415e-05	0	0.000198708	0	0.000125712	0	0	0	0	0	0
Proteobacteria	Hafniaceae	Hafnia-Obesumbacterium	Otu00230	0	0	9.65135e-05	5.15092e-05	0	0	0	0	2.23479e-05	0.0001364	0	0	0	0	0	5.83431e-05	0	0	0	0	0.000173937	9.93542e-05	0	0	0	0	5.66572e-05	0	0	0
Bacteroidota	Bacteroidaceae	Bacteroides	Otu00220	0	0	0	0	0	0	0	0	2.23479e-05	0	0	2.22e-05	0	0	4.91026e-05	5.83431e-05	0	0	0	0	0.000104362	0.000231826	0	2.09521e-05	0	0	3.77715e-05	0	0	0
Firmicutes	Lachnospiraceae	Lachnospira	Otu00123	0	0	0	0	3.15502e-05	0	0	0	0	0	0.00142918	0.000555001	0	0	0	0	0.000569152	0.00026312	0	0	0	0	0.000108448	0.000377137	0	0	0	0	0.000723727	5.03271e-05
Bacteroidota	Bacteroidaceae	Bacteroides	Otu00215	4.1542e-05	4.11997e-05	7.23851e-05	0.000103018	0	0	0	0	6.70436e-05	2.72799e-05	0	0	2.35949e-05	2.41051e-05	2.45513e-05	8.75146e-05	0	0	0.000241022	0.000131683	0.000173937	9.93542e-05	0	0	6.9891e-05	0	1.88857e-05	0	0	0
Firmicutes	Lachnospiraceae	Lachnospiraceae_unclassified	Otu00217	0	0	0	0	0.000788756	0.00032554	0	0	0	0	0.000371588	0.0002664	0	0	0	0	0.000758869	0.0002392	0	0	0	0	0.000108448	0.000188569	0	0	0	0	0.000723727	7.54907e-05
Actinobacteriota	Atopobiaceae	Olsenella	Otu00238	0	8.23995e-05	0	0	0	0	2.71385e-05	3.00084e-05	0	0	0	0	2.35949e-05	0.000241051	0	0	0	0	0.00066281	6.58415e-05	0	0	0	0	0.000454291	0.000609856	0	0	0	0
Bacteroidota	Bacteroidaceae	Bacteroides	Otu00296	0	0	0	0	0	2.95946e-05	0	0	0	0	0	2.22e-05	0	0	0	2.91715e-05	0	0	0	6.58415e-05	6.95749e-05	6.62361e-05	0	0	0	0	0	0	0	0
Bacteroidota	Bacteroidaceae	Bacteroides	Otu00243	0	0	0	0	0	0	0	0	0	0	0	0	0	0	0	0	0	0	0	0	0	0	0	2.09521e-05	0	0	0	0	0	0
Actinobacteriota	Bifidobacteriaceae	Bifidobacterium	Otu00177	4.1542e-05	4.11997e-05	0.000675594	0.000618111	0	0	0	3.00084e-05	0.000379914	0.000572878	0	0	9.43797e-05	7.23153e-05	0.000515578	0.000262544	1.7247e-05	0	0.000120511	0.00046089	0.00125235	0.000430535	0.000379568	0.000167616	0.000174727	0.000304928	0.000604344	0.000281837	0.000495182	0.000327126
Actinobacteriota	Microbacteriaceae	Microbacterium	Otu00302	0	0	0	0	0	0	0	0	0	0	0	0	0	0	0	0	0	0	0	0	0	0	0	0	0	0	0	0	0	0.000100654
Firmicutes	Oscillospiraceae	Oscillospira	Otu00169	0.000332336	0.000164799	0	2.57546e-05	3.15502e-05	0	0.000244247	3.00084e-05	0	0	0	6.66001e-05	0	7.23153e-05	0	5.83431e-05	0	0.0001196	9.03832e-05	0.000329207	0	9.93542e-05	0	8.38082e-05	0.000279564	2.3456e-05	0	8.6719e-05	0	5.03271e-05
Actinobacteriota	Bifidobacteriaceae	Bifidobacterium	Otu00207	4.1542e-05	8.23995e-05	0	0	1.57751e-05	0	2.71385e-05	0.000240067	0	8.18398e-05	0	4.44e-05	4.71898e-05	0.000289261	9.82053e-05	5.83431e-05	1.7247e-05	2.392e-05	0	6.58415e-05	3.47874e-05	3.31181e-05	0	4.19041e-05	3.49455e-05	0.000187648	5.66572e-05	2.16797e-05	0	0
Firmicutes	Monoglobaceae	Monoglobus	Otu00147	4.1542e-05	0.000123599	7.23851e-05	0.000128773	4.73253e-05	0.000177567	0.000352801	0.000270076	2.23479e-05	0.0001364	8.5751e-05	0.000222	7.07848e-05	0.000361576	4.91026e-05	0.000116686	1.7247e-05	0.0002392	0.000331405	0.000197524	0.00013915	3.31181e-05	5.42241e-05	0.000481897	0.000314509	0.00035184	0.0001322	0.000130078	3.80909e-05	0.000427781
Firmicutes	Ruminococcaceae	Ruminococcaceae_unclassified	Otu00307	0	0	0	0.000103018	0	2.95946e-05	0	6.00168e-05	0	2.72799e-05	0	0	0	0	0	8.75146e-05	0	4.784e-05	0	6.58415e-05	0	6.62361e-05	0	0	0	0	0	2.16797e-05	0	2.51636e-05
Firmicutes	Veillonellaceae	Anaeroglobus	Otu00262	0	0	9.65135e-05	0	0	0	2.71385e-05	0	0.000111739	0	0	0	0	0	7.3654e-05	0	0	0	3.01277e-05	0	0.000347874	3.31181e-05	0	0	0	0	3.77715e-05	0	0	0
Firmicutes	Oscillospirales_fa	Oscillospirales_ge	Otu00180	0.000249252	0.000164799	0	0	0.000141976	0.000147973	0.000244247	6.00168e-05	0	0	0	4.44e-05	4.71898e-05	0.000192841	0	0	0.000189717	9.568e-05	0.000210894	0.000263366	0	0	5.42241e-05	0.000251425	0.000314509	0.00011728	0	0	3.80909e-05	5.03271e-05
Desulfobacterota	Desulfovibrionaceae	uncultured	Otu00274	0	0	0	0	0	0	0	0	0	0	0	0	0	0	0	0	0	0	0	0	0	6.62361e-05	0	2.09521e-05	0	0	0	0	0	0
Firmicutes	Ruminococcaceae	Ruminococcaceae_unclassified	Otu00454	0	0	0	0	0	0	0	0	0	0	0	0	0	0	0	0	0	0	0	0	0	0	0	0	0	0	0	0	0	0
Firmicutes	Lachnospiraceae	Lachnoclostridium	Otu00242	0	0.000123599	0	0	1.57751e-05	0	0	6.00168e-05	0	2.72799e-05	0	4.44e-05	0	7.23153e-05	0	0	0	0	0	0.000658415	0	0.00016559	0	4.19041e-05	0	2.3456e-05	0	2.16797e-05	0	2.51636e-05
Firmicutes	Lachnospiraceae	Lachnospiraceae_UCG-010	Otu00223	0	0	0.00014477	0	0.000378603	8.87837e-05	0	0	6.70436e-05	2.72799e-05	0.000371588	0.0002442	0	0	7.3654e-05	5.83431e-05	0.000275952	0.00019136	0	0	3.47874e-05	0	0	0.00010476	0	0	0.000113314	0	0.000190454	7.54907e-05
Firmicutes	Lachnospiraceae	Lachnoclostridium	Otu00140	0	4.11997e-05	0.000386054	0	0	0	0	0	0.000335218	0	0	0	0	0	0.000270065	0.000145858	0	0	0	0	0.000173937	6.62361e-05	0	0	0	0	0.000113314	2.16797e-05	0	0
Bacteroidota	Bacteroidaceae	Bacteroides	Otu00273	0	0	0	0	0	0	0	0	0	0	0	0	0	0	0	0	0	0	0	0	3.47874e-05	3.31181e-05	0	0	0	0	0	0	0	0
Firmicutes	Clostridia_vadinBB60_group_fa	Clostridia_vadinBB60_group_ge	Otu00263	0	0	0	0	0	0	0	0	0	0	0	0	0	0	0	0	0	0	0	0.000263366	0	0	0	8.38082e-05	0	0	0	0	0	0
Firmicutes	Oscillospiraceae	NK4A214_group	Otu00288	0	0	0	0	0	8.87837e-05	0	0	0	0	0	6.66001e-05	0	0	0	0	1.7247e-05	2.392e-05	0	0	0	0	0	8.38082e-05	0	0	0	0	0	5.03271e-05
Firmicutes	Lachnospiraceae	Lachnospiraceae_unclassified	Otu00355	0	0	0	0	0	0	0	3.00084e-05	0	0	0	0	2.35949e-05	2.41051e-05	0	0	1.7247e-05	2.392e-05	0	0	0	0	0	2.09521e-05	0	0	0	0	0	2.51636e-05
Firmicutes	Ruminococcaceae	Ruminococcaceae_unclassified	Otu00431	0	0	0	0	0	0	0	0	0	0	0	0	0	0	0	0	0	0	0	0	0	0	0	0	0	0	0	0	0	0
Bacteroidota	Rikenellaceae	Alistipes	Otu00244	0	0	0	0	0	2.95946e-05	0	0	0	0	0	0	0	0	0	0	0	0	0	0	0	0	0	0	0	0	0	0	0	0
Bacteroidota	Bacteroidaceae	Bacteroides	Otu00231	0	0	0	2.57546e-05	0	0	0	0	0	0	0	0	0	0	0	0	0	0	0	0	3.47874e-05	0.000397417	0	0	0	0	0	0	0	0
Firmicutes	Oscillospiraceae	NK4A214_group	Otu00303	0	0	0	0	0	0.000177567	0	0	0	0	0	0.0001998	0	0	0	0	0	0.0001196	0	0	0	0	0	8.38082e-05	0	0	0	0	0	5.03271e-05
Actinobacteriota	Eggerthellaceae	Eggerthella	Otu00160	0.000290794	0.000205999	2.41284e-05	0.000103018	0.000126201	0.000295946	0.000162831	0.000150042	0	2.72799e-05	8.5751e-05	0.0002442	9.43797e-05	7.23153e-05	0	0	0.000155223	7.176e-05	0.000331405	0.000197524	0	9.93542e-05	5.42241e-05	6.28562e-05	0.000489237	0.000258016	0	2.16797e-05	7.61818e-05	7.54907e-05
Firmicutes	Lachnospiraceae	Marvinbryantia	Otu00257	0	0.000617996	0	2.57546e-05	0	0	0	0.000690193	0	8.18398e-05	0	4.44e-05	0	0.000867784	0	2.91715e-05	0	4.784e-05	0	0.00046089	0	3.31181e-05	0	8.38082e-05	0	7.0368e-05	0	0	0	2.51636e-05
Firmicutes	Clostridia_vadinBB60_group_fa	Clostridia_vadinBB60_group_ge	Otu00293	0	0	0	0	0	2.95946e-05	0	0	0	0	0	8.88001e-05	0	0	0	0	0	0.00021528	0	0	0	6.62361e-05	0	0.000293329	0	0	0	0	0	0
Proteobacteria	Erwiniaceae	Pantoea	Otu00442	0	0	0	0	0	0	0	0	0	0	0	0	0	0	0	0	0	0	0	0	0	0	0	0	0	0	0	0	0	0
Firmicutes	Lachnospiraceae	Lachnospiraceae_unclassified	Otu00113	0	0	2.41284e-05	2.57546e-05	0	0	0	0	0.000156435	2.72799e-05	2.85837e-05	0	0	0	2.45513e-05	5.83431e-05	0	0	3.01277e-05	0	3.47874e-05	0	0	0	0.00108331	0.00082096	5.66572e-05	2.16797e-05	0	0
Firmicutes	Oscillospiraceae	Intestinimonas	Otu00295	0	0.000123599	0	0	0	0	0	0	0	0	0	2.22e-05	0	7.23153e-05	0	0	0	0	0	0.000197524	0	0	0	0	0	2.3456e-05	0	2.16797e-05	0	5.03271e-05
Firmicutes	uncultured_fa	uncultured_ge	Otu00282	0	0	0	2.57546e-05	0	8.87837e-05	0	0	0	0	0	2.22e-05	0	0	0	0	0	2.392e-05	0	0	0	3.31181e-05	0	2.09521e-05	0	0	0	6.50392e-05	0	0
Firmicutes	Lachnospiraceae	Lachnospiraceae_unclassified	Otu00524	0	0	0	0	0	0	0	0	0	0	0	0	0	0	0	0	0	0	0	0	0	0	0	0	0	0	0	0	0	0
Firmicutes	Lachnospiraceae	Lachnospiraceae_unclassified	Otu00308	0	4.11997e-05	0	0	3.15502e-05	5.91891e-05	0	6.00168e-05	0	0	2.85837e-05	4.44e-05	2.35949e-05	0.000120525	0	5.83431e-05	1.7247e-05	0	0	0	0	0	0	2.09521e-05	0	4.6912e-05	0	2.16797e-05	0	2.51636e-05
Firmicutes	Erysipelotrichaceae	Holdemania	Otu00204	0	0.000123599	0	2.57546e-05	0	0.000118378	5.4277e-05	0.000150042	0	0.000272799	0	8.88001e-05	0	4.82102e-05	0	5.83431e-05	1.7247e-05	0.0001196	0.000120511	0	0	0.000331181	5.42241e-05	8.38082e-05	3.49455e-05	4.6912e-05	0	0.000325196	7.61818e-05	5.03271e-05
Firmicutes	Ruminococcaceae	UBA1819	Otu00446	0	0	0	0	0	0	0	0	0	0	0	0	0	0	0	0	0	0	0	0	0	0	0	0	0	0	0	0	0	0
Firmicutes	Veillonellaceae	Veillonellaceae_ge	Otu00222	4.1542e-05	8.23995e-05	0.000265412	2.57546e-05	3.15502e-05	0	0.000135693	0	4.46957e-05	2.72799e-05	5.71674e-05	0	2.35949e-05	0	0.000122757	0	3.44941e-05	0	0.000120511	0	6.95749e-05	3.31181e-05	0	0	0.000104836	2.3456e-05	7.5543e-05	2.16797e-05	0	0
Bacteroidota	Bacteroidaceae	Bacteroides	Otu00371	0	8.23995e-05	0	0	0	0	0	0	2.23479e-05	0	0	0	0	0	0	0	0	0	0	0	0	0	0	0	0	0	0	0	0	0
Bacteroidota	Bacteroidaceae	Bacteroides	Otu00221	0	0	0	0	0	2.95946e-05	0	0	0	0	0	0	0	0	0	0	0	2.392e-05	3.01277e-05	6.58415e-05	0	0	0	0	0	0	0	0	0	2.51636e-05
Firmicutes	Lachnospiraceae	Lachnospiraceae_unclassified	Otu00390	0	0	0	0	0	0	0	0	0	0	0	0	0	0	0	0	0	0	0	0	0	0	0	0	0	0	0	0	0	0
Bacteroidota	Marinifilaceae	Odoribacter	Otu00161	0	4.11997e-05	0	5.15092e-05	0	0	0	0	0	2.72799e-05	0	4.44e-05	0	0	0	0	0	0	0	0.000263366	0	3.31181e-05	0	6.28562e-05	0	0	0	0	0	0
Firmicutes	Lachnospiraceae	Marvinbryantia	Otu00188	8.30841e-05	0.000247198	0	5.15092e-05	4.73253e-05	0.000207162	5.4277e-05	9.00252e-05	0	2.72799e-05	0.000114335	0.0001776	4.71898e-05	0.000241051	0	0.000145858	0	0.00019136	0.000150639	0.000329207	0	0	0	0.000167616	0.000104836	0.00011728	0	2.16797e-05	0	0.000100654
Bacteroidota	Bacteroidaceae	Bacteroides	Otu00395	0	0	0	0	0	0.000384729	0	0	0	0	0	0	0	0	0	0	0	2.392e-05	0	0	0	0	0	0.000230473	0	0	0	0	0	0.000100654
Firmicutes	Lachnospiraceae	Lachnospiraceae_unclassified	Otu00205	8.30841e-05	0.000288398	0	7.72638e-05	0	0.000355135	2.71385e-05	0.000330092	0	5.45598e-05	0	0.0002442	0	0.000168736	0	0.000145858	0	0.00019136	6.02555e-05	0.000855939	0	0.000397417	0	0.000251425	0.000244618	0.000633312	0	0.000173438	0	0.000553598
Bacteroidota	Bacteroidaceae	Bacteroides	Otu00255	0	0	2.41284e-05	0	0	0	0	0	2.23479e-05	0	0	0	0	0	0	0	0	0	0	0	0	9.93542e-05	0	0	0	0	0	0	0	0
Bacteroidota	Bacteroidaceae	Bacteroides	Otu00281	0	0	0	7.72638e-05	0	2.95946e-05	0	0	0	2.72799e-05	0	0	0	0	0	2.91715e-05	0	0	0	0	3.47874e-05	6.62361e-05	0	4.19041e-05	0	0	0	2.16797e-05	0	0
Firmicutes	Lachnospiraceae	Lachnospiraceae_unclassified	Otu00285	0	0	0	5.15092e-05	0	0.000118378	0	6.00168e-05	0	2.72799e-05	0	8.88001e-05	0	0.000120525	0	2.91715e-05	0	0.00014352	0	0	0	0	0	6.28562e-05	0	9.3824e-05	0	4.33595e-05	0	0.000176145
Bacteroidota	Bacteroidaceae	Bacteroides	Otu00287	0	0	0	0	0	0	0	0	0	0	0	0	0	0	0	0	0	0	0	0	3.47874e-05	9.93542e-05	0	2.09521e-05	0	0	0	0	0	0
Bacteroidota	Bacteroidaceae	Bacteroides	Otu00314	0	0	0	0	0	0	0	0	0	2.72799e-05	0	0	0	0	0	0	0	0	6.02555e-05	6.58415e-05	3.47874e-05	0	0	2.09521e-05	0	0	0	0	0	0
Firmicutes	Lachnospiraceae	Lachnospiraceae_unclassified	Otu00233	4.1542e-05	4.11997e-05	0	0	0.000126201	5.91891e-05	0	0.000120034	0	0	2.85837e-05	2.22e-05	0	0.000144631	0	5.83431e-05	6.89881e-05	2.392e-05	0	0.000197524	0	3.31181e-05	0	4.19041e-05	0	2.3456e-05	0	0	0	2.51636e-05
Firmicutes	Lachnospiraceae	Lachnospiraceae_unclassified	Otu00237	0	0	0	0	0	2.95946e-05	0.000217108	0.000120034	0	0	0	2.22e-05	9.43797e-05	7.23153e-05	0	0	0	2.392e-05	3.01277e-05	6.58415e-05	0	6.62361e-05	0	0.000146664	0.000559128	4.6912e-05	0	2.16797e-05	0	2.51636e-05
Firmicutes	Lachnospiraceae	Lachnospiraceae_unclassified	Otu00349	0	0	0	2.57546e-05	1.57751e-05	8.87837e-05	0	0	0	2.72799e-05	2.85837e-05	0.0001554	0	0	2.45513e-05	0	1.7247e-05	0.00064584	0	0	0	3.31181e-05	0	0.00010476	0	0	0	0	0.000190454	2.51636e-05
Firmicutes	Peptococcaceae	uncultured	Otu00313	0	8.23995e-05	0	0	0	0.000118378	0	0	0	0	0	0	0	0	0	0	0	0	0	0	0	0	0	0	0	0	0	0	0	0
Firmicutes	Ruminococcaceae	Ruminococcaceae_unclassified	Otu00325	0	0	0	0	0	0	0	0	0	0	0	0	0	0	0	2.91715e-05	0	0	0	0	0	0	0	0	0	0	0	0	0	0
Bacteroidota	Bacteroidales_unclassified	Bacteroidales_unclassified	Otu00330	0	0	0	0	0	0	0	0	0	0	0	0	0	0	0	0	0	0	0	0	0	0	0	0	0	0	0	0	0	0
Bacteroidota	Tannerellaceae	Parabacteroides	Otu00470	0	0	0	0	0	0	0	0	0	0	0	0	0	0	0	0	0	0	0	0	0	0	0	0	0	0	0	0	0	0
Firmicutes	Ruminococcaceae	Ruminococcaceae_unclassified	Otu00584	0	0	0	0	0	0	0	0	0	0	0	0	0	0	0	0	0	0	0	0	0	0	0	0	0	0	0	0	0	0
Firmicutes	Lachnospiraceae	Lachnospira	Otu00146	0	0	0	0	1.57751e-05	0	0.000434216	0.000150042	0	0	0	0	0.00014157	7.23153e-05	0	0	0	0	0.000180766	6.58415e-05	0	0	0	0	0.000873637	9.3824e-05	0	0	0.000114273	0
Firmicutes	Lachnospiraceae	Lachnospiraceae_unclassified	Otu00209	0	0	0	0.000128773	0.000110426	0.000207162	0	0	0	5.45598e-05	8.5751e-05	0.000222	0	0	0	2.91715e-05	0.00017247	0.00014352	0	0	0	0.00016559	0.00027112	0.000251425	0	0	0	8.6719e-05	0.000266636	0.000226472
Firmicutes	Lachnospiraceae	Blautia	Otu00256	0	0	0	0.000257546	3.15502e-05	0.000414324	0	0	0	0.000681998	0	6.66001e-05	0	0	0	0.000291715	3.44941e-05	4.784e-05	0	0	0	0.000430535	0	0.000419041	0	0	0	0.000411915	0.000228545	0.000201309
Firmicutes	Lachnospiraceae	Anaerostipes	Otu00275	4.1542e-05	0	4.82567e-05	0	0	0	2.71385e-05	0	0	0	0	0	2.35949e-05	0	2.45513e-05	0	0	0	0	0	0	0	5.42241e-05	0	3.49455e-05	0	0	0	0	0
Actinobacteriota	Atopobiaceae	Olsenella	Otu00292	0	0	0.000241284	0.000283301	0	0	0	0	0.000178783	0.00010912	0	0	0	0	0.000147308	0.000262544	0	0	0	0	0.000208725	0.000132472	0	0	0	0	0.000151086	0.000151758	0	0
Firmicutes	Ruminococcaceae	Subdoligranulum	Otu00387	0	4.11997e-05	0	0	1.57751e-05	2.95946e-05	2.71385e-05	0	0	0	0	6.66001e-05	2.35949e-05	4.82102e-05	0	2.91715e-05	3.44941e-05	0.000598	3.01277e-05	0	0	6.62361e-05	0	8.38082e-05	3.49455e-05	0	0	2.16797e-05	0	2.51636e-05
Bacteroidota	Prevotellaceae	Prevotellaceae_NK3B31_group	Otu00168	0	0	0	0	0	0	0	0	0	0	0	0	0	0	0	0	0	0	0	0	0.000765324	3.31181e-05	0	0	0	0	9.44287e-05	4.33595e-05	0	0
Firmicutes	Oscillospiraceae	Colidextribacter	Otu00247	0.000290794	0	0	0	0	0	0.000244247	3.00084e-05	0	0	2.85837e-05	6.66001e-05	0.000165164	2.41051e-05	0	0	0	2.392e-05	0.000150639	0.000131683	0	0	0	0	0.000244618	0	0	0	0.000228545	0
Firmicutes	Christensenellaceae	Christensenella	Otu00276	0	0	0	5.15092e-05	0	8.87837e-05	0	3.00084e-05	0	0.00010912	0	0	0	0	0	5.83431e-05	0	4.784e-05	0	6.58415e-05	0	9.93542e-05	0	2.09521e-05	0	4.6912e-05	0	0.000130078	0	0.000125818
Firmicutes	Lachnospiraceae	Lachnospiraceae_unclassified	Otu00504	0	0	0	0	0	0	0	3.00084e-05	0	0	0	0	0	2.41051e-05	0	0	0	0	0	0	0	0	0	0	0	0	0	0	0	0
Firmicutes	Lachnospiraceae	Lachnospira	Otu00197	0	0	0	0	0.000205076	0.000177567	0	0	0	0	5.71674e-05	0	0	0	0	0	3.44941e-05	2.392e-05	0	0	0	0	0.000325344	0.000314281	0	0	0	0	0.000380909	0.000176145
Bacteroidota	Tannerellaceae	Parabacteroides	Otu00392	0	0	0	0	0	0	0	0	0	0	0	0	0	0	0	0	0	0	0	0	0	0	0	0	0	0	0	0	0	0
Firmicutes	Ruminococcaceae	Ruminococcaceae_unclassified	Otu00620	0	0	0	0	0	0	0	0	0	0	0	0	0	0	0	0	0	0	0	0	0	0	0	0	0	0	0	0	0	0
Actinobacteriota	Dermacoccaceae	Dermacoccus	Otu00106	0	0	0	0	6.31004e-05	2.95946e-05	0	0	0	0	0.000228669	0.000444	0	0	0	0	0.000189717	0.0001196	0	0	0	0	0.000108448	0.000146664	0	0	0	0	0.000152364	0.000251636
Firmicutes	Brevibacillaceae	Brevibacillus	Otu00114	0.000166168	4.11997e-05	7.23851e-05	5.15092e-05	4.73253e-05	5.91891e-05	8.14155e-05	3.00084e-05	8.93915e-05	2.72799e-05	2.85837e-05	4.44e-05	2.35949e-05	4.82102e-05	0.000122757	0	0	2.392e-05	0	0	0	0	0	0	0	0	0	0	0	0
Bacteroidota	Marinifilaceae	Butyricimonas	Otu00240	0	4.11997e-05	0	0	0	0	0	0	0	0	0	0	0	2.41051e-05	0	0	0	0	0	6.58415e-05	0	0	0	2.09521e-05	0	0	0	2.16797e-05	0	2.51636e-05
Firmicutes	Lachnospiraceae	Lachnospiraceae_unclassified	Otu00249	4.1542e-05	0.000164799	2.41284e-05	0.000309055	1.57751e-05	8.87837e-05	8.14155e-05	6.00168e-05	4.46957e-05	5.45598e-05	0	0.000111	2.35949e-05	9.64204e-05	0	8.75146e-05	0	0	0	0	0	0.00016559	0	6.28562e-05	6.9891e-05	4.6912e-05	5.66572e-05	6.50392e-05	0	2.51636e-05
Bacteroidota	Bacteroidaceae	Bacteroides	Otu00337	0	0	0	0	0	0	0	0	0	0	0	0	0	0	0	0	0	0	0	0	0	0	0	0	0	0	0	0	0	0
Firmicutes	UCG-010	UCG-010_ge	Otu00344	0	0	0	5.15092e-05	0	0	0	0	0	2.72799e-05	0	6.66001e-05	0	0	0	8.75146e-05	0	2.392e-05	0	0	0	0	0	2.09521e-05	0	0	0	6.50392e-05	0	0
Bacteroidota	Bacteroidaceae	Bacteroides	Otu00358	0	0	0	0	0	0	0	0	0	0	0	0	0	0	0	0	0	0	0	0	0.000208725	0	0	0	0	0	0	0	0	0
Firmicutes	Oscillospiraceae	Colidextribacter	Otu00254	0	0	2.41284e-05	5.15092e-05	1.57751e-05	0	0	0	0	0	0	4.44e-05	0	2.41051e-05	0	2.91715e-05	0	4.784e-05	0	0.000197524	0	3.31181e-05	0	4.19041e-05	0	4.6912e-05	0	0	0	2.51636e-05
Firmicutes	Anaerovoracaceae	Family_XIII_AD3011_group	Otu00268	0	0	0	2.57546e-05	0	8.87837e-05	0	0	0	0.000190959	0	0.0003108	0	0	0	0.000175029	0	0.00016744	0	0	0	3.31181e-05	0	0.000230473	0	0	0	4.33595e-05	0	0.000176145
Firmicutes	Ruminococcaceae	Ruminococcaceae_unclassified	Otu00386	0	0	0	0	0	0	0	0	0	0	0	0	0	0	0	0	0	0	0	0	0	0	0	0	0	0	0	0	0	0
Bacteroidota	Bacteroidales_unclassified	Bacteroidales_unclassified	Otu00389	0	0	0	0	0	0	0	0	0	0	0	0	0	0	0	0	0	0	0	0	0	0	0	0	0	0	0	0	0	0
Firmicutes	Lachnospiraceae	Dorea	Otu00186	0	0	0	0	1.57751e-05	0.000414324	0	0	0	0	0.000114335	0.0001998	0	0	0	0	5.17411e-05	0.00026312	0	0	0	0	5.42241e-05	0.000419041	0	0	0	0	3.80909e-05	0.000251636
Firmicutes	Lachnospiraceae	Lachnospiraceae_unclassified	Otu00183	8.30841e-05	0	7.23851e-05	5.15092e-05	9.46507e-05	0.000266351	0.000298524	3.00084e-05	6.70436e-05	0	0.000171502	0.000111	0.00014157	2.41051e-05	7.3654e-05	2.91715e-05	5.17411e-05	0.00019136	0.000602555	6.58415e-05	6.95749e-05	6.62361e-05	0.000108448	0.000125712	0.000244618	2.3456e-05	3.77715e-05	6.50392e-05	0.000152364	0.000226472
Bacteroidota	Bacteroidaceae	Bacteroides	Otu00266	0	0	0	0	0	0	0	0	0	0	0	0	0	0	0	0	0	0	0	0	0	0	0	2.09521e-05	0	0	0	0	0	0
Bacteroidota	Bacteroidaceae	Bacteroides	Otu00283	0	0	0	2.57546e-05	0	2.95946e-05	0	0	0	0	0	0	0	0	0	0	0	0	0	0	0.000104362	0	0	0	0	0	0	0	0	0
Bacteroidota	Bacteroidaceae	Bacteroides	Otu00334	0	0	0	0	0	0	0	0	0	0	0	0	0	0	0	0	0	0	0	0	3.47874e-05	3.31181e-05	0	0	0	0	0	0	0	0
[truncated: 1,134 more rows]

## Sheet: Specific growth rate_Ileum
		Raw data: qPCR corrected with Flow cytometry data, log10(afu/mL)
[truncated: 601 more rows]
[truncated: 16 more columns]

## Sheet: Specific growth rate_PC
		Raw data: qPCR corrected with Flow cytometry data, log10(afu/mL)
[truncated: 601 more rows]
[truncated: 16 more columns]

[truncated: 1 more sheets: Specific growth rate_DC]
