# Supplementary material for: Candida species-specific colonization in the healthy and impaired human gastrointestinal tract as simulated using the Mucosal Ileum-SHIME® model
Source: FEMS Microbiol Ecol. 2024 Aug 21;100(9):fiae113. doi: 10.1093/femsec/fiae113 (PMC11350379; doi:10.1093/femsec/fiae113)
Supplement: fiae113_Supplemental_Files [file fiae113_supplemental_files.zip › Table S1_Supplementary Data.xlsx]

## Sheet: SI Table 1
Table S1. Proportional composition at the operational taxonomic unit (OTU) level (%) as determined via 16S rRNA gene-targeted Illumina sequencing in the ileum, proximal, and distal colon reactors of the M-ILE-SHIME® inoculated with either a bacteria consortium or the faecal sample of a donor. Samples were taken during the baseline period (days 28 and 35), after the first fungal inoculation during…
			Origin	Bacteria consortia										Donor 1																				Bacteria consortia										Donor 2
			Reactor	Ileum_1										Proximal Colon_1										Distal Colon_1										Ileum_2										Proximal Colon_2
phylum	familia	genus	Days	28	35	37	47	56	63	65	70	77	79	28	35	37	47	56	63	65	70	77	79	28	35	37	47	56	63	65	70	77	79	28	35	37	47	56	63	65	70	77	79	28	35	37	47	56	63
Firmicutes(100)	Streptococcaceae(100)	Streptococcus	Otu00001	0.692988	0.693212	0.69542	0.605795	0.751525	0.624815	0.263479	0.12077	0.00018768	0.00282176	0.28664	0.266175	0.324666	0.255574	0.17616	0.00533356	0.00137288	0.000715635	8.74572e-05	0.000272669	0.314972	0.399892	0.37428	0.271596	0.355382	0.00866785	0.00163052	0.00028618	5.71282e-05	9.57167e-05	0.710618	0.757221	0.717444	0.644032	0.70507	0.260622	0.138289	0.00994644	7.00035e-05	0.00134187	0.242562	0.217601	0.262429	0.224483	0.176468	0.00292211
Firmicutes(100)	Enterococcaceae(100)	Enterococcus	Otu00002	0.00232171	0.00107147	0.00124766	0.00518266	0.00882653	0.270099	0.534273	0.670964	0.977406	0.700559	0.000955467	0.000325662	0.000259544	0.000873705	0.00237629	0.00313992	0.00204637	0.0021469	0.216486	0.0986317	0.000823995	0.000390109	0.000120525	0.00046089	0.00152464	0.00179988	0.000988191	0.000968608	0.187209	0.115674	0.00184279	0.000693494	0.000533628	0.00393613	0.0108364	0.609544	0.705012	0.892502	0.765022	0.57553	0.000361925	0.000245827	9.82053e-05	0.000487024	0.0010576	0.00400792
Bacteroidota(100)	Bacteroidaceae(100)	Bacteroides	Otu00003	0	0	0	2.3034e-05	0	0.000351692	2.9495e-05	9.47957e-05	0	1.33733e-05	0.0136673	0.0166902	0.0135199	0.0626958	0.0124406	0.220891	0.497164	0.000974058	0.0291378	0.0196321	0.0125247	0.00195055	0.00573701	0.0192257	0.00129008	0.0744819	0.198379	0.00363228	0.0166529	0.00866236	6.35445e-05	1.87431e-05	0	1.86546e-05	0	0.000131644	0.000233879	0	0	0	0.0370612	0.0601605	0.0705851	0.12927	0.0178659	0.689203
Actinobacteriota(100)	Bifidobacteriaceae(100)	Bifidobacterium	Otu00004	0	0	0	0	4.16346e-05	7.03383e-05	2.9495e-05	4.73979e-05	0	0	0.260219	0.181692	0.326082	0.206797	0.219842	6.45189e-05	0	0	0	0	0.347396	0.32163	0.260335	0.22024	0.351817	0.00035524	9.88191e-05	0	0	0	0	0	0	0	0	0	0	0	0	0	0.482302	0.279482	0.436326	0.334064	0.498565	0.000191614
Firmicutes(100)	Ruminococcaceae(100)	Faecalibacterium	Otu00005	0	3.15139e-05	2.15114e-05	0.000161238	0	3.51692e-05	0	0	0	0	0.299809	0.345555	0.183026	0.270758	0.3396	0.00161297	0.000492164	0.00236557	0.10817	0.200164	0.0764667	0.039371	0.0822948	0.184949	0.0159735	0.000165779	0.00731261	0.0325364	0.0347625	0.136731	0	0	0	0	0	0	0	0	0	0	0.0349379	0.0609873	0.0434067	0.0755931	0.0867611	0
Firmicutes(100)	Lachnospiraceae(100)	Agathobacter	Otu00006	0	0	0	0.000737089	2.08173e-05	0	0	0	0	0	0.00739448	0.0191327	0.0069605	0.0073813	0.00947023	0	0	0	0	0	0.0125659	0.00972272	0.00809931	0.00691335	0.00262707	0	0	2.20138e-05	5.71282e-05	2.39292e-05	0	0	0	0	0	0	0	0	2.33345e-05	0	0.00154422	0.00219009	0.0018659	0.000452237	0.000377715	0
Bacteroidota(100)	Bacteroidaceae(100)	Bacteroides	Otu00007	0	0	0	2.3034e-05	0	3.51692e-05	0	0.000142194	0	0	0.000124626	0.000244247	0.000306734	0.000572427	6.9891e-05	0.0683255	0.152027	0.549607	0.338765	0.345496	0.000205999	0	9.64204e-05	0.000855939	2.3456e-05	0.0152279	0.0768319	0.536411	0.32863	0.377411	0	0	0	0	0	0	0	7.65111e-05	0	0	0.000603209	0.00062574	0.000515578	0.00135671	0.000302172	0.000303388
Firmicutes(100)	Veillonellaceae(100)	Veillonella	Otu00008	0.196635	0.218518	0.226106	0.316303	0.140371	0.00344658	0.00280203	0.00199071	1.44369e-05	0.000160479	0.00868229	0.0102041	0.003728	0.0174741	0.0163195	0.00058067	0	5.96362e-05	1.45762e-05	9.91522e-05	0.0115359	0.00387108	0.00366397	0.00697919	0.00731827	0.000213144	4.94096e-05	0	0	0	0.169346	0.162484	0.194927	0.276107	0.13785	0.0111239	0.0182426	0.000535578	0.0856609	0.102334	0.00702135	0.00536349	0.00289706	0.0117234	0.00385269	0.000351292
Firmicutes(100)	Enterococcaceae(99)	Enterococcus	Otu00009	0.0938516	0.0720093	0.0654807	0.0533008	0.0696963	0.0846873	0.0797251	0.10219	0.00199229	0.00528244	0.0405866	0.0279798	0.0212354	0.0173235	0.0285505	0.00105381	0.000569874	0.00031806	0.000378981	0.000718854	0.0267386	0.0131437	0.00908762	0.00954701	0.0141909	0.000734162	0.000247048	0.000110069	0.000171385	0.000215363	0.106628	0.0691433	0.074079	0.0579599	0.112525	0.0818496	0.0787504	0.0348508	0.00254346	0.00734728	0.00822777	0.00460366	0.00520488	0.00619217	0.00574127	0.000974036
Firmicutes(100)	Lachnospiraceae(100)	Lachnoclostridium	Otu00010	2.73142e-05	0	0	2.3034e-05	2.08173e-05	3.51692e-05	0	0	0	0	0.00170322	0.00515632	0.00209995	0.00138588	0.00227146	0.000279582	0.00209817	0.0689593	0.0530574	0.0106093	0.00366678	0.00615172	0.00860552	0.00309455	0.00220486	0.0380107	0.0140817	0.0321622	0.0914908	0.0351041	0	0	0	0	0	0	0	0	0	0	0.00301605	0.00860393	0.00257789	0.00709664	0.00151086	1.59678e-05
Bacteroidota(100)	Bacteroidaceae(100)	Bacteroides	Otu00011	0	0	0	0	0	0	0	0.000189591	1.44369e-05	2.67465e-05	0	0.000434216	0.000259544	0.00135575	0.000419346	0.00533356	0.00207227	0.00298181	0.00660302	0.00475931	0.000123599	6.00168e-05	2.41051e-05	0.000329207	2.3456e-05	7.1048e-05	0.00276694	0.00455686	0.0113114	0.00373295	0	0	0	0	0	3.2911e-05	3.34113e-05	0.000114767	0	0	0.000265412	0.000290522	0	3.47874e-05	0	0
Proteobacteria(100)	Enterobacteriaceae(100)	Escherichia-Shigella	Otu00012	0	0	0	0	0	0	2.9495e-05	0	0	0	0	0	0	0	0	0.00584971	0.00875534	0.000715635	0.000670505	0.00116504	4.11997e-05	3.00084e-05	0	0	4.6912e-05	0.00814683	0.00859726	0.00209131	0.000942615	0.000909308	0	0	0	0	0	0	0	0	0	0	4.82567e-05	4.46957e-05	2.45513e-05	0	0	0.176875
Bacteroidota(100)	Prevotellaceae(100)	Prevotella	Otu00013	0	0	0	4.60681e-05	2.08173e-05	0	0	0	0	0	0	0	0	0	0	0	0	0	0	0	0	0	0	0	0	0	0	0	0	0	0	0	0	0	0	0	0	0	0	0	0.0173242	0.154871	0.0377599	0.0369443	0.0536544	0
Actinobacteriota(100)	Bifidobacteriaceae(100)	Bifidobacterium	Otu00014	0	0	2.15114e-05	0.000184272	0	0	0	0	0	0	0.00689598	0.0119681	0.0281723	0.0133767	0.0169136	8.60252e-05	2.59034e-05	0	1.45762e-05	0	0.0123599	0.0274577	0.0238399	0.0142876	0.0186475	4.73653e-05	0	0	0	0	0	0	0	0	2.41885e-05	3.2911e-05	0	0	0	0	0.0134154	0.00757593	0.00660431	0.0136019	0.0108971	0
Firmicutes(100)	Bacillaceae(100)	Bacillus	Otu00015	0.000901368	0.00119753	2.15114e-05	0.000391579	0.000166538	0.00692833	0.111698	0.0925206	0.000433107	0.00156467	0.00282486	0.00192683	0.000519088	3.01277e-05	0.000524182	0.00017205	0.000103614	0.000218666	4.37286e-05	0.000148728	0.00168919	0.000540151	0.000433892	0	9.3824e-05	0	0	0	0	0	0.000889623	0.000262403	0.000114349	0.000261165	9.67539e-05	0.0149087	0.0275309	0.0542081	7.00035e-05	6.59935e-05	0.00125467	0.00073748	0.000441924	0	7.5543e-05	6.38712e-05
Firmicutes(100)	Ruminococcaceae(100)	Subdoligranulum	Otu00016	0	0	0	2.3034e-05	0	0	0	0	0	0	0	0	0	0	0	0	0	0	0	0	0	0	2.41051e-05	0	0	0	9.88191e-05	0	2.85641e-05	2.39292e-05	0	0	0	0	0	0	0	0	0	0	0.000506696	0.000335218	0.000392821	0.000591387	0.000453258	0.00507776
Firmicutes(100)	Ruminococcaceae(100)	Subdoligranulum	Otu00017	0	0	2.15114e-05	0	0	0	0	4.73979e-05	0	0	0	0	0	0	0	0	0	0	1.45762e-05	0	0	0	0	0	0	0	0	0	0	0	6.35445e-05	0	0	0	0	0	0	3.82555e-05	0	0	0.00388467	0.00198896	0.0037318	0.00441801	0.00336166	0
Bacteroidota(100)	Bacteroidaceae(100)	Bacteroides	Otu00018	0	0	0	0	0	0	0	4.73979e-05	0	0	0.000373878	0.000787017	0.000637063	0.0103639	0.00188706	0.193342	0.0671675	0.00166981	0.00138474	0.000867582	0	0	0.000120525	0.00204109	0	0.114577	0.119769	0.00616387	0.00314205	0.00193826	0	0	0	0	0	0	0	0	0	0	7.23851e-05	0	2.45513e-05	0.000104362	1.88857e-05	0.000351292
Firmicutes(100)	Erysipelotrichaceae(100)	Erysipelotrichaceae_ge	Otu00019	0	0	0	0	0	3.51692e-05	0	0	0	0	0.000124626	5.4277e-05	0	3.01277e-05	0.000209673	0.277818	0.0994431	0.00820992	5.83048e-05	0.000148728	0.000205999	3.00084e-05	4.82102e-05	0	0.000140736	0.285044	0.188053	0.0209792	0.00177097	0.00153147	0	0	0	0	0	0	0	3.82555e-05	0	0	0.000193027	0	0	0	0	1.59678e-05
Bacteroidota(100)	Bacteroidaceae(100)	Bacteroides	Otu00020	0	0	0	0	0	0	0	0	0	0	0.00112164	0.0014112	0.000896607	0.00476018	0.00167738	0.00309691	0.000958425	0.0112116	0.0203484	0.0187398	0.000329598	6.00168e-05	7.23153e-05	0.00204109	9.3824e-05	0.0111072	0.00158111	0.0117774	0.0299352	0.0137832	0	0	0	0	0	0	6.68226e-05	0	0	0	0.00120642	0.000424609	0.000638334	0.00455716	0.000566572	0.00386421
Firmicutes(100)	Lachnospiraceae(100)	Blautia	Otu00021	0	0	0	2.3034e-05	0	3.51692e-05	0	0	0	0	0.00623131	0.0111268	0.0046246	0.00656785	0.00768801	0.0251624	0.0175366	0.0719809	0.00736098	0.0134103	0.0311882	0.0360401	0.0366639	0.0210034	0.0183191	0.00601539	0.0106231	0.0300489	0.00894056	0.0124671	0	0	0	0	0	0	0	0	0	0	0.0132223	0.00889445	0.00665341	0.00173937	0.00776204	0
Firmicutes(100)	Lachnospiraceae(100)	Fusicatenibacter	Otu00022	0	0	0	2.3034e-05	0	3.51692e-05	0	0	0	0	0.00436191	0.0101769	0.00401114	0.00349482	0.0136287	0.076799	0.0644994	0.0623596	0.0493113	0.090179	0.0126895	0.0193254	0.0263228	0.0152094	0.02294	0.0474127	0.0594397	0.0314798	0.0206804	0.040536	0	0	0	0	0	0	0	0	0	0	0.000265412	0.000536349	0.000270065	0.000243512	0.000169972	1.59678e-05
Firmicutes(100)	Clostridiaceae(100)	Clostridium_sensu_stricto_1	Otu00023	0.00475267	0.00576705	0.00363542	0.00566637	0.00934696	0.00112541	0.000206465	0.000426581	0.0195331	0.28897	4.1542e-05	0	0	0	3.49455e-05	0	0	0	7.2881e-05	2.47881e-05	0	0	0	0	0	2.36827e-05	4.94096e-05	0	0	0	0.00324077	0.00228666	0.00407844	0.0066597	0.00597455	0.00161264	0.0017708	0.000267789	0.060553	0.051255	0	0	0	0	0	3.19356e-05
Bacteroidota(100)	Bacteroidaceae(100)	Bacteroides	Otu00024	0	0	0	0	0	3.51692e-05	0	4.73979e-05	0	1.33733e-05	0	0.00108554	0.000990987	0.00247047	0.0011532	0.00152695	0.00103614	0.10321	0.0621675	0.064325	0.00119479	3.00084e-05	0.000337471	0.00204109	0.000258016	0.00044997	0.000197638	0.101594	0.0622983	0.0731275	0	0	0	0	0	0	0	0	0	0	0	2.23479e-05	0	0	0	0.000255485
Firmicutes(100)	Acidaminococcaceae(100)	Phascolarctobacterium	Otu00025	2.73142e-05	0	0	0	0	0	0	0	0	0	0.00041542	0.000352801	0.000117975	0	0.000314509	0	2.59034e-05	0.0512871	0.0199111	0.04737	0.00177159	0.000300084	0.000674943	0.000263366	0.000258016	0.0553464	0.0263353	0.0224101	0.0311349	0.0188323	0	0	0	0	0	3.2911e-05	0	0	0	0	0.00347448	0.001028	0.000270065	0.000382662	0.000226629	0
Bacteroidota(100)	Tannerellaceae(100)	Parabacteroides	Otu00026	0	0	0	0	0	0.000175846	0	0	0	0	0	0	0	0	3.49455e-05	0.000215063	0.00015542	0.00101382	0.000247795	7.43642e-05	0.00321358	0.000150042	0.00106062	0.0038188	0.000680224	0.011344	0.0145264	0.0212433	0.0212231	0.01553	0	0	0	0	0	0	0	0	0	0	0.00180963	0.000826871	0.000613783	0.000765324	0.00181303	0.0848689
Firmicutes(100)	Lachnospiraceae(100)	Lachnoclostridium	Otu00027	0	0	0	2.3034e-05	0	0	0	0	0	0	0.00178631	0.00341945	0.00134491	0.00355507	0.00380906	0.052927	0.0394768	0.0332571	0.00724437	0.0081057	0.00230719	0.00138039	0.00216946	0.00421385	0.00166538	0.0144701	0.0131429	0.0171047	0.00571282	0.00653266	0	0	0	1.86546e-05	0	0	0	0	0	0	0.00180963	0.0063021	0.00206231	0.00121756	0.00402266	0.0083352
Actinobacteriota(100)	Bifidobacteriaceae(100)	Bifidobacterium	Otu00028	0.00101063	0.00409681	0.00350636	0.0085917	0.0169661	0.00246184	0.0012093	0.00170632	1.44369e-05	5.34931e-05	0.00465271	0.0106926	0.0181681	0.00882743	0.0167039	4.30126e-05	5.18068e-05	0	0	0	0.00494397	0.0130837	0.0120043	0.0100079	0.0177093	0.000213144	0	0	0	0	0.00146152	0.0023054	0.00257285	0.00488751	0.0196894	0.00250123	0.00327431	0.000382555	0	0.000131987	0.0011099	0.00301696	0.00530309	0.00674877	0.00798867	4.79034e-05
Bacteroidota(100)	Bacteroidaceae(100)	Bacteroides	Otu00029	0	0	0	0	0	3.51692e-05	0	0	0	0	0.00589897	0.00740881	0.00410552	0.00680887	0.00181717	0.0313132	0.0112162	0.00405526	0.000787115	0.00064449	0.000494397	9.00252e-05	0.000433892	0.00612326	0.000422208	0.0175488	0.0187756	0.00178312	0.0129967	0.0274707	0	0	0	0	0	0	0	0	0	0	0.00118229	0.00093861	0.000785642	0.00163501	0.000642115	0.00190017
Firmicutes(100)	Ruminococcaceae(100)	UBA1819	Otu00030	0	0	0	0	0	0	0	0	0	0	0.000124626	5.4277e-05	9.43797e-05	6.02555e-05	0	0	0	0	0	4.95761e-05	0.000617996	0.000360101	0.000506207	0.00046089	0.000304928	0.0021788	0.00163052	0.000396249	0.00599846	0.00318258	0	0	0	0	0	0	0	0	0	0	0	0	0	0	0	0
Bacteroidota(100)	Tannerellaceae(100)	Parabacteroides	Otu00031	0	0	0	0	0	7.03383e-05	0	0	0	0	0	0	0	0	0	0	0	1.98787e-05	8.74572e-05	2.47881e-05	0	0	0	0.000724256	0.000140736	0.131699	0.0612678	0.0200326	0.0135679	0.00875808	0	0	0	0	0	0	0	0	0	0	0	0	0	0	0	0
Firmicutes(100)	Lachnospiraceae(100)	Lachnospiraceae_unclassified	Otu00032	0	0	0	0	0	0	0	0	0	0	0	0	2.35949e-05	0	0	0	0	0	0	0	0	0	2.41051e-05	0	0	0	0	0	0	0.000885379	0	0	0	0	0	0	0	0	0	0	0	0	0	0	0	0
Firmicutes(100)	Erysipelatoclostridiaceae(100)	Erysipelatoclostridium	Otu00033	0	0	0	0	0	0	0	0	0	0	0	0	0	3.01277e-05	0	0	0	0	0	0	0	0	0	0	0	0	0	0	0	0	0	0	0	0.00143641	0.00486188	0.00625309	0.00420982	0.00168324	0.0857076	0.261268	0	0	0	6.95749e-05	0.000377715	0.000111775
Firmicutes(100)	Lachnospiraceae(100)	Eisenbergiella	Otu00034	0	0	0	0	0	0	0	0	0	0	0.000332336	0.000488493	0.000306734	0.00244035	0.00213167	2.15063e-05	0	0	0	0	0.0114123	0.0118833	0.0111125	0.0121807	0.00724791	0	0	0	0	0	0	0	0	0	0	0	0	0	0	0	0	0	0	3.47874e-05	0	0
Firmicutes(100)	Eubacteriaceae(100)	Eubacterium	Otu00035	0	0	0	0	0	0.000105507	0	4.73979e-05	0	0	0.000872383	0.000678463	0.000401114	0.00114485	0.00157255	0.001699	0.00015542	7.9515e-05	0.000947453	0.00168559	0.00362558	0.00516145	0.00470049	0.00151435	0.00119626	0.00835998	0.00163052	6.60415e-05	0.0140535	0.011486	0	0	0	0	0	0	0	0	0	0	0	0	0	3.47874e-05	0	4.79034e-05
Firmicutes(100)	Lachnospiraceae(100)	Lachnoclostridium	Otu00036	0	0	0	0	0	3.51692e-05	0	0	0	0	0.00274177	0.00268671	0.000637063	0.00361533	0.00419346	0.000107532	5.18068e-05	0	0.0003061	0.00111546	0.00527357	0.00348097	0.00431481	0.00895444	0.00326039	0.0256483	0.0243589	0.00792498	0.00791225	0.00653266	0	0	0	0	0	0	0	0	0	0	0	0	2.45513e-05	0	0	0
Actinobacteriota(100)	Coriobacteriaceae(100)	Collinsella	Otu00037	0	0	0	0	0	0	0	0	0	0	0	0	0	0	0	0	0	0	0	0	0	0	0	0	0	0	0	0	0	0	0	0	0	0	0	0	0	0	0	0	0.0113403	0.00813462	0.0222189	0.0334655	0.0166195	4.79034e-05
Bacteroidota(100)	Bacteroidaceae(100)	Bacteroides	Otu00038	0	0	0	0	0	0	0	0	0	0	8.30841e-05	0.000379939	0.000165164	0.00123524	0.0003844	2.15063e-05	0	0	0	0	8.23995e-05	6.00168e-05	2.41051e-05	0.000592573	0	0	0	0	0	0	0	0	0	0	0	0	0	0	0	0	0.000168899	0.00073748	0.00073654	0.00180895	0.0002644	0.00153291
Firmicutes(100)	Lachnospiraceae(100)	Lachnoclostridium	Otu00039	0	0	0	0	0	0	0	0	0	0	0.00195248	0.00336518	0.00103818	0.00219933	0.00433324	2.15063e-05	0	0	0.0314117	0.0114273	0.000823995	0.000390109	0.000313366	0.000329207	0.000258016	0	0	0	0.00311349	0.00224934	0	0	0	0	0	0	0	0	0	0	0.0448788	0.096431	0.0226854	0.0145064	0.0253824	0
Firmicutes(100)	Lachnospiraceae(100)	Anaerostipes	Otu00040	0	0	0	0	0	0	0	0	0	1.33733e-05	0.00174477	0.00385367	0.00151008	0.000783321	0.00181717	0.000236569	0.00238311	0.00212703	0.0366591	0.0509395	0.00127719	0.00219061	0.00262746	0.00105346	0.000375296	4.73653e-05	0.000296457	0.000264166	0.0117684	0.0100742	0	0	0	0	0	0	0	0	0	0	0.000554952	0.000849219	0.000343719	0.000765324	0.00156752	0
Firmicutes(100)	Lachnospiraceae(100)	Blautia	Otu00041	0	0	0	2.3034e-05	0	0	0	0	0	0	8.30841e-05	0.000325662	7.07848e-05	0.000210894	0.000174727	0	0	0	0	0	0.000453197	0.000420118	0.000530312	0.00118515	0.00035184	0	0	0	0	0	0	0	0	0	0	0	0	0	0	0	0.00014477	0.000156435	9.82053e-05	0	3.77715e-05	0
Actinobacteriota(100)	Bifidobacteriaceae(100)	Bifidobacterium	Otu00042	0	0	0	0	0	0	0	0	0	0	0.00137089	0.00143834	0.00634703	0.00364546	0.00363433	0	0	0	0	0	0.00222479	0.00258072	0.00301314	0.00645246	0.00842071	0	0	0	0	0	0	0	0	0	0	0	0	0	0	0	0.0116057	0.010727	0.0137733	0.0214639	0.0149197	3.19356e-05
Firmicutes(100)	Lachnospiraceae(100)	Coprococcus	Otu00043	0	0	0	2.3034e-05	0	0	0	0	0	0	0	0	0	3.01277e-05	0	0	0	0	0	0	0.000411997	0.000330092	0.000674943	0.000263366	0.000656768	2.36827e-05	0	0	0	0	0	0	0	0	0	0	0	0	0	0	0.000120642	8.93915e-05	2.45513e-05	0	5.66572e-05	0
Actinobacteriota(100)	Bifidobacteriaceae(100)	Bifidobacterium	Otu00044	0	0	2.15114e-05	0	0	0	2.9495e-05	0	0	0	0.00162014	0.00656752	0.0170591	0.0296758	0.0453243	4.30126e-05	2.59034e-05	0	0	0	0.00358438	0.00591166	0.00817163	0.0226495	0.0637065	0.000521018	0	0	0	0	0	0	0	0	0	0	0	0	0	0	2.41284e-05	0	7.3654e-05	0	5.66572e-05	0
Firmicutes(100)	Veillonellaceae(100)	Dialister	Otu00045	0	0	0	0	0	0	0	0	0	0	0	0	0	0	0	0	0	0	0	0	0	0	0	0	0	0	0	0	0	0	0	0	1.90581e-05	0	0	0	0	0	0	0	0.000120642	0.00855923	0.012693	0.0168371	0.00902738	7.9839e-05
Firmicutes(100)	Ruminococcaceae(100)	Ruminococcus	Otu00046	0	0	0	0	0	0	0	0	0	0	0.00577434	0.00765306	0.00217073	0.00617619	0.00649986	2.15063e-05	0	0	0	0	0.00366678	0.00243068	0.00467639	0.00408217	0.00462083	0	0	0	0	0	0	0	0	0	0	0	0	0	0	0	0.0129811	0.00623505	0.0073654	0.00201767	0.00985836	0
Firmicutes(100)	Lachnospiraceae(100)	Marvinbryantia	Otu00047	0	0	0	0	0	0	0	0	0	0	0	0	0	0	0	0	0	0	1.45762e-05	0	0	0	0	0.000131683	0	0.0874364	0.113	0.0426628	0.00448456	0.000167504	0	0	0	0	0	0	0	0	0	0	0	0	0	0	0	1.59678e-05
Bacteroidota(100)	Tannerellaceae(100)	Parabacteroides	Otu00048	0	0	0	0	0	3.51692e-05	0	0	0	0	0.000913925	0.000705601	0.000448304	0.00120511	0.000978474	0	0	0	0	0	0.00350198	0.000870244	0.00161504	0.00664999	0.00246288	2.36827e-05	0	0	0	0	0	0	0	0	0	0	0	0	0	0	0.000337797	0.0015867	0.00130122	0.00184373	0.000396601	0
Desulfobacterota(100)	Desulfovibrionaceae(100)	Bilophila	Otu00049	0	0	0	0	0	0	0	0	0	0	0	0	2.35949e-05	0	3.49455e-05	0	0	0	0	0	0.00238958	0.00150042	0.00156683	0.00585989	0.000398752	2.36827e-05	0	0	0	0	0	0	0	0	0	0	0	0	0	0	0.00279889	0.00359801	0.00228327	0.000765324	0.00088763	0.000159678
Bacteroidota(100)	Bacteroidaceae(100)	Bacteroides	Otu00050	0	0	0	0	0	0	0	0	0	0	8.30841e-05	0.000814155	0.000660658	0.00213907	0.00195695	2.15063e-05	0	0	0	0	0.000576796	9.00252e-05	0.000337471	0.00197524	0.00035184	2.36827e-05	0.000148229	0.000858539	0.000942615	0.00117253	0	0	0	0	0	0	0	0	0	0	0.000675594	0.000446957	0.000417373	0.00253948	0.000434372	0.00317759
Firmicutes(100)	Lachnospiraceae(100)	Lachnospiraceae_unclassified	Otu00051	0	0	0	0	0	0	0	0	0	0	0.00112164	0.00160117	0.00127413	0.000903832	0.0053816	0	0	0	0	0	0.000865194	0.00153043	0.00241051	0.00302871	0.0023456	2.36827e-05	0	0	0	0	0	0	0	0	0	0	0	0	0	0	0	0	0	0	0	0
Firmicutes(100)	Selenomonadaceae(100)	Selenomonas	Otu00052	0	0	0	0	0	0	0	0	0	0	0	0	0	0	0	0	0	0	0	0	0	0	0	0	0	0	0	0	0	0	0	0	0	0	0	0	0	0	0	0	0.00135119	0.000424609	0.00036827	0.00473109	0.00298395	3.19356e-05
Firmicutes(100)	Lachnospiraceae(100)	Tyzzerella	Otu00053	0	0	0	0	0	0	0	0	0	0	0.00199402	0.00537343	0.00302015	0.00536274	0.00674448	0	2.59034e-05	0	0	0	0.0102175	0.00582163	0.0152103	0.014946	0.0113762	0	0	0	0	0	0	0	0	0	0	0	0	0	0	0	0.00687658	0.00735245	0.00326533	0.00688791	0.0134466	0
Firmicutes(100)	Lactobacillaceae(100)	Pediococcus	Otu00054	0	0	0	0	0	0	0	0	0	0	0	2.71385e-05	0	0	0	0	0	0	0	0	0	0	0	0	0	0	0	0	0	0	0	0	0	0	0	0	0	0	0	0	0	0	0	0	0	0
Firmicutes(100)	Lactobacillaceae(100)	Lactobacillus	Otu00055	0.00032777	0.000252111	0.00015058	0.00011517	0.000270625	0.000668214	0.00106182	0.00137454	1.44369e-05	2.67465e-05	0.00108009	0.000705601	0.000731443	0.000331405	0.000104836	0.000107532	2.59034e-05	0	0	0	0.000823995	0.000720202	0.000626733	0.000263366	4.6912e-05	2.36827e-05	4.94096e-05	0	0	2.39292e-05	0.000444812	0.000112459	7.62326e-05	9.32731e-05	7.25654e-05	0.00134935	0.00143669	0.000612089	0	4.39957e-05	0.00328146	0.0015867	0.00103116	0.000626174	0.000453258	9.58069e-05
Actinobacteriota(100)	Bifidobacteriaceae(100)	Bifidobacterium	Otu00056	0	0	0	0	0	0	0	0	0	0	0.00390495	0.00415219	0.00405833	0.00219933	0.00366928	0	0	0	0	0	0.00296638	0.00471132	0.0033265	0.00184356	0.00204067	0	4.94096e-05	0	0	0	0	0	0	0	0	0	0	0	0	0	0.00106165	0.000804523	0.000810194	0.000660962	0.000491029	1.59678e-05
Firmicutes(100)	Lachnospiraceae(100)	Blautia	Otu00057	0	0	0	0	0	0	0	0	0	0	8.30841e-05	0.000325662	0.000117975	0.000180766	0.000209673	0.000795733	0.00761559	0.0115495	0.000262372	0.000223093	0.000576796	0.00120034	0.00161504	0.00092178	0.00093824	0.00044997	0.00355749	0.0237529	0.00671256	0.00485762	0	0	0	0	0	0	0	0	0	0	4.82567e-05	6.70436e-05	0	0	0	0
Proteobacteria(100)	Sutterellaceae(100)	Parasutterella	Otu00058	0	0	0	0	0	0	0	0	0	0	0	0	0	0	0	0	0	0	0	0	0.00271918	0.000150042	0.00161504	0.00158019	0.000750592	0	0	0	0	0.00122039	0	0	0	0	0	0	0	0	0	0	0	0	0	0	0	0
Firmicutes(100)	Selenomonadaceae(100)	Selenomonas	Otu00059	0	0	0	0	0	0	0	0	0	0	0.000498504	0.000407078	9.43797e-05	0.00144613	0.00146771	2.15063e-05	0	0	0	0	4.11997e-05	3.00084e-05	7.23153e-05	6.58415e-05	2.3456e-05	0	0	0	0	0	0	0	0	0	0	0	0	0	0	0	0	0	0	0	0	0
Firmicutes(100)	Ruminococcaceae(100)	Ruminococcaceae_unclassified	Otu00060	0	0	0	0	0	0	0	0	0	0	0	0	0	0	0	0	0	0	0	0	0	0	0	0	0	0	0	0	0	0	0	0	0	0	0	0	0	0	0	0	0	0	0	0	0	0
Proteobacteria(100)	Sphingomonadaceae(100)	Sphingomonas	Otu00061	0	6.30279e-05	2.15114e-05	2.3034e-05	0.00022899	0.00214532	0.002979	0.00488198	5.77476e-05	0.000280839	0	0.000379939	4.71898e-05	9.03832e-05	0.000978474	0.000150544	0	5.96362e-05	2.91524e-05	0.000247881	0	3.00084e-05	4.82102e-05	0	4.6912e-05	0	0	0	0	0	0	0	1.90581e-05	3.73093e-05	9.67539e-05	0.00618726	0.0175743	0.00363428	2.33345e-05	2.19978e-05	0	6.70436e-05	2.45513e-05	0.000173937	0.000169972	6.38712e-05
Proteobacteria(100)	uncultured(100)	uncultured_ge	Otu00062	0	0	0	0	0	0	0	0	0	0	0	0	0	0	0	0	0	0	0	0	0	0	2.41051e-05	0.000329207	0	2.36827e-05	4.94096e-05	0	0.0264503	0.024312	0	0	0	0	0	0	0	0	0	0	0	0	0	0	0	0
Verrucomicrobiota(100)	Akkermansiaceae(100)	Akkermansia	Otu00063	0	0	0	0	0	0	0	0	0	0	0	0	0	0	0	0	0	0	0	0	0.0145435	0.00909255	0.019959	0.0231104	0.0230338	0	0	0	0	0	0	0	0	0	0	0	0	0	0	0	0	0	0	0	0	0
Firmicutes(100)	Butyricicoccaceae(100)	Butyricicoccus	Otu00064	0	0	0	0	0	3.51692e-05	0	0	0	0	0	0	0	0	0	0	2.59034e-05	1.98787e-05	0	0	0	0	0	0	0	0	0	0	0	0	0	0	0	0	0	0	0	0	0	0	0.000434311	0.000178783	0.000245513	0.000173937	0.000283286	0.00517357
Firmicutes(100)	Lachnospiraceae(100)	Blautia	Otu00065	2.73142e-05	0	0	0	0	0	0	0	0	0	0.00240944	0.00480352	0.001864	3.01277e-05	0.000629019	2.15063e-05	0	0	0	0	0.00951714	0.0124535	0.0150175	0.00118515	0.00185302	0	0	0	0	0	0	0	0	0	0	0	0	0	0	0	0	0	0	0	0	0
Bacteroidota(100)	Bacteroidaceae(100)	Bacteroides	Otu00066	0	0	0	0	0	0	0	0	0	0	0	0	0	0	0	0	0	0	0	0	0.000494397	0.00018005	0.00120525	0.00546484	0.000187648	0.0114387	0.0127971	0.00129882	0.00351338	0.00423546	0	0	0	0	0	0	6.68226e-05	0	0	0	0	0	0	3.47874e-05	0	0
Firmicutes(100)	Veillonellaceae(100)	Anaeroglobus	Otu00067	0	0	0	0	0	0	0	0	0	0	0.000124626	0.000298524	4.71898e-05	0.000572427	0.000454291	4.30126e-05	0	0	0	0	4.11997e-05	6.00168e-05	2.41051e-05	6.58415e-05	0	0	0	0	0	0	0	0	0	0	0	0	0	0	0	0	0.00265412	0.00227948	0.00162039	0.0107493	0.000528801	0
Firmicutes(100)	Oscillospiraceae(100)	Flavonifractor	Otu00068	0	0	0	0	0	0	0	0	0	0	0	2.71385e-05	0	0	6.9891e-05	0.00208611	0.000492164	0.000357817	0	0	8.23995e-05	6.00168e-05	0.000120525	0.000395049	7.0368e-05	0.000260509	4.94096e-05	0.00123277	0.00108544	0.00107681	0	0	0	0	0	0	0	0	0	0	2.41284e-05	6.70436e-05	2.45513e-05	0	0	0
Firmicutes(100)	Lachnospiraceae(100)	Lachnospiraceae_unclassified	Otu00069	0	0	0	0	0	0	0	0	0	0	0.00232635	0.00160117	0.000731443	0.00138588	0.00324993	0.000236569	0.000103614	1.98787e-05	0	0	0.00527357	0.00471132	0.00525491	0.00342376	0.0015481	0.000189461	0.000148229	0	0	0	0	0	0	0	0	0	0	0	0	0	0	0	0	0	0	0
Firmicutes(100)	Erysipelotrichaceae(100)	Holdemanella	Otu00070	0	0	0	0	0	0	0	0	0	0	0	0	0	0	0	0	0	0	0	0	0	0	0	0	0	0	0	0	0	0	0	0	0	0	0	0	0	0	0	0	0.000965135	0.000290522	0.000810194	0.000104362	0.000849858	0
Bacteroidota(100)	Marinifilaceae(100)	Odoribacter	Otu00071	0	0	0	0	0	0	0	0	0	0	0	0	0	0	0	0	0	0	0	0	0.000247198	0.000270076	0.000530312	0.0158019	0.00046912	2.36827e-05	0	0	0	0	0	0	0	0	0	0	0	0	0	0	0	0	0	0	0	0
Firmicutes(100)	Streptococcaceae(100)	Streptococcus	Otu00073	0.00371473	0.0027102	0.00238776	0.00135901	0.000666153	0.00158261	0.000884851	0.000710968	0	1.33733e-05	0.00041542	0.000108554	0.000165164	0.000180766	0.000139782	2.15063e-05	0	0	0	0	0.000535597	0.000360101	0.000120525	6.58415e-05	7.0368e-05	0	0	0	0	0	0.00311368	0.00262403	0.00274437	0.00128717	0.000894974	0.00108606	0.000835282	0.000153022	0	0	0.000265412	0.000268174	0.000196411	0.0002783	9.44287e-05	4.79034e-05
Firmicutes(100)	Lachnospiraceae(100)	Lachnospiraceae_ND3007_group	Otu00074	0	0	0	0	0	3.51692e-05	0	0	0	0	0	0	0	0	0	0	0	0	0	0	0	0	0	0	0	0	0	0	0	0	0	0	0	0	0	0	0	0	0	0	0.00282302	0.00279348	0.00169404	0.00142629	0.0023796	0
Firmicutes(100)	Lachnospiraceae(100)	Lachnospiraceae_ge	Otu00075	0	0	0	0	0	0	0	0	0	0	0	0	0	0	0	0	0	0	0	0	0	0	0	0	0	0	0	0	0	0	0	0	0	0	0	0	0	0	0	0	0.00139945	0.000960958	0.000441924	0.000695749	0.00564684	0
Bacteroidota(100)	Bacteroidaceae(100)	Bacteroides	Otu00076	0	0	0	0	0	3.51692e-05	0	0	0	0	0	0	0	0	0	0	0	0	0	0	0	0	0	0	0	0	0	0	0	0	0	0	0	0	0	0	0	0	0	0	2.41284e-05	2.23479e-05	2.45513e-05	0.00013915	0	0.000415163
Firmicutes(100)	Oscillospiraceae(100)	UCG-002	Otu00077	0	0	0	0	0	0	0	0	0	0	0.000124626	5.4277e-05	0	0.000120511	0.000209673	0	0	0	0	0	0.00131839	0.00225063	0.00279619	0.00480643	0.00168883	0	0	0	0	0	0	0	0	0	0	0	0	0	0	0	0	0	0	0	0	0
Firmicutes(100)	Lachnospiraceae(100)	Hungatella	Otu00078	0	0	0	0	0	0	0	0	0	0	0.000872383	0.00113982	0.000424709	0.00105447	0.000244618	0	0	0	0	0	0.00399637	0.00234066	0.00231409	0.00474058	0.00119626	0	0	0	0	0	0	0	0	0	0	0	0	0	0	0	0	0	0	0	0	0
Firmicutes(100)	Lachnospiraceae(100)	Blautia	Otu00079	0	0	0	0	0	0	0	0	0	0	0	0	0	0	0	0	0	0	0	0	0	0	2.41051e-05	0	0	0	0	0	0	0	0	0	0	0	0	0	0	0	0	0	0.00164073	0.00129618	0.000613783	0.000347874	0.00100094	0
Bacteroidota(100)	Rikenellaceae(100)	Alistipes	Otu00080	0	0	0	0	0	0	0	0	0	0	0	0	0	3.01277e-05	0	0	0	0	0	0	4.11997e-05	0	2.41051e-05	0	0	0	0	0	0	0	0	0	0	0	0	0	0	0	0	0	0	0	0	0	0	0
Firmicutes(100)	Oscillospiraceae(100)	Oscillibacter	Otu00081	0	0	0	0	0	0	0	0	0	0	4.1542e-05	0.000162831	0	6.02555e-05	0.000139782	0	0	0	0	0	0.000782795	0.000480134	0.000506207	0.000395049	0.000328384	0.000284192	0.000197638	0.000330207	0.00077123	0.000263221	0	0	0	0	0	0	0	0	0	0	0	0	0	0	0	0
Firmicutes(100)	Lachnospiraceae(100)	Dorea	Otu00082	0	0	0	0	0	0	0	0	0	0	4.1542e-05	0.000217108	0	6.02555e-05	0.000524182	0	0	0	0	0	0.000247198	6.00168e-05	0.000120525	0.000197524	0.000140736	0	0	0	0	0	0	0	0	0	0	0	0	0	0	0	0.00123055	0.00232418	0.00132577	0	0.000453258	0
Firmicutes(100)	Lactobacillaceae(100)	Lactobacillus	Otu00083	0.000382399	3.15139e-05	4.30228e-05	6.91021e-05	0.000166538	0.000140677	0.000619396	0.000236989	0	1.33733e-05	0	0	0	0	0	0	0	0	0	0	0	0	0	0	0	0	0	0	0	0	0.000127089	0.000112459	5.71744e-05	1.86546e-05	9.67539e-05	0.00069113	0.000868694	7.65111e-05	0	0	0	0	0	0	0	0
Firmicutes(100)	Lachnospiraceae(100)	Agathobacter	Otu00084	0	0	0	0	0	0	0	0	0	0	4.1542e-05	0	2.35949e-05	0	0	0	0	0	0	0	0	0	0	0	0	0	0	0	0	0	0	0	0	0	0	0	0	0	0	0	0.00219568	0.00187722	0.00149763	0.00170458	0.00137866	0
Bacteroidota(100)	Rikenellaceae(100)	Alistipes	Otu00085	0	0	0	0	0	0	0	0	0	0	0	0	0	0	0	0	0	0	0	0	0	0	0	0	0	0.00113677	0.000296457	4.40276e-05	0.000114256	0.000167504	0	0	0	0	0	0	0	0	0	0	0	0	0	0	0	0
Actinobacteriota(100)	Bifidobacteriaceae(100)	Bifidobacterium	Otu00086	0	0	0	0	0	0	0	0	0	0	0.00423729	0.00203539	0.00271342	0.00114485	0.00069891	0	0	0	0	0	0.00313118	0.00360101	0.00325419	0.00138267	0.00164192	0	0	0	0	0	0	0	0	0	0	0	0	0	0	0	0.000916878	0.000603392	0.000859296	0.000521812	0.000358829	0
Bacteroidota(100)	Rikenellaceae(100)	Alistipes	Otu00087	0	0	0	0	0	0	0	0	0	0	0	0	0	0	0	0	0	0	0	0	0.000247198	6.00168e-05	0.000289261	0.000724256	7.0368e-05	0	0	0	0	0	0	0	0	0	0	0	0	0	0	0	0	0	0	0	0	0
Firmicutes(100)	Anaerovoracaceae(100)	Anaerovoracaceae_ge	Otu00088	0	0	0	0	0	0	0	0	0	0	0	2.71385e-05	0	6.02555e-05	0.000209673	0	0	0	1.45762e-05	0	0.000947594	3.00084e-05	0.000144631	0.000724256	0.000281472	0.00106572	0.000148229	8.80553e-05	0.000799794	0.00179469	0	0	0	0	0	0	0	0	0	0	0	0	0	0	0	0
Bacteroidota(100)	Bacteroidaceae(100)	Bacteroides	Otu00089	0	0	0	0	0	0	0	0	0	0	0	2.71385e-05	0.000117975	0.00027115	0	0.00195707	0.00512887	0	5.83048e-05	2.47881e-05	8.23995e-05	0	0	6.58415e-05	0	0.000568384	0.00128465	2.20138e-05	5.71282e-05	0	0	0	0	0	0	0	0	0	0	0	0	6.70436e-05	0.000122757	0.000660962	1.88857e-05	0.000463066
Firmicutes(100)	Lachnospiraceae(100)	Lachnospiraceae_ge	Otu00090	0	0	0	0	0	0	0	0	0	0	0.000789299	0.00124837	0.000755038	0.000482044	0.000314509	0	0	0	0	0	0.00160679	0.00111031	0.00154273	0.000592573	0.000187648	0	0	0	0	0	0	0	0	0	0	0	0	0	0	0	0	0	0	0	0	0
Firmicutes(100)	Lachnospiraceae(100)	Roseburia	Otu00091	0	0	0	0	0	0	0	0	0	0	0	0	0	6.02555e-05	6.9891e-05	0	0	0	0	0	4.11997e-05	0	7.23153e-05	0.000131683	0	0	0	0	0	0	0	0	0	0	0	0	0	0	0	0	2.41284e-05	0	0	0	0	0
Proteobacteria(100)	Enterobacteriaceae(99)	Enterobacteriaceae_unclassified	Otu00092	0	0	0	0	0	0	0	0	0	0	0	0	0	0	0	8.60252e-05	0.000129517	1.98787e-05	0	4.95761e-05	0	0	0	0	0	0	0	2.20138e-05	2.85641e-05	0	0	0	0	0	0	0	0	0	0	0	0	0	0	0	0	0.00172452
Firmicutes(100)	Lachnospiraceae(100)	Lachnoclostridium	Otu00093	0	0	0	0	0	0	0	0	0	0	0	0	0	0	0	0	0	0	0	0	8.23995e-05	0.000150042	0.000361576	0	0	0.000852575	0.00424922	0.0102364	0.0092262	0.00667624	0	0	0	0	0	0	0	0	0	0	0	0	0	0	0	0
Firmicutes(100)	Lachnospiraceae(100)	Lachnoclostridium	Otu00094	0	0	0	0	0	0	0	0	0	0	0	0	0	0	0	0	0	0	0	0	0.000741595	0.000360101	0.000506207	0.000197524	0.000281472	4.73653e-05	0	0	0.00285641	0.00272793	0	0	0	0	0	0	0	0	0	0	0	0	0	0	0	0
Proteobacteria(100)	Sutterellaceae(100)	Sutterella	Otu00095	0	0	0	0	0	0	0	0	0	0	0	0	0	0	0	0	0	0	0	0	0	0	0	0	0	0	0	0	0	0	0	0	0	0	0	0	0	0	0	0	0.00014477	0.000558697	0.000491026	0.000591387	0.000226629	0
Firmicutes(100)	Oscillospiraceae(100)	Intestinimonas	Otu00096	0	0	0	0	0	0	0	0	0	0	0	0	0	0	0	0	0	0	1.45762e-05	4.95761e-05	0	0.000120034	2.41051e-05	0.000131683	0	2.36827e-05	0.000296457	8.80553e-05	0.000742666	0.000382867	0	0	0	0	0	0	0	0	0	0	0	0	0	0	0	0
Firmicutes(100)	Lachnospiraceae(100)	Lachnospiraceae_UCG-004	Otu00097	0	0	0	0	0	0	0	0	0	0	0.000581589	0.00113982	0.000377519	0.000903832	0.000978474	2.15063e-05	0	0	0	0	0.00107119	0.000330092	0.000626733	0.00118515	0.000258016	2.36827e-05	0	0	0	0	0	0	0	0	0	0	0	0	0	0	0.000265412	0.000514001	0.000270065	0.000104362	7.5543e-05	0
Firmicutes(100)	Lachnospiraceae(100)	Coprococcus	Otu00098	0	0	0	0	0	0	0	0	0	0	0	0	0	0	0	0	0	0	0	0	0	0	0	0	0	0	0	0	0	0	0	0	0	0	0	0	0	0	0	0	0.00342623	0.00581045	0.00419828	0.000765324	0.00205855	0
Firmicutes(100)	Lachnospiraceae(100)	Lachnospiraceae_unclassified	Otu00099	0	0	0	0	0	0	0	0	0	0	0.00108009	0.00244247	0.00167524	0.0108159	0.0049972	2.15063e-05	0	0	0	0	0.00259558	0.00228064	0.00310956	0.00520147	0.0041048	0	0	0	0	0	0	0	0	0	0	0	0	0	0	0	0	0	0	0	0	0
Firmicutes(100)	Lachnospiraceae(100)	Lachnoclostridium	Otu00100	0	0	0	0	0	0	0	0	0	0	0.000124626	0.000108554	4.71898e-05	0.000361533	0.000139782	0	0	0	0	0	8.23995e-05	0.000300084	0.000265156	0.000855939	0.000422208	0	0	0	5.71282e-05	4.78583e-05	0	0	0	0	0	0	0	0	0	0	7.23851e-05	4.46957e-05	0	6.95749e-05	0	0
Firmicutes(100)	Oscillospiraceae(100)	NK4A214_group	Otu00101	0	0	0	0	0	0	0	0	0	0	0	0	0	0	0	0	0	0	0	0	0	0	0	0	0	0	0	0	0	0	0	0	0	0	0	0	0	0	0	0	0	0	0	0	0	0
Firmicutes(100)	Oscillospiraceae(100)	Oscillospiraceae_unclassified	Otu00102	0	0	0	0	0	0	0	0	0	0	0	2.71385e-05	0	0	0	0	0	0	0	0	4.11997e-05	3.00084e-05	0.000241051	0.000197524	0.00011728	0.00319716	0.00222343	0.000264166	8.56923e-05	0	0	0	0	0	0	0	0	0	0	0	0	0	0	0	0	0
Firmicutes(100)	Oscillospiraceae(100)	UCG-003	Otu00103	0	0	0	0	0	3.51692e-05	0	0	0	0	0	0	0	0	0	0	0	0	0	0	0	0	0	0	0	0	0	0	2.85641e-05	0	0	0	0	0	0	0	0	0	0	0	0	0	0	0	0	0
Firmicutes(100)	Selenomonadaceae(100)	Megamonas	Otu00104	0	0	0	0	0	0	0	0	0	0	0	0	0	0	0	0	0	0	0	0	0	0	0	0	0	0	0	0	0	0	0	0	0	0	0	0	0	0	0	0	0	0	0	0	0	0
Bacteroidota(100)	Bacteroidaceae(100)	Bacteroides	Otu00105	0	0	0	0	0	0	0	0	0	0	0	0	0	6.02555e-05	3.49455e-05	0.000903265	0.00132107	0.00337939	0.00252168	0.00247881	0	0	0	6.58415e-05	0	0.000284192	0.000642324	0.00471096	0.00271359	0.00268007	0	0	0	0	0	0	0	0	0	0	0	0	0	0	0	3.19356e-05
Actinobacteriota(100)	Dermacoccaceae(100)	Dermacoccus	Otu00106	0	0	0	0	0	0	0	0	0	0	0	0	0	0	0	0	0	0	0	0	0	0	0	0	0	0	0	0	0	0	0	0	0	0	0	0	0	0	0	0	0	0	0	0	0	0
Firmicutes(100)	Peptostreptococcaceae(100)	Romboutsia	Otu00107	0	0	0	0	0	0	0	0	0	0	0	0	0	0	0	0	0	0	0	0	0	0	0	0	0	0	0	0	0	0	0	0	0	0	0	0	0	0	0	0	0	0	0	0	0	0
Firmicutes(100)	Lachnospiraceae(100)	Lachnospiraceae_unclassified	Otu00108	0	0	0	0	0	0	0	0	0	0	0.000166168	0.000108554	0.000117975	0.000391661	0.000314509	0	0	0	0	0	0.000823995	0.000450126	0.000699048	0.00164604	0.000750592	2.36827e-05	0	6.60415e-05	0	2.39292e-05	0	0	0	0	0	0	0	0	0	0	0	0	0	0	0	0
Bacteroidota(100)	Bacteroidaceae(100)	Bacteroides	Otu00109	0	0	0	0	0	0	0	0	0	0	0	0	0	0	0	0.000430126	0.00163191	0.000298181	0.00109321	0.000173516	0	0	0	6.58415e-05	0	0	0.000148229	0.000726456	0.00014282	0.00126825	0	0	0	0	0	0	0	0	0	0	0	2.23479e-05	0	0	0	0
Desulfobacterota(100)	Desulfovibrionaceae(100)	Desulfovibrio	Otu00110	0	0	0	0	0	0	0	0	0	0	0	0	0	0	0	0	0	0	0	0	0	0	0	0	0	0	0	0	0	0	0	0	0	0	0	0	0	0	0	0	0	0	0	0	0	0
Bacteroidota(100)	Tannerellaceae(100)	Tannerellaceae_unclassified	Otu00112	0	0	0	0	0	0	0	0	0	0	0	0	0	0	0	0	0	0	0	0	0.000947594	0.000270076	0.000626733	0.0011193	0.000539488	2.36827e-05	0	0	0	0	0	0	0	0	0	0	0	0	0	0	0	0	0	0	0	0
Firmicutes(100)	Lachnospiraceae(100)	Lachnospiraceae_unclassified	Otu00113	0	0	0	0	0	0	0	0	0	0	0	0	0	3.01277e-05	0.00108331	2.15063e-05	0	0	0	0	0	0	0	0	0.00082096	0	0	0	0	0	0	0	0	0	0	0	0	0	0	0	2.41284e-05	0.000156435	2.45513e-05	3.47874e-05	5.66572e-05	0
Firmicutes(100)	Brevibacillaceae(100)	Brevibacillus	Otu00114	0	0	4.30228e-05	0	0	0	0	0	0	0	0.000166168	8.14155e-05	2.35949e-05	0	0	0	0	0	0	0	4.11997e-05	3.00084e-05	4.82102e-05	0	0	0	0	0	0	0	0	0	0	0	0	0	0	0	0	0	7.23851e-05	8.93915e-05	0.000122757	0	0	0
Firmicutes(100)	Lachnospiraceae(100)	Lachnospiraceae_unclassified	Otu00115	0	0	0	0	0	0	0	0	0	0	0	0	0	0	0	0	0	0	0	0	0	0	0	0	0	0	0	0	0	0	0	0	0	0	0	0	0	0	0	0	0	0	0	0	0	0
Firmicutes(100)	Ruminococcaceae(100)	Faecalibacterium	Otu00116	0	0	0	0	0	0	0	0	0	0	0.000706215	0.00103126	0.000401114	0.000692938	0.000803746	0	0	0	0	0	4.11997e-05	6.00168e-05	9.64204e-05	0.00046089	2.3456e-05	0	0	0	0	0	0	0	0	0	0	0	0	0	0	0	0	0	0	0	0	0
Bacteroidota(100)	Bacteroidaceae(100)	Bacteroides	Otu00117	0	0	0	0	0	0	0	0	0	0	0	2.71385e-05	0	0	0	0	0	0	0	0	0	0	0	0	0	0	0	0	0	0	0	0	0	0	0	0	0	0	0	0	0.000193027	0.000893915	0.000662886	0.00128714	0.000226629	0
Firmicutes(100)	Lachnospiraceae(100)	Roseburia	Otu00118	0	0	0	0	0	0	0	0	0	0	0	0	0	0	0	0	0	0	0	0	0	0	0	0	0	0	0	0	0	0	0	0	0	0	0	0	0	0	0	0	0	0	0	0	0	0
Bacteroidota(100)	Bacteroidaceae(100)	Bacteroides	Otu00119	0	0	0	0	0	0	0	0	0	0	8.30841e-05	8.14155e-05	2.35949e-05	3.01277e-05	6.9891e-05	0	0	0	0	0	0.000123599	0	2.41051e-05	0	0	0	0	0	0	0	0	0	0	0	0	0	0	0	0	0	0	0	0	0	0	0
Firmicutes(100)	Oscillospiraceae(100)	uncultured	Otu00120	0	0	0	0	0	0	0	0	0	0	0	0	0	0	0	0	0	0	0	0	0	0	0	0	0	0	0	0	0	0	0	0	0	0	0	0	0	0	0	0	0	0	0	3.47874e-05	5.66572e-05	0
Firmicutes(100)	Lachnospiraceae(100)	Lachnoclostridium	Otu00121	0	0	0	0	0	0	0	0	0	0	0	0	0	0	0	0	0	0	0	0	0.000700396	0.00075021	0.000747258	0.00105346	0.000328384	0	0	0	0	0	0	0	0	0	0	0	0	0	0	0	0	0	0	0	0	0
Firmicutes(100)	Lachnospiraceae(100)	Lachnospiraceae_unclassified	Otu00122	0	0	0	0	0	0	0	0	0	0	0	0	0	0	0	0	0	0	0	0	0.000865194	0.00057016	0.000650838	0.000987622	0.000516032	0	0	0	0	0	0	0	0	0	0	0	0	0	0	0	0	0	0	0	0	0
Firmicutes(100)	Lachnospiraceae(100)	Lachnospira	Otu00123	0	0	0	0	0	0	0	0	0	0	0	0	0	0	0	0	0	0	0	0	0	0	0	0	0	0	0	0	0	0	0	0	0	0	0	0	0	0	0	0	0	0	0	0	0	0
Campilobacterota(100)	Campylobacteraceae(100)	Campylobacter	Otu00124	0	0	0	4.60681e-05	0	0	0	9.47957e-05	0	1.33733e-05	0	0	0	3.01277e-05	0	0	0	0	0	0	0	0	0	0	0	0	0	0	0	0	0	0	0	0.000167892	0	3.2911e-05	0.000100234	0	0	0	0	0	0	3.47874e-05	0	0
Firmicutes(100)	Ruminococcaceae(100)	Ruminococcaceae_unclassified	Otu00125	0	0	0	0	0	0	0	0	0	0	0	2.71385e-05	0	0	0	0.000709708	0.000284937	0.000139151	0	0	4.11997e-05	0	0	0	0	0.0012315	0.000691734	0.000352221	0	0	0	0	0	0	0	0	0	0	0	0	0	0	0	0	0	0
Firmicutes(100)	Ruminococcaceae(100)	Pygmaiobacter	Otu00126	0	0	0	0	0	0	0	0	0	0	0	5.4277e-05	2.35949e-05	9.03832e-05	6.9891e-05	0	0	0	0	0	0.000494397	0.000390109	0.000361576	0.000724256	0.000258016	0	0	0	0	0	0	0	0	0	0	0	0	0	0	0	0	0	0	0	0	0
Firmicutes(100)	Lachnospiraceae(100)	Lachnospiraceae_NK4A136_group	Otu00127	0	0	0	0	0	0	0	0	0	0	0	0	0	0	0	0	0	0	0	0	4.11997e-05	0	0	0.000131683	4.6912e-05	0	0	0	0	0	0	0	0	0	0	0	0	0	0	0	2.41284e-05	0	0	0	0	0
Firmicutes(100)	Ruminococcaceae(100)	uncultured	Otu00128	0	0	0	0	0	0	0	0	0	0	0	0	0	0	3.49455e-05	0	0	0	0	0	0	9.00252e-05	0.000144631	0	4.6912e-05	0	0	0	0	0	0	0	0	0	0	0	0	0	0	0	0	0	0	0	0	0
Firmicutes(100)	Oscillospiraceae(100)	Intestinimonas	Otu00129	0	0	0	0	0	0	0	0	0	0	0	0	0	0	0	0	0	0	0	0	4.11997e-05	6.00168e-05	7.23153e-05	6.58415e-05	9.3824e-05	0	0	0	0	0	0	0	0	0	0	0	0	0	0	0	0	0	0	0	0	0
Firmicutes(100)	Oscillospiraceae(100)	UCG-002	Otu00130	0	0	0	0	0	0	0	0	0	0	0	0	0	0	0	0	0	0	0	0	0	0	0	0	0	0	0	0	0	0	0	0	0	0	0	0	0	0	0	0	0	0	0	0	0	0
Firmicutes(100)	Selenomonadaceae(100)	Selenomonadaceae_unclassified	Otu00131	0	0	0	0	0	0	0	0	0	0	0	0.000108554	0	0.000180766	0.000349455	0	0	0	0	0	4.11997e-05	0	2.41051e-05	0	2.3456e-05	0	0	0	0	0	0	0	0	0	0	0	0	0	0	0	0	0	0	0	1.88857e-05	0
Firmicutes(100)	Selenomonadaceae(100)	Centipeda	Otu00132	0	0	0	0	0	0	0	0	0	0	4.1542e-05	0.000162831	4.71898e-05	9.03832e-05	3.49455e-05	4.30126e-05	0	0	0	0	4.11997e-05	0	0	6.58415e-05	2.3456e-05	0	0	0	0	0	0	0	0	0	0	0	0	0	0	0	2.41284e-05	0	0	3.47874e-05	0	1.59678e-05
Firmicutes(100)	Oscillospirales_fa(100)	Oscillospirales_ge	Otu00133	0	0	0	0	0	0	0	0	0	0	0	0	0	0	0	0	0	0	0	0	0	0	0	0	0	0	0	0	0	0	0	0	0	0	0	0	0	0	0	0	0	0	0	0	0	0
Firmicutes(100)	Lactobacillaceae(100)	Lactobacillus	Otu00134	0	0	0	0	0	0	0	0	0	0	0	0	0	0	3.49455e-05	0.00040862	7.77101e-05	3.97575e-05	0.000859996	0.00257796	0	0	0	0	0	7.1048e-05	9.88191e-05	2.20138e-05	0.000428461	0.000478583	0	0	0	0	0	0	0	0	0	0	0	0	0	0	0	0
Bacteroidota(100)	Tannerellaceae(100)	Parabacteroides	Otu00135	0	0	0	0	0	0	0	0	0	0	0	0	0	0	0	0	0	0	0	0	0	0	0	0	0	0	0	0	0	0	0	0	0	0	0	0	0	0	0	0	0	0	0	0	0	0
Firmicutes(100)	Oscillospiraceae(100)	UCG-005	Otu00136	0	0	0	0	0	0	0	0	0	0	0	0	0	0	0	0	0	0	0	0	0	0	0	0	0	0	0	0	0	0	0	0	0	0	0	0	0	0	0	0	0	0	0	0	0	0
Bacteroidota(100)	Bacteroidaceae(100)	Bacteroides	Otu00137	0	0	0	0	0	0	0	0	0	0	0	0	0	0	0	0	0	0	0	0	0	0	4.82102e-05	0.000197524	0	0	0	0	0	0	0	0	0	0	0	0	0	0	0	0	0	2.23479e-05	2.45513e-05	0.000313087	1.88857e-05	0
Firmicutes(100)	Clostridiaceae(100)	Clostridium_sensu_stricto_1	Otu00138	0	0	0	0	0	0	0	0	0	0	0	0	0	0	0	0	0	0	0	0	0	0	0	0	0	0	0	0	0	0	0	0	0	0	0	0	0	0	0	0	0	0	0	0	0	0
Campilobacterota(100)	Campylobacteraceae(100)	Campylobacter	Otu00139	0	0	0	0	0	0	0	0	0	0	0	0	0	0.000120511	0.000139782	6.45189e-05	0	0	0	0	8.23995e-05	0	0	0.000131683	0	0	0	0	0	0	0	0	0	0	0	0	0	0	0	0	0.000361925	0.000178783	4.91026e-05	0.000104362	9.44287e-05	0
Firmicutes(100)	Lachnospiraceae(100)	Lachnoclostridium	Otu00140	0	0	0	0	0	0	0	0	0	0	0	0	0	0	0	2.15063e-05	0	0	0	0	4.11997e-05	0	0	0	0	0	0	2.20138e-05	0	0	0	0	0	0	0	0	0	0	0	0	0.000386054	0.000335218	0.000270065	0.000173937	0.000113314	0
Firmicutes(100)	Oscillospirales_fa(100)	Oscillospirales_ge	Otu00141	0	0	0	0	0	0	0	0	0	0	0	0	0	0	0	0	0	0	0	0	0	0	0	0	0	0	0	0	0	0	0	0	0	0	0	0	0	0	0	0	0	0	0	0	0	0
Firmicutes(100)	Oscillospiraceae(100)	Oscillibacter	Otu00142	0	0	0	0	0	0	0	0	0	0	0	0	0	0	0	0	0	0	0	0	8.23995e-05	3.00084e-05	4.82102e-05	0.000131683	2.3456e-05	0	0	6.60415e-05	0	0	0	0	0	0	0	0	0	0	0	0	0	0	0	0	0	0
Firmicutes(100)	Christensenellaceae(100)	Christensenellaceae_ge	Otu00143	0	0	0	0	0	0	0	0	0	0	0	0	0	0	0	0	0	0	0	0	0	0	0	0	0	0	0	0	0	0	0	0	0	0	0	0	0	0	0	0	0	0	0	0	0	0
Firmicutes(100)	Veillonellaceae(100)	Dialister	Otu00144	0	0	0	0	0	0	0	0	0	0	0.000166168	0.00018997	0.000188759	0.00177754	0.00255102	4.30126e-05	0	0	0	0	0.000123599	9.00252e-05	0.000120525	0.000724256	0.000328384	0	0	0	0	0	0	0	0	0	0	0	0	0	0	0	0	0	0	0	0	0
Firmicutes(100)	Butyricicoccaceae(100)	Butyricicoccus	Otu00145	0	0	0	0	0	0	0	0	0	0	0	8.14155e-05	0	0.000120511	6.9891e-05	0	0	0	0	0	8.23995e-05	6.00168e-05	2.41051e-05	0.000131683	0	0.00248668	0.000395276	0.000396249	0.000371333	0.000311079	0	0	0	0	0	0	0	0	0	0	0	0	0	0	0	0
Firmicutes(100)	Lachnospiraceae(100)	Lachnospira	Otu00146	0	0	0	0	0	0	0	0	0	0	0	0.000434216	0.00014157	0.000180766	0.000873637	0	0	0	0	0	0	0.000150042	7.23153e-05	6.58415e-05	9.3824e-05	0	0	0	0	0	0	0	0	0	0	0	0	0	0	0	0	0	0	0	0	0
Firmicutes(100)	Monoglobaceae(100)	Monoglobus	Otu00147	0	0	0	0	0	0	0	0	0	0	4.1542e-05	0.000352801	7.07848e-05	0.000331405	0.000314509	0	0	0	0	0	0.000123599	0.000270076	0.000361576	0.000197524	0.00035184	0	0	0	0	0	0	0	0	0	0	0	0	0	0	0	7.23851e-05	2.23479e-05	4.91026e-05	0.00013915	0.0001322	0
Bacteroidota(100)	Bacteroidaceae(100)	Bacteroides	Otu00148	0	0	0	0	0	0	0	0	0	0	0	0	0	0	0	0	0	0	0	0	0	0	0	0	0	0	0	4.40276e-05	0.000428461	0.000311079	0	0	0	0	0	0	0	0	0	0	0	0	0	0	0	0
Actinobacteriota(100)	Atopobiaceae(100)	Olsenella	Otu00149	0	0	0	0	0	0	0	0	0	0	4.1542e-05	0.000488493	0.000353924	0.00400699	0.00398379	0	0	0	0	0	0	0.000480134	0.000843678	0.00177772	0.00480848	0	0	0	0	0	0	0	0	0	0	0	0	0	0	0	0	0	0	0	0	0
Firmicutes(100)	Butyricicoccaceae(100)	Butyricicoccus	Otu00150	0	0	0	0	0	0	0	0	0	0	0.000124626	0.000108554	7.07848e-05	0.000120511	6.9891e-05	0.00124737	0.000259034	0.000397575	0.000145762	2.47881e-05	0.000123599	3.00084e-05	0.000144631	0.000263366	7.0368e-05	0.000852575	0.000543505	0.000198124	8.56923e-05	2.39292e-05	0	0	0	0	0	0	0	0	0	0	4.82567e-05	6.70436e-05	4.91026e-05	6.95749e-05	1.88857e-05	0
Firmicutes(100)	Lachnospiraceae(100)	Lactonifactor	Otu00151	0	0	0	0	0	0	0	0	0	0	0	0	0	3.01277e-05	3.49455e-05	0	0	0	0	0	8.23995e-05	0	0.000192841	6.58415e-05	7.0368e-05	0	0	0	0	7.17875e-05	0	0	0	0	0	0	0	0	0	0	0	0	0	0	0	0
Proteobacteria(100)	Pseudomonadaceae(100)	Pseudomonas	Otu00152	0	0	0	0	0	0	0	0	0	0	0	0	0	0	0	0	0	0	0	0	0	0	0	0	0	0	0	0	0	0	0	0	0	0	0	0	0	0	0	0	0	0	0	0	0	0
Firmicutes(100)	Lachnospiraceae(100)	Lachnospiraceae_unclassified	Otu00153	0	0	0	0	0	0	0	0	0	0	0	0	0	0	0	0	0	0	0	0	0	3.00084e-05	0	0	2.3456e-05	0	0	0	0	0	0	0	0	0	0	0	0	0	0	0	0	0	0	0	0	0
Firmicutes(100)	Lachnospiraceae(100)	Lachnospiraceae_unclassified	Otu00154	0	0	0	0	0	0	0	0	0	0	0.000249252	0.000298524	0.000188759	9.03832e-05	0.000209673	8.60252e-05	0	0	0	2.47881e-05	0.00135959	0.000810227	0.000699048	0.000658415	0.000562944	4.73653e-05	0	0	0.00242795	0.0015554	0	0	0	0	0	0	0	0	0	0	0	0	0	0	0	0
Firmicutes(100)	Lachnospiraceae(100)	GCA-900066755	Otu00155	0	0	0	0	0	0	0	0	0	0	4.1542e-05	5.4277e-05	0	6.02555e-05	0	0	2.59034e-05	0	0	0	0.000205999	9.00252e-05	7.23153e-05	0.000131683	4.6912e-05	0	0	0	0	0	0	0	0	0	0	0	0	0	0	0	0	0	0	0	0	0
Bacteroidota(100)	Bacteroidaceae(100)	Bacteroides	Otu00156	0	0	0	0	0	0	0	0	0	0	4.1542e-05	0	0	0	0	0.00109682	0.000466261	0	0	0	0	0	0	6.58415e-05	0	0.000852575	0.000345867	2.20138e-05	2.85641e-05	4.78583e-05	0	0	0	0	0	0	0	0	0	0	0	0	0	3.47874e-05	0	0
Firmicutes(100)	Oscillospiraceae(100)	uncultured	Otu00157	0	0	0	0	0	0	0	0	0	0	0	0	0	0	0	0	0	0	0	0	0.000247198	0.0010803	0.000891889	0.00144851	0.000539488	0	0	0	0	0	0	0	0	0	0	0	0	0	0	0	0	0	0	0	0	0
Firmicutes(100)	Veillonellaceae(100)	Veillonella	Otu00158	0.000464341	9.45418e-05	0.000215114	0.000161238	0.000166538	0	0	0	0	0	0	0	4.71898e-05	3.01277e-05	0	0	0	0	0	0	0	0	0	0	0	0	0	0	0	0	0.00069899	0.000524806	0.000647977	0.000615603	0.000290262	9.87329e-05	0	0	4.6669e-05	0.000109989	4.82567e-05	4.46957e-05	2.45513e-05	6.95749e-05	0	0
Actinobacteriota(100)	Eggerthellaceae(100)	Eggerthella	Otu00160	0	0	0	0	0	0	0	0	0	0	0.000290794	0.000162831	9.43797e-05	0.000331405	0.000489237	0	0	0	0	0	0.000205999	0.000150042	7.23153e-05	0.000197524	0.000258016	0	0	0	0	0	0	0	0	0	0	0	0	0	0	0	2.41284e-05	0	0	0	0	0
Bacteroidota(100)	Marinifilaceae(100)	Odoribacter	Otu00161	0	0	0	0	0	0	0	0	0	0	0	0	0	0	0	0	0	0	0	0	4.11997e-05	0	0	0.000263366	0	0	0	0	0	0	0	0	0	0	0	0	0	0	0	0	0	0	0	0	0	0
Firmicutes(100)	Lachnospiraceae(100)	Frisingicoccus	Otu00162	0	0	0	0	0	0	0	0	0	0	0	0	0	0	0	0	0	0	0	0	0.000370798	0.0018005	0.00202483	0.00368712	0.00119626	0	0	0	0	0	0	0	0	0	0	0	0	0	0	0	0	0	0	0	0	0
Firmicutes(100)	Veillonellaceae(100)	Dialister	Otu00163	0	0	0	0	0	0	0	0	0	0	0.00020771	0.000569909	0.000212354	0.00093396	0.000244618	0	0	0	0	0	0.000205999	0.00018005	9.64204e-05	0	0	0	0	0	0	0	0	0	0	0	0	0	0	0	0	0	0	0	0	0	0	0
Bacteroidota(100)	Bacteroidaceae(100)	Bacteroides	Otu00164	0	0	0	0	0	0	0	0	0	0	0	0	2.35949e-05	0	0	4.30126e-05	0.000181324	0	0.000335253	2.47881e-05	0	0	0	0	0	2.36827e-05	0	6.60415e-05	0.000114256	4.78583e-05	0	0	0	0	0	0	0	0	0	0	0	0	0	0	0	0
Firmicutes(100)	Ruminococcaceae(100)	Incertae_Sedis	Otu00165	0	0	0	0	0	0	0	0	0	0	0	0	0	0	0	0	0	0	0	0	0	0	0	0	0	0	0	0	0	0	0	0	0	0	0	0	0	0	0	0	0	0	0	0	0	0
Proteobacteria(100)	Burkholderiaceae(100)	Burkholderia-Caballeronia-Paraburkholderia	Otu00166	0	0	0	0	0	0	0	0	0	0	0	0	0	0	0	0	5.18068e-05	0.00147103	0.000451862	0.00138813	4.11997e-05	0	2.41051e-05	0	0	0.000118413	0.000148229	0.000132083	0.000228513	0.000119646	0	0	0	0	0	0	0	0	0	0	7.23851e-05	0	0	3.47874e-05	0	0.000239517
Proteobacteria(100)	uncultured(100)	uncultured_ge	Otu00167	0	0	0	0	0	0	0	0	0	0	0	0	0	0	0	0	0	0	0	0	0	0	0	6.58415e-05	0	0	0	0	0.00242795	0.00201005	0	0	0	0	0	0	0	0	0	0	0	0	0	0	0	0
Bacteroidota(100)	Prevotellaceae(100)	Prevotellaceae_NK3B31_group	Otu00168	0	0	0	0	0	0	0	0	0	0	0	0	0	0	0	0	0	0	0	0	0	0	0	0	0	0	0	0	0	0	0	0	0	0	0	0	0	0	0	0	0	0	0	0.000765324	9.44287e-05	0
Firmicutes(100)	Oscillospiraceae(100)	Oscillospira	Otu00169	0	0	0	0	0	0	0	0	0	0	0.000332336	0.000244247	0	9.03832e-05	0.000279564	0	0	0	0	0	0.000164799	3.00084e-05	7.23153e-05	0.000329207	2.3456e-05	0	0	0	0.00102831	0.000765733	0	0	0	0	0	0	0	0	0	0	0	0	0	0	0	0
Firmicutes(100)	Lachnospiraceae(100)	Lachnospiraceae_UCG-010	Otu00170	0	0	0	0	0	0	0	0	0	0	0	0	0	0	0	0	0	0	0	0	0	0	0	0	0	0	0	0	0	0	0	0	0	0	0	0	0	0	0	0	0	0	0	0	0	0
Firmicutes(100)	Lachnospiraceae(100)	Agathobacter	Otu00171	0	0	0	0	0	0	0	0	0	0	0	8.14155e-05	0	0	0	0	0	0	0	0	4.11997e-05	0	4.82102e-05	0	2.3456e-05	0	0	0	0	0	0	0	0	0	0	0	0	0	0	0	0	0	2.45513e-05	0	0	0
Actinobacteriota(100)	Propionibacteriaceae(100)	Cutibacterium	Otu00172	0	0	0	0	0	7.03383e-05	0	0.000284387	0	1.33733e-05	0	0	0	0	0	0	0	0	0	0	0	0	0	0	0	0	0	0	0	0	0	0	0	0	2.41885e-05	3.2911e-05	0.000133645	3.82555e-05	0	0	0	0	0	0	0	0
Firmicutes(100)	Lachnospiraceae(100)	Agathobacter	Otu00173	0	0	0	0	0	0	0	0	0	0	0	0	0	0	3.49455e-05	0	0	0	0	0	0	0	0	0	0	0	0	0	0	0	0	0	0	0	0	0	0	0	0	0	0.00014477	4.46957e-05	0	0	3.77715e-05	0
Bacteroidota(100)	Bacteroidaceae(100)	Bacteroides	Otu00176	0	0	0	0	0	0	0	0	0	0	0	2.71385e-05	0	6.02555e-05	0	0.000451632	0.000259034	0	0	0	0	0	0	0	0	0.000142096	0.000148229	0	0	0	0	0	0	0	0	0	0	0	0	0	0	0	0.000540129	0.000904474	0	0.00156485
Actinobacteriota(100)	Bifidobacteriaceae(100)	Bifidobacterium	Otu00177	0	0	0	0	0	0	0	0	0	0	4.1542e-05	0	9.43797e-05	0.000120511	0.000174727	0	0	0	0	0	4.11997e-05	3.00084e-05	7.23153e-05	0.00046089	0.000304928	0	0	0	0	0	0	0	0	0	0	0	0	0	0	0	0.000675594	0.000379914	0.000515578	0.00125235	0.000604344	0
Firmicutes(100)	Lachnospiraceae(100)	Lachnospiraceae_ge	Otu00178	0	0	0	0	0	0	0	0	0	0	0	0	4.71898e-05	3.01277e-05	6.9891e-05	0	7.77101e-05	0.00015903	1.45762e-05	7.43642e-05	0	0	2.41051e-05	0	0	0	4.94096e-05	6.60415e-05	0	7.17875e-05	0	0	0	0	0	0	0	0	0	0	0	0	0	0	0	0
Firmicutes(100)	Peptostreptococcales-Tissierellales_unclassified(100)	Peptostreptococcales-Tissierellales_unclassified	Otu00179	0	0	0	0	0	0	0	0	0	0	0	0	0	0	0	0	0	0	0	0	0.000247198	0.000210059	0.000168736	6.58415e-05	0.000304928	0.000426288	0	4.40276e-05	0	4.78583e-05	0	0	0	0	0	0	0	0	0	0	0	0	0	0	0	0
Firmicutes(100)	Oscillospirales_fa(96)	Oscillospirales_ge	Otu00180	0	0	0	0	0	0	0	0	0	0	0.000249252	0.000244247	4.71898e-05	0.000210894	0.000314509	2.15063e-05	2.59034e-05	0	0	0	0.000164799	6.00168e-05	0.000192841	0.000263366	0.00011728	2.36827e-05	9.88191e-05	0	0	0	0	0	0	0	0	0	0	0	0	0	0	0	0	0	0	0
Firmicutes(100)	Oscillospiraceae(100)	UCG-005	Otu00182	0	0	0	0	0	0	0	0	0	0	0	0	0	0	0	0	0	0	0	0	0	3.00084e-05	4.82102e-05	0	7.0368e-05	0	0	0	0	0	0	0	0	0	0	0	0	0	0	0	0	0	0	0	0	0
Firmicutes(100)	Lachnospiraceae(100)	Lachnospiraceae_unclassified	Otu00183	0	0	0	0	0	0	0	0	0	0	8.30841e-05	0.000298524	0.00014157	0.000602555	0.000244618	0	0	0	0	0	0	3.00084e-05	2.41051e-05	6.58415e-05	2.3456e-05	0	0	0	0	0	0	0	0	0	0	0	0	0	0	0	7.23851e-05	6.70436e-05	7.3654e-05	6.95749e-05	3.77715e-05	0
Bacteroidota(100)	Bacteroidaceae(100)	Bacteroides	Otu00184	0	0	0	0	0	0	0	0	0	0	0	0	0	0	0	8.60252e-05	0	7.9515e-05	7.2881e-05	0.000247881	0	0	0	0	0	4.73653e-05	4.94096e-05	4.40276e-05	0.000199949	0.000215363	0	0	0	0	0	0	0	0	0	0	0	2.23479e-05	0	0	0	0
Firmicutes(100)	Lachnospiraceae(100)	CAG-56	Otu00185	0	0	0	0	0	0	0	0	0	0	0	0	0	0	0	0	0	0	0	0	4.11997e-05	0	0	0	0	0	0	0	0	0	0	0	0	0	0	0	0	0	0	0	0	0	0	0	0	0
Firmicutes(100)	Lachnospiraceae(100)	Dorea	Otu00186	0	0	0	0	0	0	0	0	0	0	0	0	0	0	0	0	0	0	0	0	0	0	0	0	0	0	0	0	0	0	0	0	0	0	0	0	0	0	0	0	0	0	0	0	0	0
Firmicutes(100)	Oscillospiraceae(100)	Oscillospiraceae_unclassified	Otu00187	0	0	0	0	0	0	0	0	0	0	0	0	0	0	0	0	0	0	0	0	0.000288398	9.00252e-05	9.64204e-05	0.000197524	0.000140736	2.36827e-05	0	0.000176111	2.85641e-05	9.57167e-05	0	0	0	0	0	0	0	0	0	0	0	0	0	0	0	0
Firmicutes(100)	Lachnospiraceae(100)	Marvinbryantia	Otu00188	0	0	0	0	0	0	0	0	0	0	8.30841e-05	5.4277e-05	4.71898e-05	0.000150639	0.000104836	0	0	0	0	0	0.000247198	9.00252e-05	0.000241051	0.000329207	0.00011728	0	0	0	0	0	0	0	0	0	0	0	0	0	0	0	0	0	0	0	0	0
Bacteroidota(100)	Bacteroidaceae(100)	Bacteroides	Otu00189	0	0	0	0	0	0	0	0	0	0	0	0	2.35949e-05	0	0	0.000107532	7.77101e-05	7.9515e-05	0.000174914	2.47881e-05	0	0	0	0	0	0	0.000148229	0.000110069	0.000285641	0.000143575	0	0	0	0	0	0	0	0	0	0	0	0	0	0	0	0
Bacteroidota(100)	Bacteroidaceae(100)	Bacteroides	Otu00190	0	0	0	0	0	0	0	0	0	0	0	0	0	0	0	0.000107532	0.00119156	0.000119272	0	2.47881e-05	0	0	2.41051e-05	0	0	0.000284192	0.000247048	8.80553e-05	0.000171385	0.0005743	0	0	0	0	0	0	0	0	0	0	0	0	0	0	0	0
Firmicutes(100)	Erysipelotrichaceae(100)	Dielma	Otu00191	0	0	0	0	0	0	0	0	0	0	0	0	0	0	0	0	0	0	0	0	0	0	0	0	0	0	0	0	0	0	0	0	0	0	0	0	0	0	0	0	0	0	0	0	0	0
Bacteroidota(100)	Bacteroidaceae(100)	Bacteroides	Otu00192	0	0	0	0	0	0	0	0	0	0	8.30841e-05	0	0	0	0	0.00279582	0.00189095	0	0	0	0	0	0	0	0	0.000970989	0.00138347	4.40276e-05	0	2.39292e-05	0	0	0	0	0	0	0	0	0	0	0	0	0	0	0	0
Firmicutes(100)	Christensenellaceae(100)	Christensenellaceae_R-7_group	Otu00193	0	0	0	0	0	0	0	0	0	0	0	0	0	0	0	0	0	0	0	0	0	0	0	0	0	0	0	0	0	0	0	0	0	0	0	0	0	0	0	0	0	0	0	0	0	0
Firmicutes(100)	Ruminococcaceae(100)	Ruminococcaceae_unclassified	Otu00194	0	0	0	0	0	0	0	0	0	0	0	0	0	0	0	0	0	0	0	0	0	0	0	0	0	0	0	0	0	0	0	0	0	0	0	0	0	0	0	0	0	0	0	0	0	0
Firmicutes(100)	Oscillospiraceae(100)	Oscillospiraceae_unclassified	Otu00196	0	0	0	0	0	0	0	0	0	0	0	0	0	0	0	0	0	0	0	0	4.11997e-05	0	0	0	2.3456e-05	0	0	0	0	0	0	0	0	0	0	0	0	0	0	0	0	0	0	0	0	0
Firmicutes(100)	Lachnospiraceae(100)	Lachnospira	Otu00197	0	0	0	0	0	0	0	0	0	0	0	0	0	0	0	0	0	0	0	0	0	0	0	0	0	0	0	0	0	0	0	0	0	0	0	0	0	0	0	0	0	0	0	0	0	0
Firmicutes(100)	Lachnospiraceae(100)	Lachnospiraceae_unclassified	Otu00198	0	0	0	0	0	0	0	0	0	0	0	2.71385e-05	2.35949e-05	3.01277e-05	6.9891e-05	0	0	0	0	0	8.23995e-05	3.00084e-05	2.41051e-05	0	4.6912e-05	0	0	0	0	0	0	0	0	0	0	0	0	0	0	0	0	0	0	0	0	0
Bacteroidota(100)	Bacteroidaceae(100)	Bacteroides	Otu00200	0	0	0	0	0	0	0	0	0	0	0	0	4.71898e-05	6.02555e-05	0	0.00111833	0.000725295	0	0	0	0	0	0	6.58415e-05	0	0.00071048	0.000444686	0	0	2.39292e-05	0	0	0	0	0	0	0	0	0	0	0	0	0	0	0	0
Armatimonadota(100)	Fimbriimonadaceae(100)	Fimbriimonadaceae_ge	Otu00202	0	0	0	0	0	0.000175846	5.89901e-05	4.73979e-05	4.33107e-05	2.67465e-05	0	0	0	0	3.49455e-05	0	0	0	0	0	0	0	0	0	0	0	0	0	0	0	0	0	0	0	0	0.000526576	0.000233879	0.000153022	0	0	0	0	0	0	0	0
Firmicutes(100)	Veillonellaceae(100)	Veillonellaceae_unclassified	Otu00203	0	0	0	0	0	0	0	0	0	0	0	0	0	0	0	0	0	0	0	0	0	0	0	0	0	0	0	0	0	0	0	0	0	0	0	0	0	0	0	0	0.000168899	0.00031287	0.000122757	0.000556599	0.000207743	0
Firmicutes(100)	Erysipelotrichaceae(100)	Holdemania	Otu00204	0	0	0	0	0	0	0	0	0	0	0	5.4277e-05	0	0.000120511	3.49455e-05	0	0	0	0	0	0.000123599	0.000150042	4.82102e-05	0	4.6912e-05	2.36827e-05	0	0	0	7.17875e-05	0	0	0	0	0	0	0	0	0	0	0	0	0	0	0	0
Firmicutes(100)	Lachnospiraceae(100)	Lachnospiraceae_unclassified	Otu00205	0	0	0	0	0	0	0	0	0	0	8.30841e-05	2.71385e-05	0	6.02555e-05	0.000244618	0	0	0	0	0	0.000288398	0.000330092	0.000168736	0.000855939	0.000633312	0	0	0	0	0	0	0	0	0	0	0	0	0	0	0	0	0	0	0	0	0
Firmicutes(100)	Lachnospiraceae(100)	Lachnospiraceae_unclassified	Otu00206	0	0	0	0	0	0	0	0	0	0	0	0	0	3.01277e-05	0	0	0	0	0	0	4.11997e-05	0	0	6.58415e-05	0	0	0	0	0.000171385	7.17875e-05	0	0	0	0	0	0	0	0	0	0	0	0	0	0	0	0
Actinobacteriota(100)	Bifidobacteriaceae(100)	Bifidobacterium	Otu00207	0	0	0	0	0	0	0	0	0	0	4.1542e-05	2.71385e-05	4.71898e-05	0	3.49455e-05	0	0	0	0	0	8.23995e-05	0.000240067	0.000289261	6.58415e-05	0.000187648	0	0	0	0	0	0	0	0	0	0	0	0	0	0	0	0	0	9.82053e-05	3.47874e-05	5.66572e-05	0
Firmicutes(100)	Lachnospiraceae(100)	Lachnospiraceae_unclassified	Otu00209	0	0	0	0	0	0	0	0	0	0	0	0	0	0	0	0	0	0	0	0	0	0	0	0	0	0	0	0	0	0	0	0	0	0	0	0	0	0	0	0	0	0	0	0	0	0
Firmicutes(100)	Ruminococcaceae(100)	Ruminococcaceae_unclassified	Otu00210	0	0	0	0	0	0	0	0	0	0	0	0	0	0	0	0	0	0	0	0	0	0	0	0	0	0	0	0	0	0	0	0	0	0	0	0	0	0	0	0	0	0	0	0	0	0
Bacteroidota(100)	Bacteroidaceae(100)	Bacteroides	Otu00211	0	0	0	0	0	0	0	0	0	0	0	0	0	0	0	0.000258076	0.0015024	0.000695756	2.91524e-05	0	0	0	0	0	0	0	0	0.00235548	2.85641e-05	0	0	0	0	0	0	0	0	0	0	0	0	0	0	0	0	0
Firmicutes(100)	Streptococcaceae(100)	Streptococcus	Otu00212	0.000464341	0.000220598	0.000365694	0.000253374	0.000249807	0	5.89901e-05	4.73979e-05	1.44369e-05	1.33733e-05	4.1542e-05	8.14155e-05	7.07848e-05	3.01277e-05	0	0	0	0	0	0	0	6.00168e-05	4.82102e-05	6.58415e-05	4.6912e-05	0	0	0	0	0	0.000571901	3.74862e-05	0.00030493	0.000223856	0.000338639	0.000131644	3.34113e-05	0	0	0	4.82567e-05	2.23479e-05	7.3654e-05	0.000104362	0	0
Firmicutes(100)	Selenomonadaceae(100)	Centipeda	Otu00213	0	0	0	0	0	0	0	0	0	0	4.1542e-05	2.71385e-05	0	6.02555e-05	0	0	0	0	0	0	0	0	0	0	0	0	0	0	0	0	0	0	0	0	0	0	0	0	0	0	0	0	4.91026e-05	3.47874e-05	0	0
Firmicutes(100)	Oscillospiraceae(100)	uncultured	Otu00214	0	0	0	0	0	0	0	0	0	0	0	0	0	0	0	0	0	0	0	0	0	0.000150042	0	0	0	0	0	0	0	0	0	0	0	0	0	0	0	0	0	0	0	0	0	0	0	0
Bacteroidota(100)	Bacteroidaceae(100)	Bacteroides	Otu00215	0	0	0	0	0	0	0	0	0	0	4.1542e-05	0	2.35949e-05	0.000241022	6.9891e-05	0.000946277	0.00129517	1.98787e-05	4.37286e-05	9.91522e-05	4.11997e-05	0	2.41051e-05	0.000131683	0	0.000284192	0.000592915	0	0	4.78583e-05	0	0	0	0	0	0	0	0	0	0	7.23851e-05	6.70436e-05	2.45513e-05	0.000173937	1.88857e-05	0
Bacteroidota(100)	Prevotellaceae(100)	Prevotella	Otu00216	0	0	0	0	0	0	0	0	0	0	0.000789299	0.00100413	0.000589873	0.000542299	0.00520688	0	0	0	0	0	0	0	0	0	0	0	0	0	0	0	0	0	0	0	0	0	0	0	0	0	0	0	0	0	0	0
Firmicutes(100)	Lachnospiraceae(100)	Lachnospiraceae_unclassified	Otu00217	0	0	0	0	0	0	0	0	0	0	0	0	0	0	0	0	0	0	0	0	0	0	0	0	0	0	0	0	0	0	0	0	0	0	0	0	0	0	0	0	0	0	0	0	0	0
Firmicutes(100)	Defluviitaleaceae(91)	Defluviitaleaceae_UCG-011	Otu00218	0	0	0	0	0	0	0	0	0	0	0	0	0	0	0	0	0	0	0	0	0	0	0	0	0	0	0	0	0	0	0	0	0	0	0	0	0	0	0	0	0	0	0	0	0	0
Bacteroidota(100)	Barnesiellaceae(100)	Barnesiella	Otu00219	0	0	0	0	0	0	0	0	0	0	0	0	0	0	0	0	0	0	0	0	0	0	0	0	0	0	0	0	0	0	0	0	0	0	0	0	0	0	0	0	0	0	0	0	0	0
Bacteroidota(100)	Bacteroidaceae(100)	Bacteroides	Otu00220	0	0	0	0	0	0	0	0	0	0	0	0	0	0	0	0	0	0	0	0	0	0	0	0	0	0	0	0	0	0	0	0	0	0	0	0	0	0	0	0	0	2.23479e-05	4.91026e-05	0.000104362	3.77715e-05	0.000127742
Bacteroidota(100)	Bacteroidaceae(100)	Bacteroides	Otu00221	0	0	0	0	0	0	0	0	0	0	0	0	0	3.01277e-05	0	0.000236569	0.000414454	1.98787e-05	2.91524e-05	2.47881e-05	0	0	0	6.58415e-05	0	7.1048e-05	0.000197638	4.40276e-05	8.56923e-05	0.000119646	0	0	0	0	0	0	0	0	0	0	0	0	0	0	0	0
Firmicutes(100)	Veillonellaceae(100)	Veillonellaceae_ge	Otu00222	0	0	0	0	0	0	0	0	0	0	4.1542e-05	0.000135693	2.35949e-05	0.000120511	0.000104836	4.30126e-05	0	0	0	0	8.23995e-05	0	0	0	2.3456e-05	0	0	0	0	0	0	0	0	0	0	0	0	0	0	0	0.000265412	4.46957e-05	0.000122757	6.95749e-05	7.5543e-05	0
Firmicutes(100)	Lachnospiraceae(100)	Lachnospiraceae_UCG-010	Otu00223	0	0	0	0	0	0	0	0	0	0	0	0	0	0	0	0	0	0	0	0	0	0	0	0	0	0	0	0	0	0	0	0	0	0	0	0	0	0	0	0	0.00014477	6.70436e-05	7.3654e-05	3.47874e-05	0.000113314	0
Firmicutes(100)	Ruminococcaceae(100)	Incertae_Sedis	Otu00224	0	0	0	0	0	0	0	0	0	0	0	0	0	0	0	0	0	0	0	0	0	0	0	0	0	0	0	0	0	0	0	0	0	0	0	0	0	0	0	0	0	0	0	0	0	0
Firmicutes(100)	Bacillaceae(100)	Bacillaceae_unclassified	Otu00225	0	0	0	0	8.32691e-05	0	2.9495e-05	0	1.44369e-05	2.67465e-05	0	0	0	0	0	0	0	0	0	0	0	0	0	0	0	0	0	0	0	0	0	0	0	0	0	6.5822e-05	0	0	0	0	0	0	0	0	0	0
Firmicutes(100)	Lachnospiraceae(100)	Lachnospiraceae_NK4A136_group	Otu00226	0	0	0	0	0	0	0	0	0	0	0	0	0	0	0	0	0	0	0	0	0	0	0	0	0	0	0	0	0	0	0	0	0	0	0	0	0	0	0	0	0	0	0	0	0	0
Firmicutes(100)	Lachnospiraceae(100)	Lachnospiraceae_unclassified	Otu00227	0	0	0	0	0	0	0	0	0	0	0	0	0	0	0	0	0	0	0	0	0.000123599	0.000120034	0	0	2.3456e-05	0	0	0	0	0	0	0	0	0	0	0	0	0	0	0	0	0	0	0	0	0
Firmicutes(100)	Oscillospiraceae(100)	Oscillospiraceae_unclassified	Otu00228	0	0	0	0	0	0	0	0	0	0	0	0	0	0	0	0	0	0	0	0	0	0	2.41051e-05	0	0	0	0	0	0	0	0	0	0	0	0	0	0	0	0	0	0	0	0	0	0	0
Proteobacteria(100)	Caulobacteraceae(100)	uncultured	Otu00229	0	0	0	2.3034e-05	0	7.03383e-05	0	4.73979e-05	0	0	0	0	0	0	0	0	0	0	0	0	0	0	0	0	0	0	0	0	0	0	0	0	0	1.86546e-05	0	0.000164555	6.68226e-05	7.65111e-05	0	0	0	0	0	0	0	0
Proteobacteria(100)	Hafniaceae(98)	Hafnia-Obesumbacterium	Otu00230	0	0	0	0	0	0	0	0	0	0	0	0	0	0	0	0	0	0	0	0	0	0	0	0	0	0	0	0	0	0	0	0	0	0	0	0	0	0	0	0	9.65135e-05	2.23479e-05	0	0.000173937	5.66572e-05	0.000830326
Bacteroidota(100)	Bacteroidaceae(100)	Bacteroides	Otu00231	0	0	0	0	0	0	0	0	0	0	0	0	0	0	0	0.000107532	0.000129517	0	2.91524e-05	2.47881e-05	0	0	0	0	0	2.36827e-05	4.94096e-05	0	8.56923e-05	0	0	0	0	0	0	0	0	0	0	0	0	0	0	3.47874e-05	0	0
Firmicutes(100)	Veillonellaceae(100)	Anaeroglobus	Otu00232	0	0	0	0	0	0	0	0	0	0	0	0	0	0	0	0	0	0	0	0	0	0	0	0	0	0	0	0	0	0	0	0	0	0	0	0	0	0	0	0	4.82567e-05	6.70436e-05	2.45513e-05	0.00013915	0	0
Firmicutes(100)	Lachnospiraceae(100)	Lachnospiraceae_unclassified	Otu00233	0	0	0	0	0	0	0	0	0	0	4.1542e-05	0	0	0	0	0	0	0	0	0	4.11997e-05	0.000120034	0.000144631	0.000197524	2.3456e-05	0.000189461	4.94096e-05	0	0	2.39292e-05	0	0	0	0	0	0	0	0	0	0	0	0	0	0	0	0
Bacteroidota(100)	Bacteroidaceae(100)	Bacteroides	Otu00234	0	0	0	0	0	0	0	0	0	0	0	0	0	0	0	0	0	0	0	0	0	0	0	0	0	0	0	0	0	0	0	0	0	0	0	0	0	0	0	0	0	0.000290522	0	0	0	0
Firmicutes(100)	Lachnospiraceae(100)	Lachnospiraceae_unclassified	Otu00237	0	0	0	0	0	0	0	0	0	0	0	0.000217108	9.43797e-05	3.01277e-05	0.000559128	0	0	0	0	0	0	0.000120034	7.23153e-05	6.58415e-05	4.6912e-05	0	0	0	0	0	0	0	0	0	0	0	0	0	0	0	0	0	0	0	0	0
Actinobacteriota(100)	Atopobiaceae(100)	Olsenella	Otu00238	0	0	0	0	0	0	0	0	0	0	0	2.71385e-05	2.35949e-05	0.00066281	0.000454291	0	0	0	0	0	8.23995e-05	3.00084e-05	0.000241051	6.58415e-05	0.000609856	0	0	0	0	0	0	0	0	0	0	0	0	0	0	0	0	0	0	0	0	0
Firmicutes(100)	DTU014_fa(100)	DTU014_ge	Otu00239	0	0	0	0	0	0	0	0	0	0	0	0	0	0	0	0	0	0	0	0	0	0	0	0	0	0	0	0	0	0	0	0	0	0	0	0	0	0	0	0	0	0	0	0	0	0
Bacteroidota(100)	Marinifilaceae(100)	Butyricimonas	Otu00240	0	0	0	0	0	0	0	0	0	0	0	0	0	0	0	0	0	0	0	0	4.11997e-05	0	2.41051e-05	6.58415e-05	0	2.36827e-05	0	0	5.71282e-05	7.17875e-05	0	0	0	0	0	0	0	0	0	0	0	0	0	0	0	0
Firmicutes(100)	Erysipelotrichaceae(100)	Faecalitalea	Otu00241	0	0	0	0	0	0	0	0	0	0	0	0	0	0	0	0	0	0	0	0	0	0	0	0	0	0	0	0	0.00197092	0.00205791	0	0	0	0	0	0	0	0	0	0	0	0	0	0	0	0
Firmicutes(100)	Lachnospiraceae(100)	Lachnoclostridium	Otu00242	0	0	0	0	0	0	0	0	0	0	0	0	0	0	0	0	0	1.98787e-05	1.45762e-05	2.47881e-05	0.000123599	6.00168e-05	7.23153e-05	0.000658415	2.3456e-05	0.000284192	4.94096e-05	0.000220138	0.000114256	4.78583e-05	0	0	0	0	0	0	0	0	0	0	0	0	0	0	0	0
Bacteroidota(100)	Bacteroidaceae(100)	Bacteroides	Otu00243	0	0	0	0	0	0	0	0	0	0	0	0	0	0	0	0.0010323	5.18068e-05	0.00015903	1.45762e-05	4.95761e-05	0	0	0	0	0	0	9.88191e-05	0.000154097	0.000314205	0.000693946	0	0	0	0	0	0	0	0	0	0	0	0	0	0	0	0
Bacteroidota(100)	Rikenellaceae(100)	Alistipes	Otu00244	0	0	0	0	0	0	0	0	0	0	0	0	0	0	0	0	0	0	0	0	0	0	0	0	0	0	4.94096e-05	8.80553e-05	0	0	0	0	0	0	0	0	0	0	0	0	0	0	0	0	0	0
Firmicutes(100)	Streptococcaceae(100)	Streptococcus	Otu00245	0	0	0	0	0	0	0	0	0	0	0.000166168	0.000162831	0.000188759	9.03832e-05	0.000209673	0	0	0	0	0	8.23995e-05	0.000120034	0.000457997	6.58415e-05	9.3824e-05	0	0	0	0	0	0	0	0	0	0	0	0	0	0	0	4.82567e-05	0.000134087	0.000147308	6.95749e-05	5.66572e-05	0
Bacteroidota(100)	Bacteroidaceae(100)	Bacteroides	Otu00246	0	0	0	0	0	0	0	0	0	0	8.30841e-05	5.4277e-05	0	6.02555e-05	0	0.000731214	0.000569874	1.98787e-05	1.45762e-05	0	0	0	0	0	0	0	0	6.60415e-05	0	4.78583e-05	0	0	0	0	0	0	0	0	0	0	0	0	0	0	0	0
Firmicutes(100)	Oscillospiraceae(100)	Colidextribacter	Otu00247	0	0	0	0	0	0	0	0	0	0	0.000290794	0.000244247	0.000165164	0.000150639	0.000244618	0	0	0	0	0	0	3.00084e-05	2.41051e-05	0.000131683	0	0	0	0	0	0	0	0	0	0	0	0	0	0	0	0	0	0	0	0	0	0
Actinobacteriota(100)	Eggerthellaceae(100)	Gordonibacter	Otu00248	0	0	0	0	0	0	0	0	0	0	4.1542e-05	8.14155e-05	2.35949e-05	0.000180766	3.49455e-05	0	0	0	0	0	8.23995e-05	6.00168e-05	2.41051e-05	6.58415e-05	4.6912e-05	0	0	0	0	0	0	0	0	0	0	0	0	0	0	0	0	0	0	0	1.88857e-05	0
Firmicutes(100)	Lachnospiraceae(100)	Lachnospiraceae_unclassified	Otu00249	0	0	0	0	0	0	0	0	0	0	4.1542e-05	8.14155e-05	2.35949e-05	0	6.9891e-05	0	0	0	0	0	0.000164799	6.00168e-05	9.64204e-05	0	4.6912e-05	2.36827e-05	0	0	0	0	0	0	0	0	0	0	0	0	0	0	2.41284e-05	4.46957e-05	0	0	5.66572e-05	0
Bacteroidota(100)	Bacteroidaceae(100)	Bacteroides	Otu00250	0	0	0	0	0	0	0	0	0	0	0	0	0	0	0	0.000881758	5.18068e-05	0	0	0	0	0	0	0	0	0	4.94096e-05	0	0	0	0	0	0	0	0	0	0	0	0	0	0	0	0	0	0	0
Bacteroidota(100)	Bacteroidaceae(100)	Bacteroides	Otu00252	0	0	0	0	0	0	0	0	0	0	0	0	0	0	0	0	0	0	0	0	0	0	0	0	0	0	0	0	0	0	0	0	0	0	0	0	0	0	0	0	0	0	0	0	0	0.00194807
Firmicutes(100)	Oscillospiraceae(100)	Colidextribacter	Otu00254	0	0	0	0	0	0	0	0	0	0	0	0	0	0	0	0	0	0	0	0	0	0	2.41051e-05	0.000197524	4.6912e-05	0	0	0	0	0	0	0	0	0	0	0	0	0	0	0	2.41284e-05	0	0	0	0	0
Bacteroidota(100)	Bacteroidaceae(100)	Bacteroides	Otu00255	0	0	0	0	0	0	0	0	0	0	0	0	0	0	0	4.30126e-05	2.59034e-05	0	0	0	0	0	0	0	0	0.000118413	0	0	0	0	0	0	0	0	0	0	0	0	0	0	2.41284e-05	2.23479e-05	0	0	0	0
Firmicutes(100)	Lachnospiraceae(100)	Blautia	Otu00256	0	0	0	0	0	0	0	0	0	0	0	0	0	0	0	0	0	0	0	0	0	0	0	0	0	0	0	0	0	0	0	0	0	0	0	0	0	0	0	0	0	0	0	0	0	0
Firmicutes(100)	Lachnospiraceae(100)	Marvinbryantia	Otu00257	0	0	0	0	0	0	0	0	0	0	0	0	0	0	0	2.15063e-05	0	0	0	0	0.000617996	0.000690193	0.000867784	0.00046089	7.0368e-05	0	0	0	0	0	0	0	0	0	0	0	0	0	0	0	0	0	0	0	0	0
Bacteroidota(100)	Bacteroidaceae(100)	Bacteroides	Otu00258	0	0	0	0	0	0	0	0	0	0	0	0	0	0	0	4.30126e-05	0.00023313	0	1.45762e-05	0	0	0	0	0	0	2.36827e-05	0.000148229	0	0	0	0	0	0	0	0	0	0	0	0	0	0	0	0.000515578	0	0	0
Bacteroidota(100)	Tannerellaceae(100)	Parabacteroides	Otu00259	0	0	0	0	0	0	0	0	0	0	0	0	0	0	0	0	0	0	0	0	0	0	0	0	0	0	0	0	0	0	0	0	0	0	0	0	0	0	0	0	2.41284e-05	0	0	0	1.88857e-05	0.000910165
Firmicutes(100)	Lachnospiraceae(100)	Agathobacter	Otu00260	0	0	0	0	0	0	0	0	0	0	0	0	0	0	0	0	0	0	0	0	4.11997e-05	3.00084e-05	2.41051e-05	0	0	0	0	0	0	0	0	0	0	0	0	0	0	0	0	0	0	0	0	0	0	0
Firmicutes(100)	Anaerovoracaceae(100)	Anaerovoracaceae_unclassified	Otu00261	0	0	0	0	0	0	0	0	0	0	0	0	0	0	0	0	0	0	0	0	0	3.00084e-05	4.82102e-05	0	2.3456e-05	0	0	0	0	0	0	0	0	0	0	0	0	0	0	0	0	0	0	0	0	0
Firmicutes(100)	Veillonellaceae(100)	Anaeroglobus	Otu00262	0	0	0	0	0	0	0	0	0	0	0	2.71385e-05	0	3.01277e-05	0	0	0	0	0	0	0	0	0	0	0	0	0	0	0	0	0	0	0	0	0	0	0	0	0	0	9.65135e-05	0.000111739	7.3654e-05	0.000347874	3.77715e-05	0
Firmicutes(100)	Clostridia_vadinBB60_group_fa(100)	Clostridia_vadinBB60_group_ge	Otu00263	0	0	0	0	0	0	0	0	0	0	0	0	0	0	0	0	0	0	0	0	0	0	0	0.000263366	0	0	0	0	0	0	0	0	0	0	0	0	0	0	0	0	0	0	0	0	0	0
Bacteroidota(100)	Marinifilaceae(100)	Butyricimonas	Otu00265	0	0	0	0	0	0	0	0	0	0	0	0	0	0	0	0	0	0	0	0	0	0	0	0	0	2.36827e-05	4.94096e-05	0	2.85641e-05	0	0	0	0	0	0	0	0	0	0	0	0	0	0	0	0	0
Bacteroidota(100)	Bacteroidaceae(100)	Bacteroides	Otu00266	0	0	0	0	0	0	0	0	0	0	0	0	0	0	0	2.15063e-05	0	3.97575e-05	0	0	0	0	0	0	0	2.36827e-05	0	8.80553e-05	0.000114256	0.000478583	0	0	0	0	0	0	0	0	0	0	0	0	0	0	0	0
Firmicutes(100)	Anaerovoracaceae(100)	Family_XIII_AD3011_group	Otu00268	0	0	0	0	0	0	0	0	0	0	0	0	0	0	0	0	0	0	0	0	0	0	0	0	0	0	0	0	0	0	0	0	0	0	0	0	0	0	0	0	0	0	0	0	0	0
Firmicutes(100)	Veillonellaceae(100)	Veillonella	Otu00269	0.000218514	0.00015757	0.000279648	9.21362e-05	0.000166538	3.51692e-05	0	0	0	0	0	0	0	0	0	0	0	0	0	0	0	0	0	0	0	0	0	0	0	0	0	0.000299889	0.000152465	0.000167892	0.000169319	0	0	0	2.33345e-05	0	0	0	0	0	0	0
Firmicutes(100)	Anaerovoracaceae(100)	Family_XIII_AD3011_group	Otu00270	0	0	0	0	0	0	0	0	0	0	0	0	2.35949e-05	9.03832e-05	0.000104836	0	0	0	0	0	8.23995e-05	3.00084e-05	2.41051e-05	0	2.3456e-05	0	0	0	0	0	0	0	0	0	0	0	0	0	0	0	0	0	0	0	0	0
Firmicutes(100)	Lachnospiraceae(100)	Lachnospiraceae_FCS020_group	Otu00271	0	0	0	0	0	0	0	0	0	0	0	0	0	0	0	0	0	0	0	0	0	0	0	0	0	0	0	0	0	0	0	0	0	0	0	0	0	0	0	0	0	0	0	0	0	0
Firmicutes(100)	Oscillospiraceae(100)	Colidextribacter	Otu00272	0	0	0	0	0	0	0	0	0	0	0	0	0	0	0	0	0	0	0	0	0	3.00084e-05	0	0	0	0	0	0	0	0	0	0	0	0	0	0	0	0	0	0	0	0	0	0	0	0
Bacteroidota(100)	Bacteroidaceae(100)	Bacteroides	Otu00273	0	0	0	0	0	0	0	0	0	0	0	0	0	0	0	0.000838746	0.000414454	0	0	0	0	0	0	0	0	4.73653e-05	0.000148229	0	0	0	0	0	0	0	0	0	0	0	0	0	0	0	0	3.47874e-05	0	0
Desulfobacterota(100)	Desulfovibrionaceae(100)	uncultured	Otu00274	0	0	0	0	0	0	0	0	0	0	0	0	0	0	0	0	0	0	0	0	0	0	0	0	0	0	0	0	0	0	0	0	0	0	0	0	0	0	0	0	0	0	0	0	0	0
Firmicutes(100)	Lachnospiraceae(100)	Anaerostipes	Otu00275	0	0	0	0	0	0	0	0	0	0	4.1542e-05	2.71385e-05	2.35949e-05	0	3.49455e-05	0	2.59034e-05	0	0.0003061	0.000619702	0	0	0	0	0	0	0	0	5.71282e-05	9.57167e-05	0	0	0	0	0	0	0	0	0	0	4.82567e-05	0	2.45513e-05	0	0	0
Firmicutes(100)	Christensenellaceae(100)	Christensenella	Otu00276	0	0	0	0	0	0	0	0	0	0	0	0	0	0	0	0	0	0	0	0	0	3.00084e-05	0	6.58415e-05	4.6912e-05	0	0	0	0	0	0	0	0	0	0	0	0	0	0	0	0	0	0	0	0	0
Proteobacteria(100)	JG36-TzT-191_fa(100)	JG36-TzT-191_ge	Otu00277	0	0	0	0	0	0	2.9495e-05	0	0	0	0	0	0	0	0	0	0	0	0	0	0	0	0	0	0	0	0	0	0	0	0	0	0	0	0	0.000164555	6.68226e-05	0	0	0	0	0	0	0	0	0
Firmicutes(100)	Bacillaceae(99)	Bacillus	Otu00278	0	0	6.45342e-05	0	0	0	5.89901e-05	4.73979e-05	0	0	0	0	0	0	0	0	0	0	0	0	0	0	0	0	0	0	0	0	0	0	0	0	7.62326e-05	0	2.41885e-05	0	3.34113e-05	0.000153022	4.6669e-05	6.59935e-05	0	0	0	0	0	0
Acidobacteriota(100)	Subgroup_2_fa(100)	Subgroup_2_ge	Otu00279	0	0	0	0	0	3.51692e-05	2.9495e-05	0	0	0	0	0	0	0	0	0	0	0	0	0	0	0	0	0	0	0	0	0	0	0	0	0	0	0	0	6.5822e-05	3.34113e-05	7.65111e-05	0	0	0	0	0	0	0	1.59678e-05
Firmicutes(100)	Lachnospiraceae(100)	Lachnospiraceae_unclassified	Otu00280	0	0	0	0	0	0	0	0	0	0	0	0	0	0	0	0	0	0	0	0	0	0	0	0	0	0	0	0	0	0	0	0	0	0	0	0	0	0	0	0	0	0	0	0	0	0
Bacteroidota(100)	Bacteroidaceae(100)	Bacteroides	Otu00281	0	0	0	0	0	0	0	0	0	0	0	0	0	0	0	0	0	0	0	0	0	0	0	0	0	0	0	4.40276e-05	2.85641e-05	0	0	0	0	0	0	0	0	0	0	0	0	0	0	3.47874e-05	0	0.000127742
Firmicutes(100)	uncultured_fa(100)	uncultured_ge	Otu00282	0	0	0	0	0	0	0	0	0	0	0	0	0	0	0	0	0	0	0	0	0	0	0	0	0	0	0	0	0	0	0	0	0	0	0	0	0	0	0	0	0	0	0	0	0	0
Bacteroidota(100)	Bacteroidaceae(100)	Bacteroides	Otu00283	0	0	0	0	0	0	0	0	0	0	0	0	0	0	0	0.000107532	0	0	0	0	0	0	0	0	0	0	4.94096e-05	0	5.71282e-05	0	0	0	0	0	0	0	0	0	0	0	0	0	0	0.000104362	0	0.000111775
Firmicutes(100)	Lachnospiraceae(100)	Lachnospiraceae_unclassified	Otu00284	0	0	0	0	0	0	0	0	0	0	0	0	0	0	0	0	0	0	0	0	4.11997e-05	0	2.41051e-05	0	0	0	0	0	0	0	0	0	0	0	0	0	0	0	0	0	0	0	0	0	0	0
Firmicutes(100)	Lachnospiraceae(100)	Lachnospiraceae_unclassified	Otu00285	0	0	0	0	0	0	0	0	0	0	0	0	0	0	0	0	0	0	0	0	0	6.00168e-05	0.000120525	0	9.3824e-05	0	0	0	0	0	0	0	0	0	0	0	0	0	0	0	0	0	0	0	0	0
Firmicutes(100)	Lachnospiraceae(100)	Lachnospiraceae_unclassified	Otu00286	0	0	0	0	0	0	0	0	0	0	0	0	0	0	0	0	0	0	0	0	0	0	4.82102e-05	6.58415e-05	0	0	0	0	0	0	0	0	0	0	0	0	0	0	0	0	0	0	0	0	0	0
Bacteroidota(100)	Bacteroidaceae(100)	Bacteroides	Otu00287	0	0	0	0	0	0	0	0	0	0	0	0	0	0	0	4.30126e-05	0.000259034	0	0	2.47881e-05	0	0	0	0	0	4.73653e-05	4.94096e-05	0	2.85641e-05	0	0	0	0	0	0	0	0	0	0	0	0	0	0	3.47874e-05	0	0
Firmicutes(100)	Oscillospiraceae(100)	NK4A214_group	Otu00288	0	0	0	0	0	0	0	0	0	0	0	0	0	0	0	0	0	0	0	0	0	0	0	0	0	0	0	0	0	0	0	0	0	0	0	0	0	0	0	0	0	0	0	0	0	0
Bacteroidota(100)	Bacteroidaceae(100)	Bacteroides	Otu00289	0	0	0	0	0	0	0	0	0	0	0	0	0	0	0	0	0	0	0	0	0	0	0	0	0	0	0	0	0	0	0	0	0	0	0	0	0	0	0	0	0	0	0	0	0	0
Bacteroidota(100)	Chitinophagaceae(100)	Sediminibacterium	Otu00290	0	0	0	0	0	3.51692e-05	2.9495e-05	0	0	0	0	0	0	0	0	0	0	0	0	0	0	0	0	0	0	0	0	0	0	0	0	0	0	0	0	9.87329e-05	0	3.82555e-05	0	0	0	0	0	0	0	0
Actinobacteriota(100)	Bifidobacteriaceae(100)	Bifidobacterium	Otu00291	0	0	0	0	0	0	0	0	0	0	4.1542e-05	5.4277e-05	9.43797e-05	0.000120511	0	0	0	0	0	0	0.000205999	0.000150042	0.000168736	0.000263366	9.3824e-05	0	0	0	0	0	0	0	0	0	0	0	0	0	0	0	2.41284e-05	0	9.82053e-05	0.000104362	5.66572e-05	0
Actinobacteriota(100)	Atopobiaceae(100)	Olsenella	Otu00292	0	0	0	0	0	0	0	0	0	0	0	0	0	0	0	0	0	0	0	0	0	0	0	0	0	0	0	0	0	0	0	0	0	0	0	0	0	0	0	0	0.000241284	0.000178783	0.000147308	0.000208725	0.000151086	0
Firmicutes(100)	Clostridia_vadinBB60_group_fa(100)	Clostridia_vadinBB60_group_ge	Otu00293	0	0	0	0	0	0	0	0	0	0	0	0	0	0	0	0	0	0	0	0	0	0	0	0	0	0	0	0	0	0	0	0	0	0	0	0	0	0	0	0	0	0	0	0	0	0
Firmicutes(100)	Ruminococcaceae(100)	Candidatus_Soleaferrea	Otu00294	0	0	0	0	0	0	0	0	0	0	4.1542e-05	2.71385e-05	2.35949e-05	3.01277e-05	0	0	0	0	0	0	0	0	0	6.58415e-05	2.3456e-05	0	0	0	2.85641e-05	2.39292e-05	0	0	0	0	0	0	0	0	0	0	0	0	0	0	0	0
Firmicutes(100)	Oscillospiraceae(100)	Intestinimonas	Otu00295	0	0	0	0	0	0	0	0	0	0	0	0	0	0	0	0	0	0	0	0	0.000123599	0	7.23153e-05	0.000197524	2.3456e-05	0	0	0	0	0	0	0	0	0	0	0	0	0	0	0	0	0	0	0	0	0
Bacteroidota(100)	Bacteroidaceae(100)	Bacteroides	Otu00296	0	0	0	0	0	0	0	0	0	0	0	0	0	0	0	0.00105381	0.000103614	0	0	0	0	0	0	6.58415e-05	0	2.36827e-05	4.94096e-05	0	0	0	0	0	0	0	0	0	0	0	0	0	0	0	0	6.95749e-05	0	0
Firmicutes(100)	Streptococcaceae(100)	Streptococcus	Otu00297	0.000109257	6.30279e-05	0.000107557	0.000276409	0.000187356	0	0	0	0	0	0	0	0	0	0	0	0	0	0	0	0	0	0	0	0	0	0	0	0	0	0.000127089	0.00024366	9.52907e-05	0.000298474	7.25654e-05	0	0	0	0	0	0	0	0	0	0	0
Firmicutes(100)	Ruminococcaceae(100)	Ruminococcaceae_unclassified	Otu00298	0	0	0	0	0	0	0	0	0	0	0	2.71385e-05	0	6.02555e-05	0	0	0	0	0	0	4.11997e-05	0	2.41051e-05	0.000131683	2.3456e-05	0	0	0	0	0	0	0	0	0	0	0	0	0	0	0	0	0	0	0	0	0
Proteobacteria(100)	Sutterellaceae(100)	Sutterella	Otu00299	0	0	0	0	0	0	0	0	0	0	0	0	0	0	0	0	0	0	0	0	0	0	0	0	0	0	0	0	0	0	0	0	0	0	0	0	0	0	0	0	0	0	0	0	0	0
Bacteroidota(100)	Bacteroidaceae(100)	Bacteroides	Otu00300	0	0	0	0	0	0	0	0	0	0	0	2.71385e-05	0	0	0	0	0	0	0.000102033	7.43642e-05	0	0	0	0	0	0	9.88191e-05	2.20138e-05	8.56923e-05	0	0	0	0	0	0	0	0	0	0	0	0	0	0	0	0	0
Bacteroidota(100)	Bacteroidaceae(100)	Bacteroides	Otu00301	0	0	0	0	0	0	0	0	0	0	0	0	0	6.02555e-05	0	0	0	0	0	0	0	0	0	0	0	0	0	0	0	0	0	0	0	0	0	0	0	0	0	0	0	0	0	0	0	0
Actinobacteriota(100)	Microbacteriaceae(100)	Microbacterium	Otu00302	0	0	0	0	0	0	0	0.000331785	0	0	0	0	0	0	0	0	0	0	0	0	0	0	0	0	0	0	0	0	0	0	0	0	0	0	0	0	0	0	0	0	0	0	0	0	0	0
Firmicutes(100)	Oscillospiraceae(100)	NK4A214_group	Otu00303	0	0	0	0	0	0	0	0	0	0	0	0	0	0	0	0	0	0	0	0	0	0	0	0	0	0	0	0	0	0	0	0	0	0	0	0	0	0	0	0	0	0	0	0	0	0
Firmicutes(100)	Lachnospiraceae(100)	Lachnospiraceae_unclassified	Otu00304	0	0	0	0	0	0	0	0	0	0	0	0	0	0	0	0	0	0	1.45762e-05	0	0	0	2.41051e-05	0	0	0	0	6.60415e-05	0	0	0	0	0	0	0	0	0	0	0	0	0	0	2.45513e-05	0	0	0
Firmicutes(100)	Ruminococcaceae(100)	UBA1819	Otu00305	0	0	0	0	0	0	0	0	0	0	0	0	0	0	0	0	0	0	0	0	0	0	0	0	0	0	0	0	0	0	0	0	0	0	0	0	0	0	0	0	0	0	0	0	0	0
Firmicutes(100)	Ruminococcaceae(100)	Ruminococcaceae_unclassified	Otu00306	0	0	0	0	0	0	0	0	0	0	0	0	0	0	0	0	0	0	0	0	0	0	0	0	0	0	0	0	0	0	0	0	0	0	0	0	0	0	0	0	0	0	0	0	0	0
Firmicutes(100)	Ruminococcaceae(100)	Ruminococcaceae_unclassified	Otu00307	0	0	0	0	0	0	0	0	0	0	0	0	0	0	0	2.15063e-05	0	0	0	0	0	6.00168e-05	0	6.58415e-05	0	0	0	0	0	0	0	0	0	0	0	0	0	0	0	0	0	0	0	0	0	0
Firmicutes(100)	Lachnospiraceae(100)	Lachnospiraceae_unclassified	Otu00308	0	0	0	0	0	0	0	0	0	0	0	0	2.35949e-05	0	0	2.15063e-05	0	5.96362e-05	0.000102033	2.47881e-05	4.11997e-05	6.00168e-05	0.000120525	0	4.6912e-05	4.73653e-05	0	2.20138e-05	0	0	0	0	0	0	0	0	0	0	0	0	0	0	0	0	0	0
Proteobacteria(100)	Comamonadaceae(100)	Pelomonas	Otu00309	0	0	0	0	0	0	2.9495e-05	0	0	0	0	0	0	0	0	0	0	0	0	0	0	0	0	0	0	0	0	0	0	0	0	0	0	0	0	9.87329e-05	0.000100234	3.82555e-05	0	0	0	0	0	0	0	0
Actinobacteriota(100)	Bifidobacteriaceae(100)	Bifidobacterium	Otu00310	0	0	0	0	0	0	0	0	0	0	8.30841e-05	0.000135693	7.07848e-05	0	0	0	0	0	0	0	0.000164799	0.00018005	4.82102e-05	6.58415e-05	0.00035184	0	0	0	0	0	0	0	0	0	0	0	0	0	0	0	0.000217155	6.70436e-05	2.45513e-05	6.95749e-05	0.000113314	0
Proteobacteria(100)	Unknown_Family(100)	Acidibacter	Otu00312	0	0	0	0	0	0	0	4.73979e-05	1.44369e-05	0	0	0	0	0	0	0	0	0	0	0	0	0	0	0	0	0	0	0	0	0	0	0	0	0	0	3.2911e-05	0	3.82555e-05	0	0	0	0	0	0	0	0
Firmicutes(100)	Peptococcaceae(100)	uncultured	Otu00313	0	0	0	0	0	0	0	0	0	0	0	0	0	0	0	0	0	0	0	0	8.23995e-05	0	0	0	0	0	0	0	0	0	0	0	0	0	0	0	0	0	0	0	0	0	0	0	0	0
Bacteroidota(100)	Bacteroidaceae(100)	Bacteroides	Otu00314	0	0	0	0	0	0	0	0	0	0	0	0	0	6.02555e-05	0	0.00017205	7.77101e-05	0	1.45762e-05	0	0	0	0	6.58415e-05	0	2.36827e-05	9.88191e-05	0	8.56923e-05	0	0	0	0	0	0	0	0	0	0	0	0	0	0	3.47874e-05	0	0
Firmicutes(100)	UCG-010(100)	UCG-010_ge	Otu00315	0	0	0	0	0	0	0	0	0	0	0	0	0	0	0	0	0	0	0	0	0.000329598	6.00168e-05	7.23153e-05	0.000131683	0.000164192	0	0	0	0	0	0	0	0	0	0	0	0	0	0	0	0	0	0	0	0	0
Proteobacteria(100)	Reyranellaceae(100)	Reyranella	Otu00316	0	0	0	0	0	0	0	0	1.44369e-05	1.33733e-05	0	0	0	0	0	0	0	0	0	0	0	0	0	0	0	0	0	0	0	0	0	0	0	0	0	3.2911e-05	6.68226e-05	3.82555e-05	0	0	0	0	0	0	0	0
Firmicutes(100)	Lachnospiraceae(100)	Lachnospiraceae_unclassified	Otu00317	0	0	0	0	0	0	0	0	0	0	0	0	0	0	0	0	0	0	0	0	0	0	0	0	0	0	0	0	0	0	0	0	0	0	0	0	0	0	0	0	0	0	0	0	0	0
Firmicutes(100)	Lachnospiraceae(100)	Lachnospiraceae_unclassified	Otu00318	0	0	0	0	0	0	0	0	0	0	0	0	2.35949e-05	0	0	2.15063e-05	0	1.98787e-05	4.37286e-05	0	0	0	0	6.58415e-05	0	0.000402605	0	0	2.85641e-05	4.78583e-05	0	0	0	0	0	0	0	0	0	0	0	0	0	0	0	0
Firmicutes(100)	Lachnospiraceae(100)	Lachnospiraceae_unclassified	Otu00319	0	0	0	0	0	0	0	0	0	0	0	0	0	0	0	0	0	0	0	2.47881e-05	0	0	0	6.58415e-05	0	0	0	0	0	0	0	0	0	0	0	0	0	0	0	0	0	0	0	0	0	0
Firmicutes(100)	Oscillospiraceae(100)	Oscillospiraceae_unclassified	Otu00320	0	0	0	0	0	0	0	0	0	0	0	0	0	0	0	0	0	0	0	0	0	0	2.41051e-05	0	2.3456e-05	0	0	0	0	0	0	0	0	0	0	0	0	0	0	0	0	0	0	0	0	0
Firmicutes(100)	Ruminococcaceae(100)	Faecalibacterium	Otu00321	0	0	0	0	0	0	0	0	0	0	0.000166168	8.14155e-05	9.43797e-05	0	3.49455e-05	0	0	0	1.45762e-05	0	0	3.00084e-05	7.23153e-05	0.000131683	2.3456e-05	0	0	0	0	2.39292e-05	0	0	0	0	0	0	0	0	0	0	2.41284e-05	2.23479e-05	7.3654e-05	0	3.77715e-05	0
Bacteroidota(100)	Bacteroidaceae(100)	Bacteroides	Otu00323	0	0	0	0	0	0	0	0	0	0	0	0	0	0	0	0	0.000181324	3.97575e-05	4.37286e-05	0	0	0	0	0	0	0	4.94096e-05	0.000308194	0.000257077	0.000119646	0	0	0	0	0	0	0	0	0	0	0	0	0	0	0	0
Firmicutes(100)	Monoglobaceae(100)	Monoglobus	Otu00324	0	0	0	0	0	0	0	0	0	0	4.1542e-05	0	0	9.03832e-05	6.9891e-05	0	0	0	0	0	0	3.00084e-05	2.41051e-05	0.000131683	2.3456e-05	0	0	0	0	0	0	0	0	0	0	0	0	0	0	0	0	2.23479e-05	0	0	0	0
Firmicutes(100)	Ruminococcaceae(97)	Ruminococcaceae_unclassified	Otu00325	0	0	0	0	0	0	0	0	0	0	0	0	0	0	0	0	0	0	0	0	0	0	0	0	0	0	0	0	0	0	0	0	0	0	0	0	0	0	0	0	0	0	0	0	0	0
Firmicutes(100)	Lachnospiraceae(100)	Blautia	Otu00326	0	0	0	0	0	0	0	0	0	0	0	0	0	0	0	0	0	0	0	0	0	0	0	0	0	0	0	0	0	0	0	0	0	0	0	0	0	0	0	0	0	0	0	0	0	0
Firmicutes(100)	Veillonellaceae(100)	Veillonella	Otu00327	0.000136571	9.45418e-05	8.60456e-05	4.60681e-05	6.24519e-05	0	0	0	0	0	0	0	0	0	0	0	0	0	0	0	0	0	0	0	0	0	0	0	0	0	0	5.62293e-05	3.81163e-05	0.000149237	7.25654e-05	0	6.68226e-05	0	4.6669e-05	2.19978e-05	0	0	0	0	0	0
Bacteroidota(100)	Bacteroidaceae(100)	Bacteroides	Otu00328	0	0	0	0	0	0	0	0	0	0	0	2.71385e-05	0	3.01277e-05	3.49455e-05	2.15063e-05	2.59034e-05	0	0	0	0	0	0	0	0	2.36827e-05	0	0	0	0	0	0	0	0	0	0	0	0	0	0	0	0	0	0	0	0
Firmicutes(100)	Veillonellaceae(100)	Veillonella	Otu00329	0.000163885	6.30279e-05	0.000193603	6.91021e-05	0.000124904	0	0	0	0	0	0	0	0	0	0	0	0	0	0	0	0	0	0	0	0	0	0	0	0	0	0.000190634	7.49724e-05	9.52907e-05	0.000111928	4.8377e-05	0	0	0	2.33345e-05	4.39957e-05	0	0	0	0	0	0
Bacteroidota(100)	Bacteroidales_unclassified(98)	Bacteroidales_unclassified	Otu00330	0	0	0	0	0	0	0	0	0	0	0	0	0	0	0	0	0	0	0	0	0	0	0	0	0	0	0	0.000572359	0.00014282	0.000263221	0	0	0	0	0	0	0	0	0	0	0	0	0	0	0	0
Bacteroidota(100)	Bacteroidaceae(100)	Bacteroides	Otu00331	0	0	0	0	0	0	0	0	0	0	0	0	0	0	0	0	0	0	0	0	0	0	0	0	0	0	0	0	0	0	0	0	0	0	0	0	0	0	0	0	2.41284e-05	0	0	0	0	0.000255485
Firmicutes(100)	Ruminococcaceae(100)	Ruminococcus	Otu00332	0	0	0	0	0	0	0	0	0	0	0	0	0	0	0	0	0	0	0	0	0	0	2.41051e-05	0	0	0	0	0	0	0	0	0	0	0	0	0	0	0	0	0	0.000217155	0.000111739	9.82053e-05	6.95749e-05	0.000302172	0
Firmicutes(100)	Lactobacillales_unclassified(87)	Lactobacillales_unclassified	Otu00333	8.19426e-05	3.15139e-05	8.60456e-05	2.3034e-05	0	3.51692e-05	0	0	0	0	0	0	0	0	0	0	0	0	0	0	0	0	0	0	0	0	0	0	0	0	6.35445e-05	3.74862e-05	0.000400221	0.000111928	0.000362827	0	0	0	0	0	0	0	0	0	0	0
Bacteroidota(100)	Bacteroidaceae(100)	Bacteroides	Otu00334	0	0	0	0	0	0	0	0	0	0	0	0	0	0	0	0	0	0	0	0	0	0	0	0	0	0	0	0	0	0	0	0	0	0	0	0	0	0	0	0	0	0	0	3.47874e-05	0	9.58069e-05
Firmicutes(100)	Ruminococcaceae(100)	Ruminococcaceae_unclassified	Otu00335	0	0	0	0	0	0	0	0	0	0	0	0	0	0	0	0	0	0	0	0	4.11997e-05	0	9.64204e-05	0	2.3456e-05	0	0	0	0	0	0	0	0	0	0	0	0	0	0	0	0	0	0	0	0	0
Proteobacteria(100)	Moraxellaceae(100)	Enhydrobacter	Otu00336	0	0	0	0	0	0	0	0	0	0	0	0	0	0	0	0	0	0	0	0	0	0	0	0	0	0	0	0	0	0	0	0	0	0	0	0	0	0	0	0	0	0	0	0	0	0
Bacteroidota(100)	Bacteroidaceae(100)	Bacteroides	Otu00337	0	0	0	0	0	0	0	0	0	0	0	0	0	0	0	0	0	0	0	0	0	0	0	0	0	0	0	2.20138e-05	0	4.78583e-05	0	0	0	0	0	0	0	0	0	0	0	0	0	0	0	0
Firmicutes(100)	Erysipelotrichaceae(100)	Dielma	Otu00338	0	0	0	0	0	0	0	0	0	0	0	0	0	0	0	0	0	0	0	0	0	0	0	0	0	0	0	0	0	0	0	0	0	0	0	0	0	0	0	0	0	0	0	0	0	0
Bacteroidota(100)	Marinifilaceae(100)	Butyricimonas	Otu00339	0	0	0	0	0	0	0	0	0	0	0	0	0	0	0	0	0	0	0	0	0	0	0	0	0	0	0	0	2.85641e-05	0	0	0	0	0	0	0	0	0	0	0	0	0	0	0	0	0
Firmicutes(100)	Lachnospiraceae(100)	Lachnospiraceae_unclassified	Otu00340	0	0	0	0	0	0	0	0	0	0	0	0	2.35949e-05	0	0	0	0	0	8.74572e-05	0	0	0	2.41051e-05	0	4.6912e-05	0	0	0	5.71282e-05	2.39292e-05	0	0	0	0	0	0	0	0	0	0	0	0	0	0	0	0
Firmicutes(100)	Lactobacillales_unclassified(95)	Lactobacillales_unclassified	Otu00341	0.000191199	3.15139e-05	0.000107557	0.000184272	8.32691e-05	0	0	0	0	0	0	0	0	0	0	0	0	0	0	0	0	0	0	0	0	0	0	0	0	0	0.000127089	0.000112459	0.000190581	0.000111928	2.41885e-05	0	0	0	0	0	0	0	0	0	0	0
Firmicutes(100)	Lachnospiraceae(100)	Lachnospiraceae_unclassified	Otu00342	0	0	0	0	0	0	0	0	0	0	0	0	0	0	0	4.30126e-05	5.18068e-05	3.97575e-05	1.45762e-05	0	0	0	0	6.58415e-05	0	2.36827e-05	4.94096e-05	4.40276e-05	2.85641e-05	0	0	0	0	0	0	0	0	0	0	0	0	0	0	0	0	0
Firmicutes(100)	Lachnospiraceae(100)	Lachnospiraceae_unclassified	Otu00343	0	0	0	0	0	0	0	0	0	0	0	0	0	0	0	0	0	0	0	0	4.11997e-05	3.00084e-05	0	6.58415e-05	0	0	0	0	0	0	0	0	0	0	0	0	0	0	0	0	0	0	0	0	0	0
Firmicutes(100)	UCG-010(97)	UCG-010_ge	Otu00344	0	0	0	0	0	0	0	0	0	0	0	0	0	0	0	0	0	0	0	0	0	0	0	0	0	0	0	0	0	0	0	0	0	0	0	0	0	0	0	0	0	0	0	0	0	0
Firmicutes(100)	Streptococcaceae(100)	Streptococcus	Otu00345	0.000109257	9.45418e-05	2.15114e-05	2.3034e-05	4.16346e-05	0.000140677	8.84851e-05	0	0	2.67465e-05	0	0	0	0	0	0	0	0	0	0	0	0	0	0	0	0	0	0	0	0	0.000254178	0.000149945	0.000171523	1.86546e-05	2.41885e-05	9.87329e-05	0.000100234	7.65111e-05	0	0	0	0	0	0	0	0
Firmicutes(100)	Clostridia_vadinBB60_group_fa(100)	Clostridia_vadinBB60_group_ge	Otu00346	0	0	0	0	0	0	0	0	0	0	0	0	0	0	0	0	0	0	0	0	0	0	2.41051e-05	0.000263366	0	0	0	0	0	0	0	0	0	0	0	0	0	0	0	0	0	0	0	0	0	0
Firmicutes(100)	Lactobacillales_unclassified(82)	Lactobacillales_unclassified	Otu00347	0	0	0	0	0	0	0	0	0	0	4.1542e-05	0	0	0	0	0	0	0	0.00011661	7.43642e-05	0	0	0	0	0	0	0	0	5.71282e-05	0.000119646	0	0	0	0	0	0	0	0	0	0	0	0	0	0	0	0
Firmicutes(100)	Lachnospiraceae(100)	Lachnospiraceae_unclassified	Otu00348	0	0	0	0	0	0	0	0	0	0	0	2.71385e-05	2.35949e-05	0	0.000104836	0	0	0	0	0	4.11997e-05	3.00084e-05	9.64204e-05	0	0	0	0	0	0	0	0	0	0	0	0	0	0	0	0	0	2.41284e-05	0	2.45513e-05	0	1.88857e-05	0
Firmicutes(100)	Lachnospiraceae(100)	Lachnospiraceae_unclassified	Otu00349	0	0	0	0	0	0	0	0	0	0	0	0	0	0	0	0	0	0	0	0	0	0	0	0	0	0	0	0	0	0	0	0	0	0	0	0	0	0	0	0	0	0	2.45513e-05	0	0	0
Bacteroidota(100)	Tannerellaceae(100)	Parabacteroides	Otu00350	0	0	0	0	0	0	0	0	0	0	0	0	0	0	0	0	0	0	0	0	0	0	0	0	0	0	0	0	0	0	0	0	0	0	0	0	0	0	0	0	0	0	0	0	0	0
Firmicutes(100)	Lachnospiraceae(100)	Lachnospiraceae_unclassified	Otu00351	0	0	0	0	0	0	0	0	0	0	0	0	0	0	0	0	0	0	0	0	0.000205999	6.00168e-05	2.41051e-05	0	2.3456e-05	0	0	0	0	0	0	0	0	0	0	0	0	0	0	0	0	0	0	0	0	0
Firmicutes(100)	Lachnospiraceae(100)	Lachnospiraceae_unclassified	Otu00352	0	0	0	0	0	0	0	0	0	0	0	0	0	0	0	0	0	7.9515e-05	2.91524e-05	0	0	0	0	0	0	2.36827e-05	0	2.20138e-05	2.85641e-05	2.39292e-05	0	0	0	0	0	0	0	0	0	0	0	0	0	0	0	0
Firmicutes(100)	Lachnospiraceae(100)	Lachnospiraceae_unclassified	Otu00354	0	0	0	0	0	0	0	0	0	0	0.00020771	0.000108554	7.07848e-05	0.000210894	0.000349455	0	0	0	0	0	8.23995e-05	0.000150042	0.000192841	0.000131683	4.6912e-05	0	0	0	0	0	0	0	0	0	0	0	0	0	0	0	0	0	0	0	0	0
Firmicutes(100)	Lachnospiraceae(100)	Lachnospiraceae_unclassified	Otu00355	0	0	0	0	0	0	0	0	0	0	0	0	2.35949e-05	0	0	0	0	0	0	0	0	3.00084e-05	2.41051e-05	0	0	0	0	0	0	0	0	0	0	0	0	0	0	0	0	0	0	0	0	0	0	0
Firmicutes(100)	Clostridia_unclassified(100)	Clostridia_unclassified	Otu00356	0	0	0	0	0	0	0	0	0	0	0	0	0	0	0	0	0	0	0	0	8.23995e-05	3.00084e-05	0	0.000197524	0	0	0	0	0	0	0	0	0	0	0	0	0	0	0	0	0	0	0	0	0	0
Proteobacteria(100)	Solimonadaceae(100)	uncultured	Otu00357	0	0	0	0	0	0	0	0	0	0	0	0	0	0	0	0	0	0	0	0	0	0	0	0	0	0	0	0	0	0	0	0	0	0	0	0.000131644	3.34113e-05	0	0	0	0	0	0	0	0	0
Bacteroidota(100)	Bacteroidaceae(100)	Bacteroides	Otu00358	0	0	0	0	0	0	0	0	0	0	0	0	0	0	0	4.30126e-05	7.77101e-05	0	2.91524e-05	0	0	0	0	0	0	2.36827e-05	0	0	0	2.39292e-05	0	0	0	0	0	0	0	0	0	0	0	0	0	0.000208725	0	0.000255485
Firmicutes(100)	Lachnospiraceae(100)	Marvinbryantia	Otu00359	0	0	0	0	0	0	0	0	0	0	0	0	0	0	0	0	0	0	0	0	0	0	0	0	0	0	0	0	0	0	0	0	0	0	0	0	0	0	0	0	0	0	0	0	0	0
Bacteroidota(100)	Bacteroidaceae(100)	Bacteroides	Otu00362	0	0	0	0	0	0	0	0	0	0	0	0	0	0	0	2.15063e-05	7.77101e-05	0	0	0	0	0	0	0	0	0	0	0	0	0	0	0	0	0	0	0	0	0	0	0	0	0	0	0	0	0
Firmicutes(100)	Lachnospiraceae(100)	Lachnospiraceae_unclassified	Otu00363	0	0	0	0	0	0	0	0	0	0	0	0	0	0	0	0	0	0	0	0	0	0	0	0	0	0	0	0	0	0	0	0	0	0	0	0	0	0	0	0	7.23851e-05	0	0	0	0	0
Firmicutes(100)	Lachnospiraceae(100)	Lachnospiraceae_unclassified	Otu00364	0	0	0	0	0	0	0	0	0	0	0	0	0	0	0	0	0	1.98787e-05	2.91524e-05	2.47881e-05	0	3.00084e-05	0	0	0	0	4.94096e-05	0	8.56923e-05	0	0	0	0	0	0	0	0	0	0	0	2.41284e-05	0	0	3.47874e-05	0	0
Bacteroidota(100)	Bacteroidaceae(100)	Bacteroides	Otu00365	0	0	0	0	0	0	0	0	0	0	0	0	0	0	0	6.45189e-05	0.000284937	0	0	0	0	0	0	0	0	0	0	6.60415e-05	2.85641e-05	9.57167e-05	0	0	0	0	0	0	0	0	0	0	0	0	0	0	0	0
Firmicutes(100)	Streptococcaceae(100)	Streptococcus	Otu00367	8.19426e-05	3.15139e-05	0	0	2.08173e-05	0	0	0	0	0	0	0	0	0	0	0	0	0	0	0	0	0	0	0	0	0	0	0	0	0	0	0.00078721	1.90581e-05	1.86546e-05	0	0	0	0	0	0	0	0	0	0	0	0
Firmicutes(100)	Lachnospiraceae(100)	Agathobacter	Otu00370	0	0	0	0	0	0	0	0	0	0	0	2.71385e-05	0	0	3.49455e-05	0	0	0	0	0	0	0	0	0	0	0	0	0	0	0	0	0	0	0	0	0	0	0	0	0	0	2.23479e-05	0	0	0	0
Bacteroidota(100)	Bacteroidaceae(100)	Bacteroides	Otu00371	0	0	0	0	0	0	0	0	0	0	0	0	0	0	0	2.15063e-05	0.000207227	0	4.37286e-05	0	8.23995e-05	0	0	0	0	0	0	0	0	0	0	0	0	0	0	0	0	0	0	0	0	2.23479e-05	0	0	0	0
Firmicutes(100)	Enterococcaceae(73)	Enterococcaceae_unclassified	Otu00372	0	0	0	2.3034e-05	0	0	0	0	0	0	0	0	0	0	0	0	0	0	1.45762e-05	0	0	0	0	0	0	0	0	0	2.85641e-05	0	0	0	0	0	0	0	0	0	0	0	0	0	0	0	0	0
Firmicutes(100)	Lachnospiraceae(100)	Lachnospiraceae_unclassified	Otu00373	0	0	0	0	0	0	0	0	0	0	0	0	0	0	0	0	0	0	0	0	0.000164799	3.00084e-05	7.23153e-05	0.000263366	0.00011728	0	0	0	0	0	0	0	0	0	0	0	0	0	0	0	0	0	0	0	0	0
Firmicutes(100)	Firmicutes_unclassified(100)	Firmicutes_unclassified	Otu00374	0.000109257	9.45418e-05	0	0.00011517	4.16346e-05	0	0	0	0	0	0	0	0	0	0	0	0	0	0	0	0	0	0	0	0	0	0	0	0	0	0	3.74862e-05	0.000190581	0.000130582	4.8377e-05	0	0	0	0	0	0	0	0	0	0	0
Acidobacteriota(100)	Bryobacteraceae(100)	Bryobacter	Otu00375	0	0	0	0	2.08173e-05	0	2.9495e-05	4.73979e-05	0	0	0	0	0	0	0	0	0	0	0	0	0	0	0	0	0	0	0	0	0	0	0	0	0	0	0	0	6.68226e-05	7.65111e-05	0	0	0	0	0	0	0	0
Firmicutes(100)	Veillonellaceae(100)	Dialister	Otu00376	0	0	0	0	0	0	0	0	0	0	0	0	0	0	0	0	0	0	0	0	0	0	0	0	0	0	0	0	0	0	0	0	0	0	0	0	0	0	0	0	0	4.46957e-05	0	0.000104362	1.88857e-05	0
Firmicutes(100)	Staphylococcaceae(100)	Staphylococcus	Otu00377	0	0	0	0	0	0	0	9.47957e-05	0	0	0	0	0	0	0	0	0	0	0	0	0	0	0	0	0	0	0	0	0	0	0	0	0	0	0	6.5822e-05	3.34113e-05	0	0	0	0	0	0	0	0	0
Firmicutes(100)	Clostridiaceae(100)	Clostridium_sensu_stricto_13	Otu00378	0	0	0	0	0	0	0	0	0	0	0	0	0	0	0	0	0	0	0	0	0.000288398	6.00168e-05	4.82102e-05	6.58415e-05	7.0368e-05	0	0	0	0	0	0	0	0	0	0	0	0	0	0	0	0	0	0	0	0	0
Firmicutes(100)	Oscillospiraceae(100)	UCG-005	Otu00379	0	0	0	0	0	0	0	0	0	0	0	0	0	0	0	0	0	0	0	0	0	0	2.41051e-05	0	0	0	0	0	0	0	0	0	0	0	0	0	0	0	0	0	0	0	0	0	0	0
Firmicutes(100)	Lachnospiraceae(100)	Lachnospiraceae_unclassified	Otu00380	0	0	0	0	0	0	0	0	0	0	0	2.71385e-05	2.35949e-05	0	0	0	2.59034e-05	3.97575e-05	2.91524e-05	2.47881e-05	4.11997e-05	0	0.000120525	0	0	0	0	2.20138e-05	2.85641e-05	7.17875e-05	0	0	0	0	0	0	0	0	0	0	0	0	0	0	0	0
Firmicutes(100)	Veillonellaceae(100)	Veillonella	Otu00381	0	3.15139e-05	8.60456e-05	0.000138204	2.08173e-05	0	0	0	0	0	0	0	0	0	0	0	0	0	0	0	0	0	0	0	0	0	0	0	0	0	0	1.87431e-05	3.81163e-05	0.000111928	7.25654e-05	0	0	0	2.33345e-05	4.39957e-05	0	0	0	0	0	0
Firmicutes(100)	Paenibacillaceae(100)	Paenibacillus	Otu00383	0	0	0	0	0	0	2.9495e-05	9.47957e-05	1.44369e-05	0	0	0	0	0	0	0	0	0	0	0	0	0	0	0	0	0	0	0	0	0	0	0	0	0	0	0	3.34113e-05	3.82555e-05	0	0	0	0	0	0	0	0
Firmicutes(100)	Oscillospiraceae(100)	UCG-005	Otu00384	0	0	0	0	0	0	0	0	0	0	0	0	0	0	0	0	0	0	0	0	0	0	2.41051e-05	0	0	0	0	0	0	0	0	0	0	0	0	0	0	0	0	0	0	0	0	0	0	0
Firmicutes(100)	Ruminococcaceae(100)	Ruminococcaceae_unclassified	Otu00386	0	0	0	0	0	0	0	0	0	0	0	0	0	0	0	0	0	0	0	0	0	0	0	0	0	0	0	0	0	0	0	0	0	0	0	0	0	0	0	0	0	0	0	0	0	0
Firmicutes(100)	Ruminococcaceae(100)	Subdoligranulum	Otu00387	0	0	0	0	0	0	0	0	0	0	0	2.71385e-05	2.35949e-05	3.01277e-05	3.49455e-05	0	0	0	0	2.47881e-05	4.11997e-05	0	4.82102e-05	0	0	0	0	2.20138e-05	0	2.39292e-05	0	0	0	0	0	0	0	0	0	0	0	0	0	0	0	0
Firmicutes(100)	Lachnospiraceae(100)	Agathobacter	Otu00388	0	0	0	0	0	0	0	0	0	0	0	0	0	0	0	0	0	0	0	0	0	0	0	0	0	0	0	0	0	0	0	0	0	0	0	0	0	0	0	0	0	0	0	0	0	0
Bacteroidota(100)	Bacteroidales_unclassified(88)	Bacteroidales_unclassified	Otu00389	0	0	0	0	0	0	0	0	0	0	0	0	0	0	0	0	0	0	0	0	0	0	0	0	0	0	0	0.00046229	8.56923e-05	0.000167504	0	0	0	0	0	0	0	0	0	0	0	0	0	0	0	0
Firmicutes(100)	Lachnospiraceae(100)	Lachnospiraceae_unclassified	Otu00390	0	0	0	0	0	0	0	0	0	0	0	0	0	0	0	0	0	0	0	0	0	0	0	0	0	0	0	8.80553e-05	0	7.17875e-05	0	0	0	0	0	0	0	0	0	0	0	0	0	0	0	0
Firmicutes(100)	Streptococcaceae(100)	Streptococcus	Otu00391	0	0	0	0	0	0	0	0	0	0	0	0	0	0	0	0	0	0	0	0	0	0	0	0	0	0	0	0	0	0	0	0	0	0	0	0	0	0	0	0	0	0	0	0	0	0
Bacteroidota(100)	Tannerellaceae(100)	Parabacteroides	Otu00392	0	0	0	0	0	0	0	0	0	0	0	0	0	0	0	0	0	0	0	0	0	0	0	0	0	0	0	0	0	0	0	0	0	0	0	0	0	0	0	0	0	0	0	0	0	0.00036726
Bacteroidota(100)	Rikenellaceae(100)	Alistipes	Otu00393	0	0	0	0	0	0	0	0	0	0	0	0	0	0	0	0	0	0	0	0	0	0	0	0	0	0	0	0	0	0	0	0	0	0	0	0	0	0	0	0	0	0	0	0	0	0
Bacteroidota(100)	Bacteroidaceae(100)	Bacteroides	Otu00395	0	0	0	0	0	0	0	0	0	0	0	0	0	0	0	0	0	0	0	0	0	0	0	0	0	0	0	0	0	0	0	0	0	0	0	0	0	0	0	0	0	0	0	0	0	0
Actinobacteriota(100)	Bifidobacteriaceae(100)	Bifidobacterium	Otu00398	0	0	0	0	0	0	0	0	0	0	0	5.4277e-05	4.71898e-05	6.02555e-05	0	0	0	0	0	0	4.11997e-05	6.00168e-05	7.23153e-05	6.58415e-05	0	0	0	0	0	0	0	0	0	0	0	0	0	0	0	0	4.82567e-05	6.70436e-05	0.000122757	6.95749e-05	5.66572e-05	0
Firmicutes(100)	Streptococcaceae(100)	Streptococcus	Otu00399	0	0	0	0	0	0	0	0	0	0	0	0	0	0	3.49455e-05	0	0	0	0	0	0.000164799	3.00084e-05	0	0	9.3824e-05	0	0	0	0	0	0	0	0	0	0	0	0	0	0	0	0	0.000111739	2.45513e-05	0	0	0
Firmicutes(100)	Oscillospiraceae(100)	uncultured	Otu00400	0	0	0	0	0	0	0	0	0	0	0	0	0	0	0	0	0	0	0	0	0	0	0	0	2.3456e-05	0	0	0	0	0	0	0	0	0	0	0	0	0	0	0	0	0	0	0	0	0
Proteobacteria(100)	uncultured(100)	uncultured_ge	Otu00401	0	0	0	0	0	0	0	0	0	0	0	0	0	0	0	0	0	0	0	0	0	0	0	0	0	0	0	0	0	0	0	0	0	0	0	0	0	0	0	0	0	0	0	0	0	0
Firmicutes(100)	Lachnospiraceae(100)	Lachnospiraceae_unclassified	Otu00402	0	0	0	2.3034e-05	0	0	0	0	0	0	0	0	0	0	0	0	0	0	0	0	0	0	0	0	0	0	0	0	0	0	0	0	0	0	0	0	0	0	0	0	0	0	0	0	0	0
Firmicutes(100)	Clostridia_unclassified(100)	Clostridia_unclassified	Otu00403	0	0	0	0	0	0	0	0	0	0	0	0	0	0	0	0	0	0	0	0	4.11997e-05	3.00084e-05	2.41051e-05	0	0	0	0	0	2.85641e-05	2.39292e-05	0	0	0	0	0	0	0	0	0	0	0	0	0	0	0	0
Firmicutes(100)	Oscillospiraceae(100)	Oscillospiraceae_unclassified	Otu00404	0	0	0	0	0	0	0	0	0	0	0	0	0	0	0	0	0	0	0	0	0	0	0	0	2.3456e-05	0	0	0	0	0	0	0	0	0	0	0	0	0	0	0	0	0	0	0	0	0
Firmicutes(100)	Lactobacillales_unclassified(86)	Lactobacillales_unclassified	Otu00405	0.000109257	0	0.000107557	0	0.000104086	0	0	0	0	0	0	0	0	0	0	0	0	0	0	0	0	0	0	0	0	0	0	0	0	0	0	0	0.000171523	0.000205201	0	0	0	0	0	0	0	0	0	0	0	0
Firmicutes(100)	Lachnospiraceae(100)	Lachnospiraceae_unclassified	Otu00406	0	0	0	0	0	0	0	0	0	0	0	0	0	0	0	0	0	0	0	0	0	0	0	0	0	0	0	0	0	0	0	0	0	0	0	0	0	0	0	0	0	0	0	0	0	0
Firmicutes(100)	Lachnospiraceae(100)	Lachnospiraceae_unclassified	Otu00407	0	0	0	0	0	0	0	0	0	0	0	0	0	0	0	0	0	0	5.83048e-05	0	0	0	0	0	0	0	0	0	2.85641e-05	0	0	0	0	0	0	0	0	0	0	0	0	2.23479e-05	0	3.47874e-05	0	0
Firmicutes(100)	Lachnospiraceae(100)	Lachnospiraceae_unclassified	Otu00408	0	0	0	0	0	0	0	0	0	0	0	5.4277e-05	0	0	0	0	0	1.98787e-05	5.83048e-05	4.95761e-05	0	0	0	0	0	0	0	0	5.71282e-05	2.39292e-05	0	0	0	0	0	0	0	0	0	0	0	0	0	0	0	0
Bacteroidota(100)	Bacteroidaceae(100)	Bacteroides	Otu00409	0	0	0	0	0	0	0	0	0	0	0	0	0	6.02555e-05	0	0.00017205	0.000103614	0	0	0	0	0	0	6.58415e-05	0	7.1048e-05	9.88191e-05	0	0	2.39292e-05	0	0	0	0	0	0	0	0	0	0	0	0	0	3.47874e-05	0	0
Actinobacteriota(100)	Corynebacteriaceae(100)	Lawsonella	Otu00410	0	0	0	0	0	0	0	0	0	0	0	0	0	0	0	0	0	0	0	0	0	0	0	0	0	0	0	0	0	0	0	0	0	0	0	0	0	0	0	0	0	0	0	0	0	0
Bacteroidota(100)	Bacteroidaceae(100)	Bacteroides	Otu00411	0	0	0	0	0	0	0	0	0	0	0	0	0	0	0	0	0	0	0	0	0	0	0	0	0	0	0	0	0	0	0	0	0	0	0	0	0	0	0	0	0	0	0	0	0	0
Firmicutes(100)	Ruminococcaceae(100)	Ruminococcaceae_unclassified	Otu00412	0	0	0	0	0	0	0	0	0	0	0	0	0	0	0	0	0	0	0	0	4.11997e-05	6.00168e-05	2.41051e-05	0	2.3456e-05	0	0	0	0	0	0	0	0	0	0	0	0	0	0	0	0	0	0	0	0	0
Firmicutes(100)	Lactobacillales_unclassified(97)	Lactobacillales_unclassified	Otu00413	0.000136571	0	2.15114e-05	2.3034e-05	2.08173e-05	0	0	0	1.44369e-05	0	0	0	0	0	0	0	0	0	0	0	0	0	0	0	0	0	0	0	0	0	0	0.000224917	0.000171523	0.000149237	7.25654e-05	0	0	0	0	0	0	0	0	0	0	0
Firmicutes(100)	Lachnospiraceae(100)	Lachnospiraceae_FCS020_group	Otu00414	0	0	0	0	0	0	0	0	0	0	0	0	0	0	0	0	0	0	0	0	0	0	0	0	0	0	0	0	0	0	0	0	0	0	0	0	0	0	0	0	0	0	0	0	0	0
Firmicutes(100)	Lachnospiraceae(100)	Lachnospiraceae_UCG-010	Otu00415	0	0	0	0	0	0	0	0	0	0	0	0	0	0	0	0	0	0	0	0	4.11997e-05	6.00168e-05	4.82102e-05	0	4.6912e-05	0	0	0	0	0	0	0	0	0	0	0	0	0	0	0	0	0	0	0	0	0
Firmicutes(100)	Lachnospiraceae(100)	Lachnospiraceae_unclassified	Otu00416	0	0	0	0	0	0	0	0	0	0	0	0	0	0	0	0	0	1.98787e-05	4.37286e-05	0	0	0	0	0	0	9.47306e-05	0	2.20138e-05	5.71282e-05	4.78583e-05	0	0	0	0	0	0	0	0	0	0	0	0	0	0	0	0
Proteobacteria(100)	Labraceae(100)	Labrys	Otu00417	0	0	0	0	0	0	0	0	0	0	0	0	0	0	0	0	0	0	0	0	0	0	0	0	0	0	0	0	0	0	0	0	0	0	0	9.87329e-05	0.000167056	3.82555e-05	0	0	0	0	0	0	0	0
Actinobacteriota(100)	Bifidobacteriaceae(100)	Bifidobacterium	Otu00418	0	0	0	0	0	0	0	0	0	0	0	0	0.000165164	0.000180766	3.49455e-05	0	0	0	0	0	0	3.00084e-05	2.41051e-05	0.000197524	0.000281472	0	0	0	0	0	0	0	0	0	0	0	0	0	0	0	0	0	0	0	3.77715e-05	0
Bacteroidota(100)	Bacteroidaceae(100)	Bacteroides	Otu00419	0	0	0	0	0	0	0	0	0	0	0	0	0	0	0	0.000107532	0.00023313	0	0	0	0	0	0	0	0	7.1048e-05	0	2.20138e-05	2.85641e-05	2.39292e-05	0	0	0	0	0	0	0	0	0	0	0	0	0	0	0	0
Firmicutes(100)	Ruminococcaceae(100)	Faecalibacterium	Otu00420	0	0	0	0	0	0	0	0	0	0	0	0	2.35949e-05	3.01277e-05	0	0	0	0	1.45762e-05	0	0	0	0.000120525	0	0	0	0	0	2.85641e-05	0	0	0	0	0	0	0	0	0	0	0	2.41284e-05	2.23479e-05	0	0	0	0
Firmicutes(100)	Erysipelotrichaceae(100)	Holdemania	Otu00422	0	0	0	0	0	0	0	0	0	0	0	0	0	0	0	0	0	0	0	0	0	0	2.41051e-05	0	2.3456e-05	0	0	0	0	0	0	0	0	0	0	0	0	0	0	0	0	0	0	0	0	0
Firmicutes(100)	Lactobacillales_unclassified(80)	Lactobacillales_unclassified	Otu00423	0	0	0	0	0	0	0	0	0	0	0	0	0	0	0	0	0	0	2.91524e-05	2.47881e-05	0	0	0	0	0	0	0	0	5.71282e-05	7.17875e-05	0	0	0	0	0	0	0	0	0	0	0	0	0	0	0	0
Firmicutes(100)	Ruminococcaceae(100)	Faecalibacterium	Otu00425	0	0	0	0	0	0	0	0	0	0	0	0	0	0	0	0	0	0	0	0	0	0	0	0	0	0	0	0	0	0	0	0	0	0	0	0	0	0	0	0	0	0	0	0	0	0
Firmicutes(100)	Lachnospiraceae(100)	Lachnospiraceae_unclassified	Otu00426	0	0	0	0	0	0	0	0	0	0	0	0	0	0	0	0	0	0	0	0	4.11997e-05	3.00084e-05	4.82102e-05	0	2.3456e-05	0	0	0	0	0	0	0	0	0	0	0	0	0	0	0	0	0	0	0	0	0
Firmicutes(100)	Erysipelatoclostridiaceae(100)	Erysipelotrichaceae_UCG-003	Otu00427	0	0	0	0	0	0	0	0	0	0	0	0	0	0	0	0	0	0	0	0	0	0	0	0	0	0	0	0	0	0	0	0	0	0	0	0	0	0	0	0	0	0	0	0	0	0
Proteobacteria(100)	Moraxellaceae(100)	Acinetobacter	Otu00428	0	0	0	0	0	0	0	0	0	0	0	0	0	0	0	0	0	0	0	0	0	0	0	0	0	0	0	0	0	0	0	0	0	0	0	0	6.68226e-05	0	0	0	0	0	0	0	0	0
Firmicutes(100)	Anaerovoracaceae(100)	Family_XIII_UCG-001	Otu00429	0	0	0	0	0	0	0	0	0	0	0	0	0	0	0	0	0	0	0	0	4.11997e-05	3.00084e-05	2.41051e-05	0.000131683	0	0	0	0	0	0	0	0	0	0	0	0	0	0	0	0	0	0	0	0	0	0
Firmicutes(100)	Ruminococcaceae(100)	Ruminococcaceae_unclassified	Otu00431	0	0	0	0	0	0	0	0	0	0	0	0	0	0	0	0	0	0	0	0	0	0	0	0	0	0	0	0	0	0	0	0	0	0	0	0	0	0	0	0	0	0	0	0	0	0
Firmicutes(100)	Lachnospiraceae(100)	Lachnospiraceae_unclassified	Otu00432	0	0	0	0	0	0	0	0	0	0	0	0	2.35949e-05	0	0	0	0	1.98787e-05	1.45762e-05	0	0	0	0	0	0	7.1048e-05	0	2.20138e-05	5.71282e-05	0	0	0	0	0	0	0	0	0	0	0	0	0	0	3.47874e-05	0	0
Bacteroidota(100)	Bacteroidaceae(100)	Bacteroides	Otu00433	0	0	0	0	0	0	0	0	0	0	4.1542e-05	0	0	0	0	0	0	0	0	0	0	0	0	0	0	0	0	0	0	0	0	0	0	0	0	0	0	0	0	0	0	0	0	0	0	0
Bacteroidota(100)	Tannerellaceae(100)	Parabacteroides	Otu00435	0	0	0	0	0	0	0	0	0	0	0	0	0	0	0	0	0	0	0	0	0	0	0	0	0	0.000213144	0.000197638	0	0	4.78583e-05	0	0	0	0	0	0	0	0	0	0	0	0	0	0	0	0
Firmicutes(100)	Firmicutes_unclassified(100)	Firmicutes_unclassified	Otu00436	0.000136571	0	0	9.21362e-05	2.08173e-05	0	0	0	0	0	0	0	0	0	0	0	0	0	0	0	0	0	0	0	0	0	0	0	0	0	6.35445e-05	5.62293e-05	0.000114349	0.000167892	4.8377e-05	0	0	0	0	0	0	0	0	0	0	0
Bacteroidota(100)	Bacteroidaceae(100)	Bacteroides	Otu00437	0	0	0	0	0	0	0	0	0	0	0	0	0	0	0	0	0	0	1.45762e-05	0	0	0	0	0	0	2.36827e-05	0	8.80553e-05	2.85641e-05	7.17875e-05	0	0	0	0	0	0	0	0	0	0	0	0	0	0	0	0
Firmicutes(100)	Ruminococcaceae(100)	Candidatus_Soleaferrea	Otu00438	0	0	0	0	0	0	0	0	0	0	0	0	0	3.01277e-05	0	0	0	0	0	0	0	0	2.41051e-05	0	0	0	0	0.000110069	0	2.39292e-05	0	0	0	0	0	0	0	0	0	0	0	0	0	0	0	0
Actinobacteriota(100)	Bifidobacteriaceae(100)	Bifidobacterium	Otu00439	0	0	0	0	0	0	0	0	0	0	0	2.71385e-05	4.71898e-05	0	3.49455e-05	0	0	0	0	0	4.11997e-05	0	7.23153e-05	6.58415e-05	0.00011728	0	0	0	0	0	0	0	0	0	0	0	0	0	0	0	0	2.23479e-05	0	0	0	0
Actinobacteriota(100)	Bifidobacteriaceae(100)	Bifidobacterium	Otu00440	0	0	0	0	0	0	0	0	0	0	0	0	7.07848e-05	6.02555e-05	3.49455e-05	0	0	0	0	0	4.11997e-05	3.00084e-05	7.23153e-05	0	0	0	0	0	0	0	0	0	0	0	0	0	0	0	0	0	0	2.23479e-05	0	6.95749e-05	0	0
Firmicutes(100)	Anaerovoracaceae(100)	Family_XIII_AD3011_group	Otu00441	0	0	0	0	0	0	0	0	0	0	0	0	0	0	0	0	0	0	0	0	8.23995e-05	3.00084e-05	2.41051e-05	0.000131683	4.6912e-05	0	0	0	0	0	0	0	0	0	0	0	0	0	0	0	0	0	0	0	0	0
Proteobacteria(100)	Erwiniaceae(97)	Pantoea	Otu00442	0	0	0	0	0	0	0	0	0	0	0	0	0	0	0	0	0	0	0	0	0	0	0	0	0	0	0	0	0	0	0	0	0	0	0	0	0	0	0	0	0	0	0	0	0	0
Firmicutes(100)	Lachnospiraceae(100)	Agathobacter	Otu00443	0	0	0	0	0	0	0	0	0	0	0	0	0	0	0	0	0	0	0	0	4.11997e-05	0	0	0	0	0	0	0	0	0	0	0	0	0	0	0	0	0	0	0	0	0	0	0	0	0
Bacteroidota(100)	Chitinophagaceae(100)	Puia	Otu00445	0	0	0	0	0	0	0	9.47957e-05	0	0	0	0	0	0	0	0	0	0	0	0	0	0	0	0	0	0	0	0	0	0	0	0	0	0	0	0	6.68226e-05	0	0	0	0	0	0	0	0	0
Firmicutes(100)	Ruminococcaceae(100)	UBA1819	Otu00446	0	0	0	0	0	0	0	0	0	0	0	0	0	0	0	0	0	0	0	0	0	0	0	0	0	0	0	0	0	0	0	0	0	0	0	0	0	0	0	0	0	0	0	0	0	0
Firmicutes(100)	Ruminococcaceae(100)	Faecalibacterium	Otu00447	0	0	0	0	0	0	0	0	0	0	0.000124626	0	0.000188759	3.01277e-05	0	0	0	0	0	2.47881e-05	4.11997e-05	0	0	6.58415e-05	0	0	0	0	0	0	0	0	0	0	0	0	0	0	0	0	0	0	0	0	0	0
Firmicutes(100)	Oscillospiraceae(100)	Oscillospiraceae_unclassified	Otu00451	0	0	0	0	0	0	0	0	0	0	0	0	0	0	0	0	0	0	0	0	0	0	0	0	0	0	0	0	0	0	0	0	0	0	0	0	0	0	0	0	0	0	0	0	0	0
Firmicutes(100)	Ruminococcaceae(100)	Ruminococcaceae_unclassified	Otu00454	0	0	0	0	0	0	0	0	0	0	0	0	0	0	0	0	0	0	0	0	0	0	0	0	0	0	0	0	0	0	0	0	0	0	0	0	0	0	0	0	0	0	0	0	0	0
Bacteroidota(100)	Bacteroidaceae(100)	Bacteroides	Otu00455	0	0	0	0	0	0	0	0	0	0	0	0	0	0	0	0	0	1.98787e-05	0	0	0	0	0	6.58415e-05	0	0	0	0	0	0	0	0	0	0	0	0	0	0	0	0	0	0	0	0	0	0
Firmicutes(100)	Lachnospiraceae(100)	Lachnospiraceae_unclassified	Otu00456	0	0	0	0	0	0	0	0	0	0	0	0	2.35949e-05	0	0	0	0	5.96362e-05	4.37286e-05	2.47881e-05	4.11997e-05	0	4.82102e-05	0	0	0.000142096	4.94096e-05	2.20138e-05	0	0	0	0	0	0	0	0	0	0	0	0	0	0	0	0	0	0
Firmicutes(100)	Lactobacillales_unclassified(100)	Lactobacillales_unclassified	Otu00458	0.000136571	0	0	6.91021e-05	0	0	0	0	1.44369e-05	0	0	0	0	0	0	0	0	0	0	0	0	0	0	0	0	0	0	0	0	0	0	0	0	0.000111928	4.8377e-05	0	0	0	0	0	0	0	0	0	0	0
Firmicutes(100)	Bacilli_unclassified(100)	Bacilli_unclassified	Otu00461	0	0	0	0	0	0	0.00029495	9.47957e-05	1.44369e-05	1.33733e-05	0	0	0	0	0	0	0	0	0	0	0	0	0	0	0	0	0	0	0	0	0	0	1.90581e-05	0	0	0	0	0	2.33345e-05	2.19978e-05	0	0	0	0	0	0
Proteobacteria(100)	Sphingomonadaceae(100)	Sphingomonas	Otu00462	0	0	0	0	0	0	0	0	0	0	0	0	0	0	0	0	0	0	0	0	0	0	0	0	0	0	0	0	0	0	0	0	0	0	0	0	0	0	0	0	0	0	0	0	0	0
Firmicutes(100)	Lachnospiraceae(100)	Lachnospiraceae_unclassified	Otu00463	0	0	0	0	0	0	0	0	0	0	0	0	0	0	0	0	2.59034e-05	9.93937e-05	1.45762e-05	0	0	0	0	0	0	2.36827e-05	0	2.20138e-05	0	4.78583e-05	0	0	0	0	0	0	0	0	0	0	0	0	0	0	0	0
Bacteroidota(100)	Bacteroidaceae(100)	Bacteroides	Otu00465	0	0	0	0	0	0	0	0	0	0	0	0	0	3.01277e-05	0	0	0	0	0	0	0	0	0	6.58415e-05	0	0	0	0	0	0	0	0	0	0	0	0	0	0	0	0	0	0	0	0	0	0
Firmicutes(100)	Lachnospiraceae(100)	Lachnospiraceae_unclassified	Otu00466	0	0	0	0	0	0	0	0	0	0	0	0	0	0	0	0	0	0	0	0	0	0	0	6.58415e-05	0	0	0	2.20138e-05	0	0	0	0	0	0	0	0	0	0	0	0	0	0	0	0	0	0
Bacteroidota(100)	Tannerellaceae(100)	Parabacteroides	Otu00468	0	0	0	0	0	0	0	0	0	0	0	0	0	0	0	0	0	0	0	0	0	0	0	0	0	0.000213144	4.94096e-05	0	0	2.39292e-05	0	0	0	0	0	0	0	0	0	0	0	0	0	0	0	0
Firmicutes(100)	Lactobacillales_unclassified(100)	Lactobacillales_unclassified	Otu00469	2.73142e-05	0	2.15114e-05	0	6.24519e-05	0	0	0	0	0	0	0	0	0	0	0	0	0	0	0	0	0	0	0	0	0	0	0	0	0	0	1.87431e-05	3.81163e-05	0.000130582	0	0	0	0	0	0	0	0	0	0	0	0
Bacteroidota(100)	Tannerellaceae(100)	Parabacteroides	Otu00470	0	0	0	0	0	0	0	0	0	0	0	0	0	0	0	0	0	0.000516847	0.000145762	0	0	0	0	0	0	0	0	2.20138e-05	0	0	0	0	0	0	0	0	0	0	0	0	0	0	0	0	0	0
Firmicutes(100)	Ruminococcaceae(100)	Ruminococcaceae_unclassified	Otu00471	0	0	0	0	0	0	0	0	0	0	0	0	0	0	0	0	0	0	0	0	0	0	0	0	0	0	0	0	0	0	0	0	0	0	0	0	0	0	0	0	0	0	0	0	0	0
Bacteroidota(100)	Bacteroidaceae(100)	Bacteroides	Otu00472	0	0	0	0	0	0	0	0	0	0	0	0	0	0	0	0	2.59034e-05	0	1.45762e-05	4.95761e-05	0	0	0	0	0	0	0	2.20138e-05	5.71282e-05	4.78583e-05	0	0	0	0	0	0	0	0	0	0	0	0	0	0	0	0
Firmicutes(100)	Ruminococcaceae(100)	Subdoligranulum	Otu00474	0	0	0	0	0	0	0	0	0	0	0	0	0	0	0	0	0	0	0	0	0	0	0	0	0	0	0	0	0	0	0	0	0	0	0	0	0	0	0	0	0	0	0	0	0	0
Firmicutes(100)	Ruminococcaceae(100)	Subdoligranulum	Otu00475	0	0	0	0	0	0	0	0	0	0	0	0	0	0	0	0	0	0	1.45762e-05	0	0	0	0	0	0	0	0	0	0	0	0	0	0	0	0	0	0	0	0	0	0	0	0	0	0	0
Firmicutes(100)	Lachnospiraceae(100)	Lachnospiraceae_unclassified	Otu00478	0	0	0	0	0	0	0	0	0	0	0	0	0	0	0	0	0	0	0	0	0	0	0	0	0	0	0	0	0	0	0	0	0	0	0	0	0	0	0	0	0	0	0	0	0	0
Firmicutes(100)	Lachnospiraceae(100)	Agathobacter	Otu00479	0	0	0	0	0	0	0	0	0	0	0	2.71385e-05	0	0	0	0	0	0	0	0	0	0	2.41051e-05	0	0	0	0	0	0	0	0	0	0	0	0	0	0	0	0	0	0	0	0	0	0	0
Firmicutes(100)	Lachnospiraceae(100)	Lachnospiraceae_unclassified	Otu00482	0	0	0	0	0	0	0	0	0	0	4.1542e-05	0	0	0	0	0	2.59034e-05	3.97575e-05	0	0	4.11997e-05	6.00168e-05	0	0	0	2.36827e-05	0	4.40276e-05	0	0	0	0	0	0	0	0	0	0	0	0	0	0	0	0	0	0
Bacteroidota(100)	Bacteroidaceae(100)	Bacteroides	Otu00483	0	0	0	0	0	0	0	0	0	0	0	0	0	0	0	0	0	0	0	0	0	0	0	0	0	0	4.94096e-05	2.20138e-05	0	0	0	0	0	0	0	0	0	0	0	0	0	0	0	0	0	0
Proteobacteria(100)	Xanthobacteraceae(100)	Bradyrhizobium	Otu00485	0	0	0	0	0	0	0	4.73979e-05	0	0	0	0	0	0	0	0	0	0	0	0	0	0	0	0	0	0	0	0	0	0	0	0	0	0	0	3.2911e-05	3.34113e-05	0	0	0	0	0	0	0	0	0
Firmicutes(100)	Christensenellaceae(100)	Christensenellaceae_unclassified	Otu00488	0	0	0	0	0	0	0	0	0	0	0	0	0	0	0	0	0	0	0	0	0	0	2.41051e-05	0	0	0	0	0	0	0	0	0	0	0	0	0	0	0	0	0	0	0	0	0	0	0
Firmicutes(100)	Lachnospiraceae(100)	Lachnospiraceae_unclassified	Otu00489	0	0	0	0	0	0	0	0	0	0	0	0	0	0	0	0	0	0	0	0	0	0	0	0	0	0	0	0	0	0	0	0	0	0	0	0	0	0	0	0	0	0	0	0	0	0
Firmicutes(100)	Lachnospiraceae(100)	Agathobacter	Otu00490	0	0	0	0	0	0	0	0	0	0	0	5.4277e-05	0	0	3.49455e-05	0	0	0	0	0	0	0	2.41051e-05	0	0	0	0	0	0	0	0	0	0	0	0	0	0	0	0	0	0	0	0	0	0	0
Bacteroidota(100)	Chitinophagaceae(100)	Puia	Otu00492	0	0	0	0	0	3.51692e-05	0	0	0	0	0	0	0	0	0	0	0	0	0	0	0	0	0	0	0	0	0	0	0	0	0	0	0	0	0	3.2911e-05	3.34113e-05	0	0	0	0	0	0	0	0	0
Proteobacteria(100)	Halomonadaceae(100)	Halomonas	Otu00493	0	0	0	0	0	0	0	0	0	0	0	0	0	0	0	0	0	0	0	0	0	0	0	0	0	0	0	0	0	0	0	0	0	0	0	0	0	0	0	0	0	0	0	0	0	0
Firmicutes(100)	Lactobacillales_unclassified(98)	Lactobacillales_unclassified	Otu00494	0.000163885	0	2.15114e-05	4.60681e-05	4.16346e-05	0	0	0	0	0	0	0	0	0	0	0	0	0	0	0	0	0	0	0	0	0	0	0	0	0	0	0	1.90581e-05	1.86546e-05	9.67539e-05	0	0	0	0	0	0	0	0	0	0	0
Firmicutes(100)	Ruminococcaceae(100)	DTU089	Otu00495	0	0	0	0	0	0	0	0	0	0	0	0	0	0	0	0	0	0	0	0	4.11997e-05	3.00084e-05	2.41051e-05	0	2.3456e-05	0	0	0	0	0	0	0	0	0	0	0	0	0	0	0	0	0	0	0	0	0
Firmicutes(100)	Lachnospiraceae(100)	Lachnospiraceae_unclassified	Otu00496	0	0	0	0	0	0	0	0	0	0	0	0	0	0	0	0	0	0	0	0	0	0	0	0	0	0	0	0	0	0	0	0	0	0	0	0	0	0	0	0	0	0	0	0	0	0
Firmicutes(100)	Oscillospiraceae(100)	Oscillospiraceae_unclassified	Otu00497	0	0	0	0	0	0	0	0	0	0	0	0	0	0	0	0	0	0	0	0	0	0	2.41051e-05	0	0	0	0	0	0	0	0	0	0	0	0	0	0	0	0	0	0	0	0	0	0	0
Firmicutes(100)	Lachnospiraceae(100)	Lachnospiraceae_unclassified	Otu00498	0	0	0	0	0	0	0	0	0	0	0	0	0	0	0	0	0	0	0	0	0	0	0	0	0	0	0	0	0	0	0	0	0	0	0	0	0	0	0	0	0	0	0	0	0	0
Firmicutes(100)	Lachnospiraceae(100)	Lachnospiraceae_unclassified	Otu00499	0	0	0	0	0	0	0	0	0	0	0	0	0	0	0	0	0.000103614	1.98787e-05	1.45762e-05	0	4.11997e-05	0	4.82102e-05	0	0	0	0	6.60415e-05	0	0	0	0	0	0	0	0	0	0	0	0	0	0	0	0	0	0
Bacteroidota(100)	Bacteroidaceae(100)	Bacteroides	Otu00500	0	0	0	0	0	0	0	0	0	0	0	0	0	0	0	0	0	0	0	0	0	0	0	0	0	0	0	0	0	0	0	0	0	0	0	0	0	0	0	0	0	0	0	3.47874e-05	0	7.9839e-05
Bacteroidota(100)	Bacteroidaceae(100)	Bacteroides	Otu00501	0	0	0	0	0	0	0	0	0	0	0	0	0	0	0	0.000107532	0	0	0	0	0	0	0	0	0	4.73653e-05	9.88191e-05	0	0	0	0	0	0	0	0	0	0	0	0	0	0	0	0	0	0	1.59678e-05
Firmicutes(100)	Lachnospiraceae(100)	Lachnospiraceae_unclassified	Otu00504	0	0	0	0	0	0	0	0	0	0	0	0	0	0	0	0	0	0	1.45762e-05	0	0	3.00084e-05	2.41051e-05	0	0	2.36827e-05	4.94096e-05	0	0	0	0	0	0	0	0	0	0	0	0	0	0	0	0	0	0	0
Firmicutes(100)	Lachnospiraceae(100)	Lachnospiraceae_unclassified	Otu00505	0	0	0	0	0	0	0	0	0	0	0	0	0	0	0	0	0	0	0	0	0	0	0	0	0	0	0	0	0	0	0	0	0	0	0	0	0	0	0	0	0	0	0	0	0	0
Firmicutes(100)	Lachnospiraceae(100)	Agathobacter	Otu00506	0	0	0	0	0	0	0	0	0	0	0	0	0	0	0	0	0	0	0	0	0	0	0	0	0	0	0	0	0	0	0	0	0	0	0	0	0	0	0	0	2.41284e-05	0	0	0	0	0
Firmicutes(100)	Lachnospiraceae(100)	Lachnospiraceae_unclassified	Otu00508	0	0	0	0	0	0	0	0	0	0	0	0	0	0	0	0	0	0	0.000204067	0	0	0	2.41051e-05	0	0	0	0	0	0	2.39292e-05	0	0	0	0	0	0	0	0	0	0	0	0	0	0	0	0
Firmicutes(100)	Lachnospiraceae(100)	Lachnospiraceae_unclassified	Otu00510	0	0	0	0	0	0	0	0	0	0	0	0	0	0	0	0	0	7.9515e-05	2.91524e-05	2.47881e-05	0	0	2.41051e-05	0	0	4.73653e-05	0	0	2.85641e-05	7.17875e-05	0	0	0	0	0	0	0	0	0	0	0	0	0	0	0	0
Bacteroidota(100)	Bacteroidales_unclassified(93)	Bacteroidales_unclassified	Otu00511	0	0	0	0	0	0	0	0	0	0	0	0	0	0	0	0	0	0	0	0	0	0	0	0	0	0	0	0	0	0	0	0	0	0	0	0	0	0	0	0	0	0	0	0	0	0
Bacteroidota(100)	Bacteroidaceae(100)	Bacteroides	Otu00512	0	0	0	0	0	0	0	0	0	0	0	0	0	0	0	0	0	0	0	0	0	0	0	0	0	0	0	0	0	2.39292e-05	0	0	0	0	0	0	0	0	0	0	0	0	0	0	0	6.38712e-05
Bacteroidota(100)	Bacteroidaceae(100)	Bacteroides	Otu00513	0	0	0	0	0	0	0	0	0	0	0	0	0	0	0	0	0	0	0	0	0	0	0	0	0	0	0	0	0	0	0	0	0	0	0	0	0	0	0	0	0	0	0	0	0	0
Firmicutes(100)	Ruminococcaceae(100)	Ruminococcaceae_unclassified	Otu00517	0	0	0	0	0	0	0	0	0	0	0	0	0	0	0	0	0	0	0	0	0	0	0	0	0	0	0	0	0	0	0	0	0	0	0	0	0	0	0	0	0	0	0	0	0	0
Bacteroidota(100)	Bacteroidaceae(100)	Bacteroides	Otu00518	0	0	0	0	0	0	0	0	0	0	0	0	0	0	0	0	0	0	0	0	0	0	0	6.58415e-05	0	0	0	4.40276e-05	0.000257077	0.000263221	0	0	0	0	0	0	0	0	0	0	0	0	0	0	0	0
Firmicutes(100)	Lachnospiraceae(100)	Lachnospiraceae_unclassified	Otu00520	0	0	0	0	0	0	0	0	0	0	0	0	0	0	0	0	0	0	0	0	0	0	0	0	0	0	0	0	0	0	0	0	0	0	0	0	0	0	0	0	0	0	0	0	0	0
Firmicutes(100)	Christensenellaceae(100)	Christensenellaceae_R-7_group	Otu00521	0	0	0	0	0	0	0	0	0	0	0	0	0	0	0	0	0	0	0	0	0	0	0	0	0	0	0	0	0	0	0	0	0	0	0	0	0	0	0	0	0	0	0	0	0	0
Bacteroidota(100)	Bacteroidaceae(100)	Bacteroides	Otu00523	0	0	0	0	0	0	0	0	0	0	0	0	0	0	0	0	0	0	0	0	0	0	0	0	0	0	0	0	0	0	0	0	0	0	0	0	0	0	0	0	0	0	0	3.47874e-05	0	0
Firmicutes(100)	Lachnospiraceae(100)	Lachnospiraceae_unclassified	Otu00524	0	0	0	0	0	0	0	0	0	0	0	0	0	0	0	0	0	0	0	0	0	0	0	0	0	0	0	0	0	0	0	0	0	0	0	0	0	0	0	0	0	0	0	0	0	0
Bacteroidota(100)	Bacteroidaceae(100)	Bacteroides	Otu00525	0	0	0	0	0	0	0	0	0	0	0	0	0	0	0	0	0	0	0	0	0	0	0	0	0	0	0	0	5.71282e-05	9.57167e-05	0	0	0	0	0	0	0	0	0	0	0	0	0	0	0	0
Firmicutes(100)	Clostridia_unclassified(100)	Clostridia_unclassified	Otu00527	0	0	0	0	0	0	0	0	0	0	0	0	0	0	0	0	0	0	0	0	4.11997e-05	0	0	0	0	0	0	0	0	0	0	0	0	0	0	0	0	0	0	0	0	0	0	0	0	0
Firmicutes(100)	Ruminococcaceae(100)	Subdoligranulum	Otu00528	0	0	0	0	0	0	0	0	0	0	0	0	0	0	0	0	0	0	0	0	0	0	0	0	0	0	0	0	0	0	0	0	0	0	0	0	0	0	0	0	0	0	0	0	0	0
Bacteroidota(100)	Tannerellaceae(100)	Parabacteroides	Otu00530	0	0	0	0	0	0	0	0	0	0	0	0	0	0	0	0	0	0	0	0	0	0	0	0	0	0.000189461	0	2.20138e-05	0	2.39292e-05	0	0	0	0	0	0	0	0	0	0	0	0	0	0	0	0
Firmicutes(100)	Ruminococcaceae(100)	Ruminococcaceae_unclassified	Otu00531	0	0	0	0	0	0	0	0	0	0	0	0	0	0	0	0	0	0	0	0	0	3.00084e-05	0	0	0	0	0	0	0	0	0	0	0	0	0	0	0	0	0	0	0	0	0	0	0	0
Firmicutes(100)	Oscillospiraceae(100)	UCG-005	Otu00532	0	0	0	0	0	0	0	0	0	0	0	0	0	0	0	0	0	0	0	0	0	0	0	0	0	0	0	0	0	0	0	0	0	0	0	0	0	0	0	0	0	0	0	0	0	0
Firmicutes(100)	Bacillaceae(83)	Bacillus	Otu00533	0	0	0	0	0	0	0	0	0	0	0	0	0	0	0	0	0	0	0	0	4.11997e-05	0	0	0	0	0	0	0	0	0	0	0	0	0	0	0	0	0	0	0	0	0	0	0	0	0
Bacteroidota(100)	Bacteroidaceae(100)	Bacteroides	Otu00534	0	0	0	0	0	0	0	0	0	0	0	0	0	0	0	2.15063e-05	0	0	0	0	0	0	0	0	0	0	4.94096e-05	2.20138e-05	5.71282e-05	0	0	0	0	0	0	0	0	0	0	0	0	0	0	0	0	0
Firmicutes(100)	Bacillaceae(100)	Bacillus	Otu00536	5.46284e-05	0	0	2.3034e-05	0	0	0.00017697	4.73979e-05	0	0	0	0	0	0	0	0	0	0	0	0	0	0	0	0	0	0	0	0	0	0	0	0	0	1.86546e-05	0	3.2911e-05	0	0	0	0	0	0	0	0	0	0
Proteobacteria(100)	Caulobacteraceae(100)	Caulobacter	Otu00537	0	0	0	0	0	0	0	0	0	0	0	0	0	0	0	0	0	0	0	0	0	0	0	0	0	0	0	0	0	0	0	0	0	0	0	0	0.000100234	0	0	0	0	0	0	0	0	0
Bacteroidota(100)	Tannerellaceae(100)	Parabacteroides	Otu00538	0	0	0	0	0	0	0	0	0	0	0	0	0	0	0	0	0	0	0	0	0	0	0	0	0	0	0	4.40276e-05	0	2.39292e-05	0	0	0	0	0	0	0	0	0	0	0	0	0	0	0	0
Firmicutes(100)	Lactobacillales_unclassified(67)	Lactobacillales_unclassified	Otu00543	0	0	0	0	0	0	0	0	1.44369e-05	0	0	0	0	0	0	0	0	0	0	0	0	0	0	0	0	0	0	0	0	0	0	0	0	0	0	0	0	0	0	0	0	0	0	0	0	0
Bacteroidota(100)	Bacteroidaceae(100)	Bacteroides	Otu00544	0	0	0	0	0	0	0	0	0	0	0	0	0	0	0	0	0	0	0	0	0	0	0	0	0	2.36827e-05	0	0	0	0	0	0	0	0	0	0	0	0	0	0	0	0	0	0	0	0
Bacteroidota(100)	Bacteroidales_unclassified(85)	Bacteroidales_unclassified	Otu00545	0	0	0	0	0	0	0	0	0	0	0	0	0	0	0	0	0	0	1.45762e-05	0	0	0	0	0	0	0	0	0	0	2.39292e-05	0	0	0	0	0	0	0	0	0	0	0	0	0	0	0	0
Firmicutes(100)	Lachnospiraceae(100)	Lachnospiraceae_unclassified	Otu00546	0	0	0	0	0	0	0	0	0	0	0	0	0	0	0	0	0	0	0	0	0	0	0	0	0	0	0	0	0	0	0	0	0	0	0	0	0	0	0	0	0	0	0	0	0	0
Bacteroidota(100)	Bacteroidaceae(100)	Bacteroides	Otu00548	0	0	0	0	0	0	0	0	0	0	0	0	0	0	0	0	0	0	0	2.47881e-05	0	0	0	0	0	0	0	0.000110069	8.56923e-05	2.39292e-05	0	0	0	0	0	0	0	0	0	0	0	0	0	0	0	0
Bacteroidota(100)	Bacteroidaceae(100)	Bacteroides	Otu00550	0	0	0	0	0	0	0	0	0	0	0	0	0	0	0	0	0	0	0	0	0	0	0	0	0	2.36827e-05	0	0	2.85641e-05	0	0	0	0	0	0	0	0	0	0	0	0	0	0	0	0	0
Firmicutes(100)	Selenomonadaceae(100)	Selenomonas	Otu00551	0	0	0	0	0	0	0	0	0	0	0	0	0	3.01277e-05	3.49455e-05	0	0	0	0	0	0	0	0	0	0	0	0	0	0	0	0	0	0	0	0	0	0	0	0	0	0	0	0	0	0	0
Actinobacteriota(100)	Bifidobacteriaceae(100)	Bifidobacterium	Otu00552	0	0	0	0	0	0	0	0	0	0	0	0	9.43797e-05	0	0	0	0	0	0	0	0	0	4.82102e-05	0	0	0	0	0	0	0	0	0	0	0	0	0	0	0	0	0	0	0	0	0	0	0
Firmicutes(100)	Ruminococcaceae(100)	Ruminococcaceae_unclassified	Otu00553	0	0	0	0	0	0	0	0	0	0	0	0	0	0	0	0	0	0	0	0	0	0	0	0	0	0	0	0	0	0	0	0	0	0	0	0	0	0	0	0	0	0	0	0	0	0
Firmicutes(100)	Ruminococcaceae(100)	Paludicola	Otu00554	0	0	0	0	0	0	0	0	0	0	0	0	0	0	0	0	0	0	0	0	0	0	0	0	0	0	0	0	0	0	0	0	0	0	0	0	0	0	0	0	0	0	0	0	0	0
Firmicutes(100)	Lachnospiraceae(100)	Lachnospiraceae_unclassified	Otu00556	0	0	0	0	0	0	0	0	0	0	0	0	0	0	0	0	0	0	0	0	0	0	0	0	0	0	0	0	0	0	0	0	0	0	0	0	0	0	0	0	0	0	0	0	0	0
Firmicutes(100)	Izemoplasmatales_fa(100)	Izemoplasmatales_ge	Otu00561	0	0	0	0	0	0	0	0	0	0	0	0	0	0	0	0	0	0	0	0	0	0	0	0	0	0	0	0	0	0	0	0	0	0	0	0	0	0	0	0	0	0	0	0	0	0
Bacteroidota(100)	Bacteroidaceae(100)	Bacteroides	Otu00562	0	0	0	0	0	0	0	0	0	0	0	0	0	0	0	0	0	0	0	0	0	0	0	0	0	0	0	0	0	0	0	0	0	0	0	0	0	0	0	0	0	0	0	0	0	0
Bacteroidota(100)	Prevotellaceae(100)	Prevotella	Otu00563	0	0	0	0	0	0	0	0	0	0	0	0	0	0	0	0	0	0	0	0	0.000288398	0	0	0	0	0	0	0	0	0	6.35445e-05	0	0	0	0	0	0	0	0	0	7.23851e-05	0	0	0	0	0
Bacteroidota(100)	Bacteroidaceae(100)	Bacteroides	Otu00568	0	0	0	0	0	0	0	0	0	0	0	0	0	0	0	0	0	0	0	0	0	0	0	0	0	0	0	0	0	0	0	0	0	0	0	0	0	0	0	0	0	0	0	0	0	0
Firmicutes(100)	Lachnospiraceae(100)	Lachnospiraceae_unclassified	Otu00575	0	0	0	0	0	0	0	0	0	0	0	0	0	0	0	0	0	0	0	0	0	0	4.82102e-05	0	0	0	0	0	0	0	0	0	0	0	0	0	0	0	0	0	0	0	0	0	0	0
Firmicutes(100)	Lachnospiraceae(100)	Agathobacter	Otu00578	0	0	0	0	0	0	0	0	0	0	0	0	0	0	0	0	0	0	0	0	0	0	0	0	0	0	0	0	0	0	0	0	0	0	0	0	0	0	0	0	0	0	0	0	0	0
Firmicutes(100)	Lachnospiraceae(100)	Lachnospiraceae_unclassified	Otu00579	0	0	0	0	0	0	0	0	0	0	0	0	0	0	0	0	0	0	0	2.47881e-05	0	3.00084e-05	0	0	0	0	0	0	0	0	0	0	0	0	0	0	0	0	0	0	0	0	0	0	0	0
Actinobacteriota(100)	Dietziaceae(100)	Dietzia	Otu00580	0	0	0	0	0	0	0	0	0	0	0	0	0	0	0	0	0	0	0	0	0	0	0	0	0	0	0	0	0	0	0	0	0	0	0	0	0	0	0	0	0	0	0	0	0	0
Firmicutes(100)	Ruminococcaceae(94)	Ruminococcaceae_unclassified	Otu00584	0	0	0	0	0	0	0	0	0	0	0	0	0	0	0	0	0	0	0	0	0	0	0	0	0	0	0	0	0	0	0	0	0	0	0	0	0	0	0	0	0	0	0	0	0	0
Proteobacteria(100)	Enterobacteriaceae(97)	Citrobacter	Otu00585	0	0	0	0	0	0	0	0	0	0	0	0	0	0	0	0	0	0	0	0	0	0	0	0	0	0	0	0	0	0	0	0	0	0	0	0	0	0	0	0	0	0	0	0	0	0
Firmicutes(100)	Lachnospiraceae(100)	Anaerostipes	Otu00586	0	0	0	0	0	0	0	0	0	0	0	0	0	0	0	0	0	0	0	0	0	0	0	0	0	0	0	0	0	0	0	0	0	0	0	0	0	0	0	0	0	0	0	0	0	0
Firmicutes(100)	Oscillospiraceae(100)	UCG-007	Otu00587	0	0	0	0	0	0	0	0	0	0	0	0	0	0	0	0	0	0	0	0	0	0	0	0	0	0	0	0	0	0	0	0	0	0	0	0	0	0	0	0	0	0	0	0	0	0
Proteobacteria(100)	Beijerinckiaceae(100)	Methylobacterium-Methylorubrum	Otu00588	0	0	0	0	0	0	0	0	0	0	0	0	0	0	0	0	0	0	0	0	0	0	0	0	0	0	0	0	0	0	0	0	0	0	0	0	0	0	0	0	0	0	0	0	0	0
Firmicutes(100)	Clostridiaceae(100)	Clostridiaceae_unclassified	Otu00589	0	0	0	2.3034e-05	0	0	0	0	4.33107e-05	0	0	0	0	0	0	0	0	0	0	0	0	0	0	0	0	0	0	0	0	0	0	0	1.90581e-05	0	0	0	0	0	2.33345e-05	0.000197981	0	0	0	0	0	0
Firmicutes(100)	Veillonellaceae(100)	Veillonella	Otu00590	2.73142e-05	0	2.15114e-05	4.60681e-05	2.08173e-05	0	0	0	0	0	0	0	0	0	0	0	0	0	0	0	0	0	0	0	0	0	0	0	0	0	0	1.87431e-05	3.81163e-05	1.86546e-05	0	0	0	0	0	0	0	0	0	0	0	0
Firmicutes(100)	Anaerofustaceae(100)	Anaerofustis	Otu00591	0	0	0	0	0	0	0	0	0	0	0	0	0	0	0	0	0	0	0	0	4.11997e-05	0	0	0	0	0	0	0	0	0	0	0	0	0	0	0	0	0	0	0	0	0	0	0	0	0
Firmicutes(100)	Lachnospiraceae(100)	Lachnospiraceae_unclassified	Otu00597	0	0	0	0	0	0	0	0	0	0	0	0	0	0	0	0	0	1.98787e-05	2.91524e-05	0	0	0	0	0	0	2.36827e-05	0	2.20138e-05	5.71282e-05	2.39292e-05	0	0	0	0	0	0	0	0	0	0	0	0	0	0	0	0
Firmicutes(100)	Lachnospiraceae(100)	Lachnospiraceae_unclassified	Otu00600	0	0	0	0	0	0	0	0	0	0	0	0	0	0	0	0	0	0	0	0	0	0	0	0	0	0	0	0	0	0	0	0	0	0	0	0	0	0	0	0	0	0	0	0	0	0
Firmicutes(100)	Lachnospiraceae(100)	Lachnospiraceae_unclassified	Otu00602	0	0	0	0	0	0	0	0	0	0	0	0	0	0	0	0	0	0	0	0	0	0	0	0	0	0	0	0	0	0	0	0	0	0	0	0	0	0	0	0	0	0	0	0	0	0
Firmicutes(100)	Lachnospiraceae(100)	Lachnospiraceae_unclassified	Otu00603	0	0	0	0	0	0	0	0	0	0	0	0	0	0	0	0	0	0	0	0	0	0	2.41051e-05	0	0	0	0	0	0	0	0	0	0	0	0	0	0	0	0	0	0	2.23479e-05	0	0	0	0
Firmicutes(100)	Lachnospiraceae(100)	Agathobacter	Otu00604	0	0	0	0	0	0	0	0	0	0	0	0	0	0	0	0	0	0	0	0	0	0	0	0	0	0	0	0	0	0	0	0	0	0	0	0	0	0	0	0	0	0	0	0	0	0
Firmicutes(100)	Lachnospiraceae(100)	Lachnospiraceae_unclassified	Otu00605	0	0	0	0	0	0	0	0	0	0	0	0	0	0	0	2.15063e-05	7.77101e-05	0	0	0	0	0	0	0	0	0	0	4.40276e-05	0	0	0	0	0	0	0	0	0	0	0	0	0	0	0	0	0	0
Firmicutes(100)	Lachnospiraceae(100)	Lachnospiraceae_unclassified	Otu00606	0	0	0	0	0	0	0	0	0	0	0	0	0	0	0	0	0	0	0	0	0	0	0	0	0	0	0	0	2.85641e-05	2.39292e-05	0	0	0	0	0	0	0	0	0	0	0	0	0	0	0	0
Firmicutes(100)	Firmicutes_unclassified(100)	Firmicutes_unclassified	Otu00607	2.73142e-05	3.15139e-05	0	2.3034e-05	0	0	0	0	0	0	0	0	0	0	0	0	0	0	0	0	0	0	0	0	0	0	0	0	0	0	0	1.87431e-05	9.52907e-05	7.46185e-05	0	0	0	0	0	0	0	0	0	0	0	0
Firmicutes(100)	Clostridiaceae(100)	Clostridiaceae_unclassified	Otu00611	0	0	0	0	4.16346e-05	0	0	0	1.44369e-05	2.67465e-05	0	0	0	0	0	0	0	0	0	0	0	0	0	0	0	0	0	0	0	0	0	0	0	0	0	0	0	0	0	0	0	0	0	0	0	0
Bacteroidota(100)	Bacteroidaceae(100)	Bacteroides	Otu00613	0	0	0	0	0	0	0	0	0	0	0	0	0	0	0	0	0	0	0	0	0	0	0	0	0	0	0	0	0	0	0	0	0	0	0	0	0	0	0	0	0	0	0	0	0	0
Firmicutes(100)	Ruminococcaceae(100)	Ruminococcaceae_unclassified	Otu00620	0	0	0	0	0	0	0	0	0	0	0	0	0	0	0	0	0	0	0	0	0	0	0	0	0	0	0	0	0	0	0	0	0	0	0	0	0	0	0	0	0	0	0	0	0	0
Bacteroidota(100)	Bacteroidaceae(100)	Bacteroides	Otu00621	0	0	0	0	0	0	0	0	0	0	0	0	0	0	0	2.15063e-05	0	0	1.45762e-05	0	0	0	0	0	0	0	0	0	0	0	0	0	0	0	0	0	0	0	0	0	0	0	0	0	0	0
Bacteroidota(100)	Bacteroidaceae(100)	Bacteroides	Otu00622	0	0	0	0	0	0	0	0	0	0	0	0	0	0	0	0	0	0	0	0	0	0	0	0	0	0	0	0	0	0	0	0	0	0	0	0	0	0	0	0	0	0	0	0	0	0
Firmicutes(100)	Lactobacillales_unclassified(72)	Lactobacillales_unclassified	Otu00623	0	0	0	0	0	0	0	0	0	0	0	0	0	0	0	0	0	0	0	0	0	0	0	0	0	0	0	0	0	0	0	0	0	0	0	0	0	0	0	0	0	0	0	0	0	0
Bacteroidota(100)	Bacteroidales_unclassified(80)	Bacteroidales_unclassified	Otu00624	0	0	0	0	0	0	0	0	0	0	0	0	0	0	0	0	0	0	0	0	0	0	0	0	0	7.1048e-05	0.000148229	0	0	2.39292e-05	0	0	0	0	0	0	0	0	0	0	0	0	0	0	0	0
Bacteroidota(100)	Bacteroidaceae(100)	Bacteroides	Otu00625	0	0	0	0	0	0	0	0	0	0	0	0	0	0	0	0	0.000103614	0	0	0	0	0	0	0	0	0	0	0	0	0	0	0	0	0	0	0	0	0	0	0	0	0	0	0	0	1.59678e-05
Firmicutes(100)	Ruminococcaceae(100)	Ruminococcaceae_unclassified	Otu00626	0	0	0	0	0	0	0	0	0	0	0	0	0	0	0	0	0	0	0	0	0	0	0	0	0	0	0	0	0	0	0	0	0	0	0	0	0	0	0	0	0	0	0	0	0	0
Firmicutes(100)	Exiguobacteraceae(100)	Exiguobacterium	Otu00631	0	0	0	0	0	0	0	0	0	0	0	0	0	0	0	0	0	0	0	0	0	0	0	0	0	0	0	0	0	0	0	0	0	0	0	0	0	0	0	0	0	0	0	0	0	0
Firmicutes(100)	Lachnospiraceae(100)	Lachnospiraceae_unclassified	Otu00635	0	0	0	0	0	0	0	0	0	0	0	0	0	0	0	0	0	0	0	0	0	0	0	0	0	0	0	0	0	0	0	0	0	0	0	0	0	0	0	0	0	0	0	0	0	0
Acidobacteriota(100)	Bryobacteraceae(100)	Bryobacter	Otu00639	0	0	0	0	0	0	0	0	0	0	0	0	0	0	0	0	0	0	0	0	0	0	0	0	0	0	0	0	0	0	0	0	0	0	0	0	0	0	0	0	0	0	0	0	0	0
Firmicutes(100)	Lachnospiraceae(100)	Lachnospiraceae_unclassified	Otu00640	0	0	0	0	0	0	0	0	0	0	0	0	0	0	0	0	2.59034e-05	0	0	2.47881e-05	0	3.00084e-05	2.41051e-05	0	0	0	0	0	0	2.39292e-05	0	0	0	0	0	0	0	0	0	0	0	0	0	0	0	0
Bacteroidota(100)	Bacteroidaceae(100)	Bacteroides	Otu00641	0	0	0	0	0	0	0	0	0	0	0	0	0	0	0	0.000150544	2.59034e-05	0	0	0	0	0	0	0	0	0	4.94096e-05	0	2.85641e-05	0	0	0	0	0	0	0	0	0	0	0	0	0	0	0	0	0
Bacteroidota(100)	Bacteroidaceae(100)	Bacteroides	Otu00658	0	0	0	0	0	0	0	0	0	0	0	0	0	0	0	0	0	0	1.45762e-05	0	0	0	0	0	0	0	0	0	0	2.39292e-05	0	0	0	0	0	0	0	0	0	0	0	0	0	0	0	0
Firmicutes(100)	Butyricicoccaceae(100)	UCG-008	Otu00661	0	0	0	0	0	0	0	0	0	0	0	0	0	0	0	0	0	0	0	0	0	0	0	0	0	0	0	0	0	0	0	0	0	0	0	0	0	0	0	0	0	0	0	0	0	0
Firmicutes(100)	Lachnospiraceae(100)	Lachnospiraceae_unclassified	Otu00667	0	0	0	0	0	0	0	0	0	0	0	0	0	0	0	0	0	1.98787e-05	0	0	0	0	2.41051e-05	0	0	0.000118413	4.94096e-05	0	0	4.78583e-05	0	0	0	0	0	0	0	0	0	0	0	0	0	0	0	0
Firmicutes(100)	Lachnospiraceae(100)	Lachnospiraceae_unclassified	Otu00674	0	0	0	0	0	0	0	0	0	0	0	0	0	0	0	0	2.59034e-05	3.97575e-05	0	0	0	0	7.23153e-05	0	0	0	0	0	0	4.78583e-05	0	0	0	0	0	0	0	0	0	0	0	0	0	0	0	0
Bacteroidota(100)	Bacteroidaceae(91)	Bacteroides	Otu00682	0	0	0	0	0	0	0	0	0	0	0	0	0	0	0	0	0	0	0	0	0	0	0	0	0	0	0	0	0	0	0	0	0	0	0	0	0	0	0	0	0	0	0	0	0	0
Firmicutes(100)	Bacilli_unclassified(100)	Bacilli_unclassified	Otu00687	2.73142e-05	0	0	0	2.08173e-05	0	0	0	0	0	0	0	0	0	0	0	0	0	0	0	0	0	0	0	0	0	0	0	0	0	0	0	0	3.73093e-05	0	0	0	0	0	0	0	0	0	0	0	0
Bacteroidota(100)	Bacteroidaceae(100)	Bacteroides	Otu00688	0	0	0	0	0	0	0	0	0	0	0	0	0	0	0	0	0	0	0	0	0	0	0	0	0	0	0	0	0	0	0	0	0	0	0	0	0	0	0	0	0	0	0	0	0	0
Firmicutes(100)	Lactobacillales_unclassified(100)	Lactobacillales_unclassified	Otu00692	2.73142e-05	0	2.15114e-05	0	4.16346e-05	0	0	0	0	0	0	0	0	0	0	0	0	0	0	0	0	0	0	0	0	0	0	0	0	0	0	0	0.000114349	1.86546e-05	7.25654e-05	0	0	0	0	0	0	0	0	0	0	0
Bacteroidota(100)	Tannerellaceae(100)	Parabacteroides	Otu00698	0	0	0	0	0	0	0	0	0	0	0	0	0	0	0	0	0	0	0	0	0	0	0	0	0	0.000189461	0	0	0	0	0	0	0	0	0	0	0	0	0	0	0	0	0	0	0	0
Firmicutes(100)	Lachnospiraceae(100)	Lachnospiraceae_unclassified	Otu00699	0	0	0	0	0	0	0	0	0	0	0	0	0	0	0	0	0	0	0	0	0	0	0	0	0	2.36827e-05	0	0	5.71282e-05	4.78583e-05	0	0	0	0	0	0	0	0	0	0	0	0	0	0	0	0
Firmicutes(100)	Lachnospiraceae(100)	Lachnospiraceae_unclassified	Otu00705	0	0	0	0	0	0	0	0	0	0	4.1542e-05	2.71385e-05	0	0	0	0	0	0	0	0	0	0	0	0	0	0	0	0	0	0	0	0	0	0	0	0	0	0	0	0	0	0	0	0	0	0
Firmicutes(100)	Lachnospiraceae(100)	Lachnospiraceae_unclassified	Otu00706	0	0	0	0	0	0	0	0	0	0	0	0	0	0	0	0	0	0	0	0	0	0	0	0	0	0	0	0	0	0	0	0	0	0	0	0	0	0	0	0	0	0	0	0	0	0
Firmicutes(100)	Lactobacillaceae(100)	Lactobacillus	Otu00709	2.73142e-05	0	0	0	0	0	0	0	0	0	0	0	0	0	0	0	0	0	0	0	0	0	0	0	0	0	0	0	0	0	0	0	0	0	0	0	6.68226e-05	0	0	0	0	0	0	0	0	0
Firmicutes(100)	Erysipelotrichaceae(100)	Erysipelotrichaceae_ge	Otu00712	0	0	0	0	0	0	0	0	0	0	0	0	0	0	0	0	5.18068e-05	0	0	0	0	0	0	0	0	2.36827e-05	0	0	0	0	0	0	0	0	0	0	0	0	0	0	0	0	0	0	0	0
Firmicutes(100)	Ruminococcaceae(100)	UBA1819	Otu00718	0	0	0	0	0	0	0	0	0	0	0	0	0	0	0	0	0	0	0	0	0	0	0	0	0	0	0	0	0	0	0	0	0	0	0	0	0	0	0	0	0	0	0	0	0	0
Firmicutes(100)	Clostridiaceae(100)	Clostridiaceae_unclassified	Otu00719	0	0	2.15114e-05	2.3034e-05	0	0	0	0	0	0	0	0	0	0	0	0	0	0	0	0	0	0	0	0	0	0	0	0	0	0	0	1.87431e-05	0.000114349	3.73093e-05	0	0	0	0	0	0	0	0	0	0	0	0
Firmicutes(100)	Lachnospiraceae(100)	Lachnospiraceae_unclassified	Otu00721	0	0	0	0	0	0	0	0	0	0	0	0	0	0	0	0	0	0	0	0	0	3.00084e-05	0	0	0	0	0	0	0	0	0	0	0	0	0	0	0	0	0	0	0	0	0	0	0	0
Firmicutes(100)	Ruminococcaceae(100)	Ruminococcaceae_unclassified	Otu00729	0	0	0	0	0	0	0	0	0	0	0	0	0	0	0	0	0	0	0	0	0	0	0	0	0	0	0	0	0	0	0	0	0	0	0	0	0	0	0	0	0	0	0	0	0	0
Firmicutes(100)	Erysipelotrichaceae(100)	Erysipelotrichaceae_ge	Otu00733	0	0	0	0	0	0	0	0	0	0	0	0	0	0	0	0	0	0	0	0	0	0	0	0	0	0	0	0	0	0	0	0	0	0	0	0	0	0	0	0	0	0	0	0	0	0
Firmicutes(100)	Ruminococcaceae(100)	Ruminococcaceae_unclassified	Otu00737	0	0	0	0	0	0	0	0	0	0	0	0	0	0	0	0	0	0	0	0	0	0	0	0	0	0	0	0	0	0	0	0	0	0	0	0	0	0	0	0	0	0	0	0	0	0
Firmicutes(100)	Selenomonadaceae(100)	Selenomonas	Otu00743	0	0	0	0	0	0	0	0	0	0	0	0	0	0	0	0	0	0	0	0	4.11997e-05	0	0	0	0	0	0	0	0	0	0	0	0	0	0	0	0	0	0	0	0	0	0	0	0	0
Bacteroidota(100)	Bacteroidaceae(100)	Bacteroides	Otu00754	0	0	0	0	0	0	0	0	0	0	0	0	0	0	0	0	0	1.98787e-05	0	0	0	0	0	0	0	0	0	0	0	0	0	0	0	0	0	0	0	0	0	0	0	0	0	0	0	0
Bacteroidota(100)	Bacteroidaceae(100)	Bacteroides	Otu00757	0	0	0	0	0	0	0	0	0	0	0	0	0	0	0	0	0	0	0	0	0	0	0	0	0	0.000142096	4.94096e-05	0	0	0	0	0	0	0	0	0	0	0	0	0	0	0	0	0	0	0
Bacteroidota(100)	Weeksellaceae(100)	Cloacibacterium	Otu00775	0	0	0	0	0	0	0	0	0	0	0	0	0	0	0	0	0	0	0	0	0	0	0	0	0	0	0	0	0	0	0	0	0	0	0	0	0	0	0	0	0	0	0	0	0	0
Firmicutes(100)	Ruminococcaceae(100)	Harryflintia	Otu00776	0	0	0	0	0	0	0	0	0	0	0	0	0	0	0	0	0	0	0	0	0	0	0	0	0	0	0	0	0	0	0	0	0	0	0	0	0	0	0	0	0	0	0	0	0	0
Bacteroidota(100)	Marinifilaceae(100)	Butyricimonas	Otu00782	0	0	0	0	0	0	0	0	0	0	0	0	0	0	0	0	0	0	0	0	0	0	0	0	0	0	0	0	0	0	0	0	0	0	0	0	0	0	0	0	0	0	0	0	0	0
Firmicutes(100)	Lachnospiraceae(100)	Lachnospiraceae_unclassified	Otu00786	0	0	0	0	0	0	0	0	0	0	0	0	0	0	0	0	0	0	0	0	0	0	0	0	0	0	0	0	0	0	0	0	0	0	0	0	0	0	0	0	0	0	0	0	0	0
Actinobacteriota(100)	Nocardioidaceae(100)	Nocardioides	Otu00790	0	0	0	0	0	0	0	0	0	0	0	0	0	0	0	0	0	0	0	0	0	0	0	0	0	0	0	0	0	0	0	0	0	0	0	0	0	0	0	0	0	0	0	0	0	0
Firmicutes(100)	Lachnospiraceae(100)	Lachnospiraceae_unclassified	Otu00795	0	0	0	0	0	0	0	0	0	0	0	0	0	0	0	0	0	0	0	0	0	0	0	0	0	0.000260509	0.000197638	2.20138e-05	0	0	0	0	0	0	0	0	0	0	0	0	0	0	0	0	0	0
Bacteroidota(100)	Bacteroidaceae(100)	Bacteroides	Otu00809	0	0	0	0	0	0	0	0	0	0	0	0	0	0	0	0	0	0	0	0	0	0	0	0	0	0	0	0	0	0	0	0	0	0	0	0	0	0	0	0	0	0	0	0	0	1.59678e-05
Firmicutes(100)	Butyricicoccaceae(100)	Butyricicoccus	Otu00815	0	0	0	0	0	0	0	0	0	0	0	0	0	0	0	0	0	0	0	0	0	0	0	0	0	0	0	0	0	0	0	0	0	0	0	0	6.68226e-05	0	0	0	0	0	0	0	0	0
Firmicutes(100)	Lachnospiraceae(100)	Lachnospiraceae_unclassified	Otu00818	0	0	0	0	0	0	0	0	0	0	0	0	0	0	0	0	0	0	0	0	0	0	0	0	0	0	0	0	0	0	0	0	0	0	0	0	0	0	0	0	0	0	0	0	0	0
Firmicutes(100)	Lachnospiraceae(100)	Lachnospiraceae_unclassified	Otu00820	0	0	0	0	0	0	0	0	0	0	0	0	0	0	0	0	0	0	0	0	4.11997e-05	3.00084e-05	0	0	0	2.36827e-05	0	0	0	0	0	0	0	0	0	0	0	0	0	0	0	0	0	0	0	0
Firmicutes(100)	Lachnospiraceae(100)	Lachnospiraceae_unclassified	Otu00821	0	0	0	0	0	0	0	0	0	0	0	0	0	0	0	0	0	0	7.2881e-05	0	0	0	0	0	0	0	0	2.20138e-05	0	0	0	0	0	0	0	0	0	0	0	0	0	0	0	0	0	0
Firmicutes(100)	Lachnospiraceae(100)	Lachnospiraceae_unclassified	Otu00822	0	0	0	0	0	0	0	0	0	0	0	0	0	0	0	0	0	0	0	0	0	0	0	0	0	0	0	0	0	0	0	0	0	0	0	0	0	0	0	0	2.41284e-05	0.000134087	4.91026e-05	0	0	0
Bacteroidota(100)	Bacteroidaceae(100)	Bacteroides	Otu00840	0	0	0	0	0	0	0	0	0	0	0	0	0	0	0	0	7.77101e-05	0	0	0	0	0	0	6.58415e-05	0	0	0	0	0	0.000167504	0	0	0	0	0	0	0	0	0	0	0	0	0	0	0	0
Bacteroidota(100)	Bacteroidaceae(94)	Bacteroides	Otu00849	0	0	0	0	0	0	0	0	0	0	0	0	0	0	0	0	0	0	0	2.47881e-05	0	0	0	0	0	0	0	0	0	0	0	0	0	0	0	0	0	0	0	0	0	0	0	0	0	0
Bacteroidota(100)	Bacteroidaceae(100)	Bacteroides	Otu00865	0	0	0	0	0	0	0	0	0	0	0	0	0	0	0	0	0	0	0	0	0	0	0	0	0	0	0	0	0	0	0	0	0	0	0	0	0	0	0	0	0	0	0	0	0	0
Bacteroidota(100)	Bacteroidaceae(100)	Bacteroides	Otu00868	0	0	0	0	0	0	0	0	0	0	0	0	0	0	0	0	0	0	0	0	0	0	0	0	0	0	0	0	0	0	0	0	0	0	0	0	0	0	0	0	0	0	0	0	0	0
Proteobacteria(100)	Yersiniaceae(100)	Yersiniaceae_unclassified	Otu00869	0	0	0	0	0	0	0	0	0	0	0	0	0	0	0	0	0	0	0	0	0	0	0	0	0	0	0	0	0	0	0	0	0	0	0	0	0	0	0	0	0	0	0	0	0	0
Firmicutes(100)	Enterococcaceae(93)	Enterococcus	Otu00871	0	0	0	0	0	0	0	0	0	0	0	0	0	0	0	0	0	0	0	0	0	0	0	0	0	0	0	0	0	0	0	0	0	0	0	0	0	0	0	0	0	0	0	0	0	0
Firmicutes(100)	Lachnospiraceae(100)	Lachnoclostridium	Otu00878	0	0	0	0	0	0	0	0	0	0	0	0	0	0	0	0	0	0	0	0	0	0	0	6.58415e-05	0	0	0	0	0	0	0	0	0	0	0	0	0	0	0	0	0	0	0	0	0	0
Bacteroidota(100)	Bacteroidaceae(100)	Bacteroides	Otu00894	0	0	0	0	0	0	0	0	0	0	0	0	0	0	0	0	0	0	0	0	0	0	0	0	0	0	0	0	0	0	0	0	0	0	0	0	0	0	0	0	0	0	0	0	0	0
Firmicutes(100)	Ruminococcaceae(100)	Ruminococcaceae_unclassified	Otu00909	0	0	0	0	0	0	0	0	0	0	0	0	0	0	0	0	0	0	0	0	0	0	0	0	0	0	0	0	0	0	0	0	0	0	0	0	0	0	0	0	0	0	0	0	0	0
Armatimonadota(100)	Fimbriimonadaceae(100)	Fimbriimonadaceae_ge	Otu00912	0	0	0	0	0	0	0	9.47957e-05	0	0	0	0	0	0	0	0	0	0	0	0	0	0	0	0	0	0	0	0	0	0	0	0	0	0	0	0	0	0	0	0	0	0	0	0	0	0
Firmicutes(100)	Ruminococcaceae(100)	Ruminococcaceae_unclassified	Otu00922	0	0	0	0	0	0	0	0	0	0	0	0	0	0	0	0	0	0	0	0	0	0	0	0	0	0	0	0	0	0	0	0	0	0	0	0	0	0	0	0	0	0	0	0	0	0
Bacteroidota(100)	Bacteroidales_unclassified(67)	Bacteroidales_unclassified	Otu00933	0	0	0	0	0	0	0	0	0	0	0	0	0	0	0	0	0	0	0	0	0	0	0	0	0	0.000142096	0	0	0	0	0	0	0	0	0	0	0	0	0	0	0	0	0	0	0	0
Firmicutes(100)	Butyricicoccaceae(100)	Butyricicoccaceae_unclassified	Otu00943	0	0	0	0	0	0	0	0	0	0	0	0	0	0	0	0	0	0	0	0	0	0	0	0	0	0	0	0	0	0	0	0	0	0	0	0	0	0	0	0	0	0	0	0	0	0
Firmicutes(100)	Bacillaceae(100)	Bacillus	Otu00944	0	0	0	0	0	0	0	0	0	0	0	0	0	0	0	0	0	0	0	0	0	0	0	0	0	0	0	0	0	0	0	0	0	0	0	0	0	0	0	0	0	0	0	0	0	0
Firmicutes(100)	Lachnospiraceae(100)	Lachnospiraceae_unclassified	Otu00952	0	0	0	0	0	0	0	0	0	0	0	0	0	0	0	0	0	0	8.74572e-05	2.47881e-05	0	0	0	0	0	0	0	0	0	0	0	0	0	0	0	0	0	0	0	0	0	0	0	0	0	0
Actinobacteriota(100)	Corynebacteriaceae(100)	Corynebacterium	Otu00970	0	0	0	0	0	0	0	0	0	0	0	0	0	0	0	0	0	0	0	0	0	0	0	0	0	0	0	0	0	0	0	0	0	0	0	0	0	0	0	0	0	0	0	0	0	0
Firmicutes(100)	Clostridia_vadinBB60_group_fa(100)	Clostridia_vadinBB60_group_ge	Otu00972	0	0	0	0	0	0	0	0	0	0	0	0	0	0	0	0	0	0	0	0	0	0	0	0	0	0	0	0	0	0	0	0	0	0	0	0	0	0	0	0	0	0	0	0	0	0
Firmicutes(100)	Erysipelatoclostridiaceae(100)	Erysipelatoclostridium	Otu00981	0	0	0	0	0	0	0	0	0	0	0	0	0	0	0	0	0	0	0	0	0	0	0	0	0	0	0	0	0	0	0	0	0	0	0	0	0	0	7.00035e-05	0.000153985	0	0	0	0	0	0
Firmicutes(100)	Lachnospiraceae(100)	Lachnospiraceae_unclassified	Otu00982	0	0	0	0	0	0	0	0	0	0	0	2.71385e-05	0	0	0	0	0	0	0	0	0	0	0	0	0	0	0	0	0	0	0	0	0	0	0	0	0	0	0	0	0	0	0	0	0	0
Firmicutes(100)	Lachnospiraceae(100)	Lachnospiraceae_unclassified	Otu00990	0	0	0	0	0	0	0	0	0	0	0	0	0	0	0	0	0	0	0	2.47881e-05	0	0	0	0	0	0	0	0	2.85641e-05	0	0	0	0	0	0	0	0	0	0	0	0	0	0	0	0	0
Firmicutes(100)	Ruminococcaceae(100)	Ruminococcaceae_unclassified	Otu01006	0	0	0	0	0	0	0	0	0	0	0	0	0	0	0	0	0	0	0	0	0	0	0	0	0	0	0	0	0	0	0	0	0	0	0	0	0	0	0	0	0	0	0	0	0	0
Bacteroidota(100)	Prevotellaceae(100)	Prevotella	Otu01029	0	0	0	0	0	0	0	0	0	0	0	0	0	0	0	0	0	0	0	0	0	0	0	0	0	0	0	0	0	0	0	0	0	0	0	0	0	0	0	0	0	0	0	0	0	0
Proteobacteria(100)	uncultured(100)	uncultured_ge	Otu01032	0	0	0	0	0	0	0	0	0	0	0	0	0	0	0	0	0	0	0	0	0	0	0	0	0	0	0	0	0	0	0	0	0	0	0	0	0	0	0	0	0	0	0	0	0	0
Firmicutes(100)	Lactobacillaceae(100)	Pediococcus	Otu01058	0	0	0	0	0	0	0	0	0	0	0	0	0	0	0	0	0	0	0	0	0	0	0	0	0	0	0	0	0	0	0	0	0	0	0	0	0	0	0	0	0	0	0	0	0	0
Firmicutes(100)	Ruminococcaceae(100)	Ruminococcaceae_unclassified	Otu01073	0	0	0	0	0	0	0	0	0	0	0	0	0	0	0	0	0	0	0	0	0	0	0	0	0	0	0	0	0	0	0	0	0	0	0	0	0	0	0	0	0	0	0	0	0	0
Firmicutes(100)	Lachnospiraceae(100)	Lachnospiraceae_unclassified	Otu01078	0	0	0	0	0	0	0	0	0	0	0	0	0	0	0	0	0	0	0	0	0	0	0	0	0	0	0	0	0	0	0	0	0	0	0	0	0	0	0	0	0	0	0	0	0	0
Firmicutes(100)	Eubacteriaceae(100)	Eubacterium	Otu01084	0	0	0	0	0	0	0	0	0	0	0	0	0	0	0	0	0	0	0	0	0	0	0	0	0	0	0	0	0	0	0	0	0	0	0	0	0	0	0	0	0	0	0	0	0	0
Firmicutes(100)	Lachnospiraceae(100)	Anaerostipes	Otu01086	0	0	0	0	0	0	0	0	0	0	0	0	0	0	0	0	0	0	0	2.47881e-05	0	0	0	0	0	0	0	0	0	0	0	0	0	0	0	0	0	0	0	0	0	0	0	0	0	0
Actinobacteriota(100)	Nocardiaceae(100)	Williamsia	Otu01098	0	0	0	0	0	0	0	0	0	0	0	0	0	0	0	0	0	0	0	0	0	0	0	0	0	0	0	0	0	0	0	0	0	0	0	0	0	0	0	0	0	0	0	0	0	0
Firmicutes(100)	Erysipelotrichaceae(100)	Dielma	Otu01107	0	0	0	0	0	0	0	0	0	0	0	0	0	0	0	0	0	0	0	0	0	0	0	6.58415e-05	0	0	0	0	0	0	0	0	0	0	0	0	0	0	0	0	0	0	0	0	0	0
Firmicutes(100)	Clostridiaceae(100)	Clostridiaceae_unclassified	Otu01147	0	0	0	0	0	0	0	0	0	0	0	0	0	0	0	0	0	0	0	0	0	0	0	0	0	0	0	0	0	0	0	0	0	0	0	0	0	0	0	0	0	0	0	0	0	0
Patescibacteria(100)	Saccharimonadaceae(100)	TM7x	Otu01174	0	0	0	0	0	0	0	0	0	0	0	0	0	0	0	0	0	0	0	0	0	0	0	0	0	0	0	0	0	0	0	0	0	0	0	0	0	0	0	0	0	0	0	0	0	0
Firmicutes(100)	Lachnospiraceae(100)	Lachnospiraceae_unclassified	Otu01175	0	0	0	0	0	0	0	0	0	0	0	0	0	0	0	0	0	0	0	0	0	0	0	0	0	0	0	0	0	0	0	0	0	0	0	0	0	0	0	0	0	0	0	0	0	0
Proteobacteria(100)	Pseudoalteromonadaceae(100)	Pseudoalteromonas	Otu01186	0	0	0	0	2.08173e-05	0	0	0	0	0	0	0	0	0	0	0	0	0	0	0	0	0	0	0	0	0	0	0	0	0	0	0	0	0	0	0	0	0	0	0	0	0	0	0	0	0
Bacteroidota(100)	Prevotellaceae(100)	Prevotellaceae_unclassified	Otu01196	0	0	0	0	0	0	0	0	0	0	0	0	0	0	0	0	0	0	0	0	0	0	0	0	0	0	0	0	0	0	0	0	0	0	0	0	0	0	0	0	0	0	0	0	0	0
Proteobacteria(100)	Moraxellaceae(100)	Acinetobacter	Otu01230	0	0	0	0	0	0	0	0	0	0	0	0	0	0	0	0	0	0	0	0	0	0	0	0	0	0	0	0	0	0	0	0	0	0	0	0	0	0	0	0	0	0	0	0	0	0
Firmicutes(100)	Firmicutes_unclassified(100)	Firmicutes_unclassified	Otu01231	0	0	0	0	0	0	0	0	0	1.33733e-05	0	0	0	0	0	0	0	0	0	0	0	0	0	0	0	0	0	0	0	0	0	0	0	0	0	0	0	0	0	0	0	0	0	0	0	0
Firmicutes(100)	Lactobacillales_unclassified(100)	Lactobacillales_unclassified	Otu01255	0	0	0	0	0	0	0	0	0.000101058	0	0	0	0	0	0	0	0	0	0	0	0	0	0	0	0	0	0	0	0	0	0	0	0	0	0	0	0	0	0	0	0	0	0	0	0	0
Firmicutes(100)	Lachnospiraceae(100)	Lachnospiraceae_unclassified	Otu01258	0	0	0	0	0	0	0	0	0	0	0	0	0	0	0	0	0	0	0	0	0	0	0	0	0	0	0	0	0	0	0	0	0	0	0	0	0	0	0	0	0	0	0	0	0	0
Firmicutes(100)	Clostridia_unclassified(100)	Clostridia_unclassified	Otu01270	0	0	0	0	0	0	0	0	0	0	0	0	0	0	0	0	0	0	0	0	0	0	0	0	0	0	0	0	0	0	0	0	0	0	0	0	0	0	0	0	0	0	0	0	0	0
Firmicutes(100)	Lachnospiraceae(100)	Lachnospiraceae_unclassified	Otu01273	0	0	0	0	0	0	0	0	0	0	0	0	0	0	0	0	0	0	0	0	0	0	0	0	0	0	0	0	0	0	0	0	0	0	0	0	0	0	0	0	0	0	0	0	0	0
Firmicutes(100)	Bacilli_unclassified(100)	Bacilli_unclassified	Otu01306	0	0	0	0	0	0	0	0	0	0	0	0	0	0	0	0	0	0	0	0	0	0	0	0	0	0	0	0	0	0	0	0	0	0	0	0	0	0	0	0	0	0	0	0	0	0
Firmicutes(100)	Lachnospiraceae(100)	Lachnospiraceae_unclassified	Otu01352	0	0	0	0	0	0	0	0	0	0	0	0	0	0	0	0	0	0	0	0	0	0	0	0	0	0	0	0	0	0	0	0	0	0	0	0	0	0	0	0	0	0	0	0	0	0
Firmicutes(100)	Clostridia_vadinBB60_group_fa(100)	Clostridia_vadinBB60_group_ge	Otu01368	0	0	0	0	0	0	0	0	0	0	0	0	0	0	0	0	0	0	0	0	0	0	0	0	0	0	0	0	0	0	0	0	0	0	0	0	0	0	0	0	0	0	0	0	0	0
Firmicutes(100)	Lachnospiraceae(100)	Agathobacter	Otu01369	0	0	0	0	0	0	0	0	0	0	0	0	0	0	0	0	0	0	0	0	0	0	0	0	0	0	0	0	0	0	0	0	0	0	0	0	0	0	0	0	0	0	0	0	0	0
Bacteroidota(100)	Muribaculaceae(100)	Muribaculaceae_ge	Otu01395	0	0	0	0	0	0	0	0	0	0	0	0	0	0	0	0	0	0	0	0	0	0	0	0	0	0	0	0	0	0	0	0	0	0	0	0	0	0	0	0	0	0	0	0	0	0
Firmicutes(100)	Peptostreptococcales-Tissierellales_fa(100)	Peptoniphilus	Otu01398	0	0	0	0	0	0	0	0	0	0	0	0	0	0	0	0	0	0	0	0	0	0	0	0	2.3456e-05	0	0	0	0	0	0	0	0	0	0	0	0	0	0	0	0	0	0	0	0	0
Bacteroidota(100)	Weeksellaceae(100)	Chryseobacterium	Otu01440	0	0	0	0	0	0	0	0	0	0	0	0	0	0	0	0	0	0	0	0	0	0	0	0	0	0	0	0	0	0	0	0	0	0	0	0	0	0	0	0	0	0	0	0	0	0
Firmicutes(100)	Veillonellaceae(100)	Veillonella	Otu01494	0	0	0	0	0	0	0	0	0	0	0	0	0	0	0	0	0	0	0	0	0	0	0	0	0	0	0	0	0	0	0	0	0	0	0	0	0	0	0	0	0	0	0	0	0	0
Firmicutes(100)	Acidaminococcaceae(100)	Phascolarctobacterium	Otu01597	0	0	0	0	0	0	0	0	0	0	0	0	0	0	0	0	0	0	0	0	0	0	0	0	0	0.000142096	0	0	0	0	0	0	0	0	0	0	0	0	0	0	0	0	0	0	0	0
Proteobacteria(100)	Xanthomonadaceae(100)	Luteimonas	Otu01653	0	0	0	0	0	0	0	0	0	0	0	0	0	0	0	0	0	0	0	0	0	0	0	0	0	0	0	0	0	0	0	0	0	0	0	0	0	0	0	0	0	0	0	0	0	0
[truncated: 44 more columns]
